# Supplementary material for: Analysis of Human Blood Plasma Proteome from Ten Healthy Volunteers from Indian Population
Source: PLoS One. 2013 Aug 20;8(8):e72584. doi: 10.1371/journal.pone.0072584 (PMC3748081; doi:10.1371/journal.pone.0072584)
Supplement: Table S1 — (A) List of proteins identified from sample with no prefractionation after search analysis using Sequest search node. The corresponding unique peptides, PSM, molecular weight and pI are shown in the table. (B) List of proteins identified from sample with no prefractionation after search analysis using Mascot search node. The corresponding unique peptides, PSM, molecular weight and pI are shown in the table. (C) List of proteins identified after SCX fractionation and search analysis by Sequest search node. The corresponding unique peptides, PSM, molecular weight and pI are shown in the table. (D) List of proteins identified after SCX fractionation and search analysis by Mascot search node. The corresponding unique peptides, PSM, molecular weight and pI are shown in the table. (E) List of proteins identified after fractionation by SDS-PAGE and search analysis by Sequest search node. The corresponding unique peptides, PSM, molecular weight and pI are shown in the table. (F) List of proteins identified after fractionation by SDS-PAGE and search analysis by Sequest search node. The corresponding unique peptides, PSM, molecular weight and pI are shown in the table. (XLS) [file pone.0072584.s003.xls]

## Sheet: Supp Table S1A
Table S1A: List of proteins identified from sample with no prefractionation after search analysis using Sequest search node. The corresponding unique peptides, PSM, molecular weight and pI are shown in the table.
Accession	Coverage	# PSMs	# Peptides	# AAs	MW [kDa]	calc. pI	Score	Description	Confidence Icon	Sequence	Protein Accessions	# Protein Groups	Activation Type	Modifications	Probability	XCorr	Δ Score	Rank	Charge	m/z [Da]	MH+ [Da]	ΔM [ppm]	RT [min]	First Scan	Last Scan	MS Order	Ions Matched	Spectrum File
IPI:IPI00003515.2	0.91	2	1	1979	227.447	5.26221	24.1522	Thyroid receptor-interacting protein 11
IPI:IPI00003515.2									High	EELQMSLLKLNNEYEVIK	IPI:IPI00003515.2	1	CID		12.6561	2.79098	0.369176	1	2	1097.08	2193.15	1.34637	77.6597	19612	19612	MS2	13/34	RS14FT_1ug_120min_run1.raw
IPI:IPI00003515.2									High	EELQMSLLKLNNEYEVIK	IPI:IPI00003515.2	1	CID		4.30972	2.65979	0.263158	1	2	1097.08	2193.15	0.34449	77.1455	19479	19479	MS2	10/34	RS14FT_1ug_120min_run1.raw
IPI:IPI00006114.5	32.06	26	9	418	46.2833	6.37939	115.416	Pigment epithelium-derived factor
IPI:IPI00006114.5									High	ALYYDLISSPDIHGTYK	IPI:IPI00006114.5	1	CID		107.255	4.10846	0.486618	1	2	978.492	1955.98	1.155	48.9911	11608	11608	MS2	23/32	RS14FT_1ug_120min_run1.raw
IPI:IPI00006114.5									High	ALYYDLISSPDIHGTYK	IPI:IPI00006114.5	1	CID		72.474	4.03989	0.549505	1	2	978.492	1955.98	0.780545	48.4822	11460	11460	MS2	18/32	RS14FT_1ug_120min_run1.raw
IPI:IPI00006114.5									High	ALYYDLISSPDIHGTYK	IPI:IPI00006114.5	1	CID		64.8193	3.83907	0.533854	1	2	978.491	1955.97	-0.217997	48.4037	11440	11440	MS2	17/32	RS14FT_1ug_120min_run1.raw
IPI:IPI00006114.5									High	ALYYDLISSPDIHGTYK	IPI:IPI00006114.5	1	CID		89.66	3.65331	0.413699	1	2	978.492	1955.98	0.406092	48.6029	11500	11500	MS2	20/32	RS14FT_1ug_120min_run1.raw
IPI:IPI00006114.5									High	DTDTGALLFIGK	IPI:IPI00006114.5	1	CID		76.1789	3.87614	0.670103	1	2	625.835	1250.66	-0.190391	47.0085	11025	11025	MS2	18/22	RS14FT_1ug_120min_run1.raw
IPI:IPI00006114.5									High	DTDTGALLFIGK	IPI:IPI00006114.5	1	CID		63.1089	3.72946	0.589812	1	2	625.835	1250.66	-0.190391	47.5155	11182	11182	MS2	19/22	RS14FT_1ug_120min_run1.raw
IPI:IPI00006114.5									High	ELLDTVTAPQK	IPI:IPI00006114.5	1	CID		31.3441	3.4274	0.48105	1	2	607.835	1214.66	0.415182	26.5976	5194	5194	MS2	15/20	RS14FT_1ug_120min_run1.raw
IPI:IPI00006114.5									High	KTSLEDFYLDEER	IPI:IPI00006114.5	1	CID		55.1211	3.4439	0.625	1	2	822.891	1644.77	-0.239199	36.6392	8047	8047	MS2	16/24	RS14FT_1ug_120min_run1.raw
IPI:IPI00006114.5									High	KTSLEDFYLDEER	IPI:IPI00006114.5	1	CID		60.2255	3.26573	0.562691	1	2	822.891	1644.77	-0.907153	36.3667	7972	7972	MS2	17/24	RS14FT_1ug_120min_run1.raw
IPI:IPI00006114.5									High	LAAAVSNFGYDLYR	IPI:IPI00006114.5	1	CID		89.1299	4.02998	0.563275	1	2	780.397	1559.79	0.472527	47.2505	11099	11099	MS2	21/26	RS14FT_1ug_120min_run1.raw
IPI:IPI00006114.5									High	LAAAVSNFGYDLYR	IPI:IPI00006114.5	1	CID		96.9438	3.92736	0.577608	1	2	780.397	1559.79	0.394266	47.7672	11255	11255	MS2	21/26	RS14FT_1ug_120min_run1.raw
IPI:IPI00006114.5									High	LAAAVSNFGYDLYR	IPI:IPI00006114.5	1	CID		85.4477	3.29451	0.43769	1	2	780.396	1559.78	-0.310083	46.7549	10951	10951	MS2	20/26	RS14FT_1ug_120min_run1.raw
IPI:IPI00006114.5									High	LDLQEINNWVQAQMK	IPI:IPI00006114.5	1	CID		74.9329	4.9196	0.743902	1	2	915.466	1829.92	1.34787	86.4842	21946	21946	MS2	21/28	RS14FT_1ug_120min_run1.raw
IPI:IPI00006114.5									High	LDLQEINNWVQAQMK	IPI:IPI00006114.5	1	CID		87.4208	4.55168	0.648352	1	2	915.466	1829.92	1.68141	85.9598	21802	21802	MS2	21/28	RS14FT_1ug_120min_run1.raw
IPI:IPI00006114.5									High	LDLQEINNWVQAQMK	IPI:IPI00006114.5	1	CID		38.4722	3.51821	0.542614	1	2	915.466	1829.92	1.34787	85.4419	21674	21674	MS2	17/28	RS14FT_1ug_120min_run1.raw
IPI:IPI00006114.5									High	LDLQEINNWVQAQMK	IPI:IPI00006114.5	1	CID		51.1573	3.05925	0.486928	1	2	915.465	1829.92	0.880912	85.384	21655	21655	MS2	18/28	RS14FT_1ug_120min_run1.raw
IPI:IPI00006114.5									High	LDLQEINNWVQAQMK	IPI:IPI00006114.5	1	CID		57.0019	2.87878	0.510417	1	2	915.465	1829.92	0.347249	86.8224	22038	22038	MS2	17/28	RS14FT_1ug_120min_run1.raw
IPI:IPI00006114.5									High	LQSLFDSPDFSK	IPI:IPI00006114.5	1	CID		73.2181	3.068	0.742671	1	2	692.343	1383.68	0.0834858	44.1849	10196	10196	MS2	18/22	RS14FT_1ug_120min_run1.raw
IPI:IPI00006114.5									High	LQSLFDSPDFSK	IPI:IPI00006114.5	1	CID		54.277	2.94862	0.759322	1	2	692.344	1383.68	0.436372	43.6707	10050	10050	MS2	17/22	RS14FT_1ug_120min_run1.raw
IPI:IPI00006114.5									High	SSTSPTTNVLLSPLSVATALSALSLGAEQR	IPI:IPI00006114.5	1	CID		78.8473	4.48633	0.841871	1	2	1486.3	2971.6	1.15791	101.117	25583	25583	MS2	21/58	RS14FT_1ug_120min_run1.raw
IPI:IPI00006114.5									High	SSTSPTTNVLLSPLSVATALSALSLGAEQR	IPI:IPI00006114.5	1	CID		81.026	3.83808	0.757812	1	2	1486.3	2971.6	1.65085	100.611	25484	25484	MS2	21/58	RS14FT_1ug_120min_run1.raw
IPI:IPI00006114.5									High	SSTSPTTNVLLSPLSVATALSALSLGAEQR	IPI:IPI00006114.5	1	CID		58.9585	3.2505	0.735385	1	2	1486.3	2971.6	0.829274	100.557	25474	25474	MS2	16/58	RS14FT_1ug_120min_run1.raw
IPI:IPI00006114.5									High	SSTSPTTNVLLSPLSVATALSALSLGAEQR	IPI:IPI00006114.5	1	CID		83.6652	5.46983	0.718464	1	3	991.205	2971.6	1.56417	100.817	25525	25525	MS2	31/116	RS14FT_1ug_120min_run1.raw
IPI:IPI00006114.5									High	TVQAVLTVPK	IPI:IPI00006114.5	1	CID		48.7025	3.08913	0.446602	1	2	528.326	1055.64	-1.89723	28.8105	5812	5812	MS2	16/18	RS14FT_1ug_120min_run1.raw
IPI:IPI00006114.5									High	TVQAVLTVPK	IPI:IPI00006114.5	1	CID		53.655	2.96329	0.445946	1	2	528.326	1055.64	-1.7816	29.3304	5953	5953	MS2	16/18	RS14FT_1ug_120min_run1.raw
IPI:IPI00006114.5									High	TVQAVLTVPK	IPI:IPI00006114.5	1	CID		48.43	2.86089	0.426573	1	2	528.327	1055.65	0.184212	28.7868	5804	5804	MS2	16/18	RS14FT_1ug_120min_run1.raw
IPI:IPI00006969.2	21.45	5	4	415	46.0702	6.39209	23.2901	Isoform 2 of Extracellular matrix protein 1
IPI:IPI00006969.2									High	LLPAQLPAEKEVGPPLPQEAVPLQK	IPI:IPI00006969.2	1	CID		26.857	3.13002	0.654952	1	3	888.179	2662.52	1.29019	53.9162	13035	13035	MS2	18/96	RS14FT_1ug_120min_run1.raw
IPI:IPI00006969.2									High	NVALVSGDTENAK	IPI:IPI00006969.2	1	CID		45.8941	3.24439	0.567901	1	2	659.336	1317.67	0.406295	16.295	2702	2702	MS2	20/24	RS14FT_1ug_120min_run1.raw
IPI:IPI00006969.2									High	QGETLNFLEIGYSR	IPI:IPI00006969.2	1	CID		48.4014	3.60529	0.368421	1	2	813.91	1626.81	0.0948041	59.5117	14666	14666	MS2	17/26	RS14FT_1ug_120min_run1.raw
IPI:IPI00006969.2									High	QGETLNFLEIGYSR	IPI:IPI00006969.2	1	CID		52.3368	2.71186	0.140221	1	2	813.909	1626.81	-0.430452	59.4674	14654	14654	MS2	15/26	RS14FT_1ug_120min_run1.raw
IPI:IPI00006969.2									High	SLPMDHPDSSQHGPPFEGQSQVQPPPSQEATPLQQEK	IPI:IPI00006969.2	1	CID		29.5934	3.87268	0.609819	1	4	1009.73	4035.88	1.67075	32.1914	6772	6772	MS2	45/216	RS14FT_1ug_120min_run1.raw
IPI:IPI00007199.4	3.31	3	1	484	55.0783	7.63525	22.8868	Protein Z-dependent protease inhibitor
IPI:IPI00007199.4									High	IFSPFADLSELSATGR	IPI:IPI00007199.4	1	CID		98.9978	4.18739	0.613365	1	2	855.939	1710.87	0.420661	76.6966	19360	19360	MS2	22/30	RS14FT_1ug_120min_run1.raw
IPI:IPI00007199.4									High	IFSPFADLSELSATGR	IPI:IPI00007199.4	1	CID		51.4878	4.12947	0.602906	1	2	855.939	1710.87	-0.00743755	76.196	19237	19237	MS2	19/30	RS14FT_1ug_120min_run1.raw
IPI:IPI00007199.4									High	IFSPFADLSELSATGR	IPI:IPI00007199.4	1	CID		85.2411	4.11002	0.547445	1	2	855.939	1710.87	0.420661	77.2123	19494	19494	MS2	19/30	RS14FT_1ug_120min_run1.raw
IPI:IPI00007240.2	3.78	3	2	661	75.4612	6.39209	16.0042	Coagulation factor XIII B chain
IPI:IPI00007240.2									High	GDTYPAELYITGSILR	IPI:IPI00007240.2	1	CID		116.956	4.01476	0.620948	1	2	884.961	1768.91	1.73505	67.4436	16907	16907	MS2	17/30	RS14FT_1ug_120min_run1.raw
IPI:IPI00007240.2									High	GDTYPAELYITGSILR	IPI:IPI00007240.2	1	CID		30.1876	3.00472	0.543333	1	2	884.961	1768.92	2.28711	66.9207	16763	16763	MS2	13/30	RS14FT_1ug_120min_run1.raw
IPI:IPI00007240.2									High	IAQYYYTFK	IPI:IPI00007240.2	1	CID		28.1628	3.03836	0.546053	1	2	598.803	1196.6	0.0326854	31.1986	6485	6485	MS2	14/16	RS14FT_1ug_120min_run1.raw
IPI:IPI00009028.1	23.27	4	1	202	22.5523	5.66846	32.2762	Tetranectin
IPI:IPI00009028.1									High	GGTLSTPQTGSENDALYEYLR	IPI:IPI00009028.1	1	CID		110.59	4.61757	0.729437	1	2	1136.54	2272.07	0.613998	49.6951	11810	11810	MS2	23/40	RS14FT_1ug_120min_run1.raw
IPI:IPI00009028.1									High	GGTLSTPQTGSENDALYEYLR	IPI:IPI00009028.1	1	CID		111.4	4.3206	0.787037	1	2	1136.54	2272.08	1.36617	49.9063	11873	11873	MS2	22/40	RS14FT_1ug_120min_run1.raw
IPI:IPI00009028.1									High	GGTLSTPQTGSENDALYEYLR	IPI:IPI00009028.1	1	CID		86.7284	3.62818	0.69146	1	2	1136.54	2272.07	0.936356	49.3167	11704	11704	MS2	18/40	RS14FT_1ug_120min_run1.raw
IPI:IPI00009028.1									High	GGTLSTPQTGSENDALYEYLR	IPI:IPI00009028.1	1	CID		71.2631	3.82248	0.604712	1	3	758.03	2272.08	1.41397	49.4246	11733	11733	MS2	33/80	RS14FT_1ug_120min_run1.raw
IPI:IPI00009865.4	6.34	4	3	584	58.7917	5.21143	15.1365	Keratin, type I cytoskeletal 10
IPI:IPI00009865.4									High	ELTTEIDNNIEQISSYK	IPI:IPI00009865.4	1	CID		65.146	3.57917	0.513966	1	2	998.989	1996.97	0.292401	53.3107	12870	12870	MS2	17/32	RS14FT_1ug_120min_run1.raw
IPI:IPI00009865.4									High	LENEIQTYR	IPI:IPI00009865.4	1	CID		37.3306	3.37442	0.543027	1	2	583.296	1165.59	0.273945	19.8216	3359	3359	MS2	15/16	RS14FT_1ug_120min_run1.raw
IPI:IPI00009865.4									High	LENEIQTYR	IPI:IPI00009865.4	1	CID		33.7474	3.23566	0.558642	1	2	583.296	1165.59	0.273945	19.8238	3360	3360	MS2	15/16	RS14FT_1ug_120min_run1.raw
IPI:IPI00009865.4									High	SQYEQLAEQNR	IPI:IPI00009865.4	1	CID		30.9677	2.90698	0.632302	1	2	683.323	1365.64	-0.566692	13.2982	2209	2209	MS2	16/20	RS14FT_1ug_120min_run1.raw
IPI:IPI00010295.1	9.39	5	2	458	52.2533	7.34229	19.9875	Carboxypeptidase N catalytic chain
IPI:IPI00010295.1									High	IHILPSMNPDGYEVAAAQGPNKPGYLVGR	IPI:IPI00010295.1	1	CID		129.55	4.28871	0.643357	1	4	766.897	3064.57	-0.609821	52.3512	12597	12597	MS2	45/168	RS14FT_1ug_120min_run1.raw
IPI:IPI00010295.1									High	NFPDLNTYIYYNEK	IPI:IPI00010295.1	1	CID		73.6421	3.7864	0.707124	1	2	897.424	1793.84	1.12284	55.7976	13567	13567	MS2	18/26	RS14FT_1ug_120min_run1.raw
IPI:IPI00010295.1									High	NFPDLNTYIYYNEK	IPI:IPI00010295.1	1	CID		62.1395	3.77785	0.558201	1	2	897.424	1793.84	0.986737	55.223	13403	13403	MS2	18/26	RS14FT_1ug_120min_run1.raw
IPI:IPI00010295.1									High	NFPDLNTYIYYNEK	IPI:IPI00010295.1	1	CID		70.1344	3.1837	0.650943	1	2	897.422	1793.84	-0.510357	56.0899	13648	13648	MS2	18/26	RS14FT_1ug_120min_run1.raw
IPI:IPI00010295.1									High	NFPDLNTYIYYNEK	IPI:IPI00010295.1	1	CID		74.5164	3.07844	0.688312	1	2	897.424	1793.84	0.986737	55.2672	13415	13415	MS2	18/26	RS14FT_1ug_120min_run1.raw
IPI:IPI00011252.1	12.5	12	5	584	65.121	6.46826	64.7517	Complement component C8 alpha chain
IPI:IPI00011252.1									High	AMAVEDIISR	IPI:IPI00011252.1	1	CID		42.1602	3.31522	0.457831	1	2	552.79	1104.57	1.31135	34.6897	7490	7490	MS2	16/18	RS14FT_1ug_120min_run1.raw
IPI:IPI00011252.1									High	AMAVEDIISR	IPI:IPI00011252.1	1	CID		41.698	3.31357	0.477341	1	2	552.79	1104.57	0.316732	35.2014	7634	7634	MS2	17/18	RS14FT_1ug_120min_run1.raw
IPI:IPI00011252.1									High	KAMAVEDIISR	IPI:IPI00011252.1	1	CID		64.2293	3.50763	0.547009	1	2	616.837	1232.67	-0.0126996	29.4834	6008	6008	MS2	17/20	RS14FT_1ug_120min_run1.raw
IPI:IPI00011252.1									High	KAMAVEDIISR	IPI:IPI00011252.1	1	CID		35.2007	3.17948	0.427673	1	3	411.56	1232.67	-0.518755	29.4608	6001	6001	MS2	24/40	RS14FT_1ug_120min_run1.raw
IPI:IPI00011252.1									High	KDDIMLDEGMLQSLMELPDQYNYGMYAK	IPI:IPI00011252.1	1	CID		29.9276	4.40406	0.413636	1	3	1104.51	3311.5	1.83669	94.5521	24126	24126	MS2	29/108	RS14FT_1ug_120min_run1.raw
IPI:IPI00011252.1									High	KDDIMLDEGMLQSLmELPDQYNYGMYAK	IPI:IPI00011252.1	1	CID	M15(Oxidation)	16.3371	3.86952	0.0568475	1	3	1109.84	3327.5	1.41172	88.5691	22477	22477	MS2	29/108	RS14FT_1ug_120min_run1.raw
IPI:IPI00011252.1									High	KDDIMLDEGMLQSLMELPDQYNYGMYAK	IPI:IPI00011252.1	1	CID		10.0078	3.64983	0.534247	1	3	1104.51	3311.5	1.94728	94.4457	24097	24097	MS2	26/108	RS14FT_1ug_120min_run1.raw
IPI:IPI00011252.1									High	MESLGITSR	IPI:IPI00011252.1	1	CID		38.8631	2.6067	0.298851	1	2	497.254	993.502	-1.84984	22.2712	3995	3995	MS2	12/16	RS14FT_1ug_120min_run1.raw
IPI:IPI00011252.1									High	YHFEALADTGISSEFYDNANDLLSK	IPI:IPI00011252.1	1	CID		95.2369	5.45013	0.73578	1	3	940.771	2820.3	-0.0973409	82.5076	20898	20898	MS2	28/96	RS14FT_1ug_120min_run1.raw
IPI:IPI00011252.1									High	YHFEALADTGISSEFYDNANDLLSK	IPI:IPI00011252.1	1	CID		76.119	5.38354	0.643123	1	3	940.773	2820.3	1.72053	82.007	20774	20774	MS2	31/96	RS14FT_1ug_120min_run1.raw
IPI:IPI00011252.1									High	YHFEALADTGISSEFYDNANDLLSK	IPI:IPI00011252.1	1	CID		50.9978	4.07699	0.504902	1	3	940.773	2820.31	1.78546	81.4747	20635	20635	MS2	22/96	RS14FT_1ug_120min_run1.raw
IPI:IPI00011252.1									High	YHFEALADTGISSEFYDNANDLLSK	IPI:IPI00011252.1	1	CID		43.2865	3.23053	0.452012	1	3	940.774	2820.31	2.36977	81.1689	20563	20563	MS2	25/96	RS14FT_1ug_120min_run1.raw
IPI:IPI00011261.2	25.74	11	3	202	22.2635	8.30908	52.3056	Complement component C8 gamma chain
IPI:IPI00011261.2									High	AEATTLHVAPQGTAMAVSTFR	IPI:IPI00011261.2	1	CID		92.9585	4.83645	0.801653	1	2	1080.05	2159.09	-0.0533129	38.4873	8572	8572	MS2	19/40	RS14FT_1ug_120min_run1.raw
IPI:IPI00011261.2									High	AEATTLHVAPQGTAMAVSTFR	IPI:IPI00011261.2	1	CID		66.8955	3.91074	0.69821	1	3	720.369	2159.09	0.307955	38.3693	8535	8535	MS2	30/80	RS14FT_1ug_120min_run1.raw
IPI:IPI00011261.2									High	AEATTLHVAPQGTAMAVSTFR	IPI:IPI00011261.2	1	CID		49.6268	3.21089	0.542056	1	3	720.37	2159.09	1.49525	38.3121	8517	8517	MS2	26/80	RS14FT_1ug_120min_run1.raw
IPI:IPI00011261.2									High	SLPVSDSVLSGFEQR	IPI:IPI00011261.2	1	CID		112.964	4.69594	0.744681	1	2	810.916	1620.82	0.647102	50.7755	12135	12135	MS2	22/28	RS14FT_1ug_120min_run1.raw
IPI:IPI00011261.2									High	SLPVSDSVLSGFEQR	IPI:IPI00011261.2	1	CID		116.296	4.33675	0.700461	1	2	810.915	1620.82	-0.0307221	51.1963	12266	12266	MS2	21/28	RS14FT_1ug_120min_run1.raw
IPI:IPI00011261.2									High	SLPVSDSVLSGFEQR	IPI:IPI00011261.2	1	CID		87.699	3.849	0.690909	1	2	810.916	1620.82	0.797729	50.2771	11993	11993	MS2	20/28	RS14FT_1ug_120min_run1.raw
IPI:IPI00011261.2									High	VQEAHLTEDQIFYFPK	IPI:IPI00011261.2	1	CID		79.0026	4.57852	0.670306	1	2	982.991	1964.98	0.0967778	51.792	12446	12446	MS2	21/30	RS14FT_1ug_120min_run1.raw
IPI:IPI00011261.2									High	VQEAHLTEDQIFYFPK	IPI:IPI00011261.2	1	CID		100.193	4.1813	0.686603	1	2	982.99	1964.97	-0.959315	52.3218	12588	12588	MS2	21/30	RS14FT_1ug_120min_run1.raw
IPI:IPI00011261.2									High	VQEAHLTEDQIFYFPK	IPI:IPI00011261.2	1	CID		50.9528	3.53672	0.672316	1	2	982.991	1964.98	-0.0274684	52.9608	12768	12768	MS2	17/30	RS14FT_1ug_120min_run1.raw
IPI:IPI00011261.2									High	VQEAHLTEDQIFYFPK	IPI:IPI00011261.2	1	CID		48.5991	3.29119	0.699088	1	2	982.993	1964.98	1.89834	52.8217	12730	12730	MS2	15/30	RS14FT_1ug_120min_run1.raw
IPI:IPI00011261.2									High	VQEAHLTEDQIFYFPK	IPI:IPI00011261.2	1	CID		86.5834	4.347	0.574713	1	3	655.664	1964.98	0.524796	51.5847	12386	12386	MS2	30/60	RS14FT_1ug_120min_run1.raw
IPI:IPI00017601.1	33.05	30	2	1065	122.128	5.71924	537.511	Ceruloplasmin
IPI:IPI00017601.1									High	MYYSAVDPTK	IPI:IPI00017601.1	1	CID		60.5419	3.65805	0.786885	1	2	587.777	1174.55	1.28817	22.6413	4098	4098	MS2	16/18	RS14FT_1ug_120min_run1.raw
IPI:IPI00017601.1									High	MYYSAVDPTK	IPI:IPI00017601.1	1	CID		58.6743	3.01346	0.657807	1	2	587.775	1174.54	-1.51794	22.1284	3962	3962	MS2	15/18	RS14FT_1ug_120min_run1.raw
IPI:IPI00017601.1									High	mYYSAVDPTK	IPI:IPI00017601.1	1	CID	M1(Oxidation)	41.8961	2.96868	0.400673	1	2	595.774	1190.54	0.825493	17.3307	2896	2896	MS2	15/18	RS14FT_1ug_120min_run1.raw
IPI:IPI00017601.1									High	mYYSAVDPTK	IPI:IPI00017601.1	1	CID	M1(Oxidation)	29.4294	2.77886	0.377698	1	2	595.774	1190.54	0.00522505	17.847	2984	2984	MS2	15/18	RS14FT_1ug_120min_run1.raw
IPI:IPI00017601.1									High	MYYSAVDPTKDIFTGLIGPMK	IPI:IPI00017601.1	1	CID		130.052	5.92706	0.698145	1	2	1174.09	2347.17	0.135124	79.0569	19985	19985	MS2	29/40	RS14FT_1ug_120min_run1.raw
IPI:IPI00017601.1									High	MYYSAVDPTKDIFTGLIGPMK	IPI:IPI00017601.1	1	CID		136.646	4.87552	0.731557	1	2	1174.09	2347.17	1.27929	78.5434	19850	19850	MS2	29/40	RS14FT_1ug_120min_run1.raw
IPI:IPI00017601.1									High	MYYSAVDPTKDIFTGLIGPMK	IPI:IPI00017601.1	1	CID		138.406	4.84676	0.694845	1	2	1174.09	2347.18	1.79936	83.5555	21179	21179	MS2	27/40	RS14FT_1ug_120min_run1.raw
IPI:IPI00017601.1									High	MYYSAVDPTKDIFTGLIGPMK	IPI:IPI00017601.1	1	CID		111.139	4.77256	0.702306	1	2	1174.09	2347.17	0.135124	78.0307	19711	19711	MS2	27/40	RS14FT_1ug_120min_run1.raw
IPI:IPI00017601.1									High	MYYSAVDPTKDIFTGLIGPMK	IPI:IPI00017601.1	1	CID		134.143	4.77014	0.654088	1	2	1174.09	2347.17	1.17527	83.0187	21029	21029	MS2	26/40	RS14FT_1ug_120min_run1.raw
IPI:IPI00017601.1									High	MYYSAVDPTKDIFTGLIGPMK	IPI:IPI00017601.1	1	CID		123.04	4.49282	0.628062	1	2	1174.09	2347.17	0.551183	82.4843	20891	20891	MS2	22/40	RS14FT_1ug_120min_run1.raw
IPI:IPI00017601.1									High	mYYSAVDPTKDIFTGLIGPMK	IPI:IPI00017601.1	1	CID	M1(Oxidation)	56.4197	4.45323	0.680899	1	2	1182.09	2363.17	0.73632	74.1312	18678	18678	MS2	23/40	RS14FT_1ug_120min_run1.raw
IPI:IPI00017601.1									High	MYYSAVDPTKDIFTGLIGPmK	IPI:IPI00017601.1	1	CID	M20(Oxidation)	72.9595	4.40346	0.731818	1	2	1182.09	2363.17	0.323078	68.8707	17311	17311	MS2	21/40	RS14FT_1ug_120min_run1.raw
IPI:IPI00017601.1									High	MYYSAVDPTKDIFTGLIGPmK	IPI:IPI00017601.1	1	CID	M20(Oxidation)	62.9055	4.35137	0.71954	1	2	1182.09	2363.17	0.219767	69.3794	17447	17447	MS2	21/40	RS14FT_1ug_120min_run1.raw
IPI:IPI00017601.1									High	MYYSAVDPTKDIFTGLIGPmK	IPI:IPI00017601.1	1	CID	M20(Oxidation)	44.8147	4.26688	0.639344	1	2	1182.09	2363.17	0.323078	69.5039	17482	17482	MS2	17/40	RS14FT_1ug_120min_run1.raw
IPI:IPI00017601.1									High	MYYSAVDPTKDIFTGLIGPMK	IPI:IPI00017601.1	1	CID		108.086	3.99901	0.61	1	2	1174.09	2347.17	0.447168	79.3708	20079	20079	MS2	20/40	RS14FT_1ug_120min_run1.raw
IPI:IPI00017601.1									High	mYYSAVDPTKDIFTGLIGPMK	IPI:IPI00017601.1	1	CID	M1(Oxidation)	118.647	5.60082	0.605357	1	3	788.395	2363.17	1.1697	74.3706	18748	18748	MS2	38/80	RS14FT_1ug_120min_run1.raw
IPI:IPI00017601.1									High	MYYSAVDPTKDIFTGLIGPMK	IPI:IPI00017601.1	1	CID		108.882	4.94819	0.686869	1	3	783.063	2347.17	0.831494	82.0538	20785	20785	MS2	35/80	RS14FT_1ug_120min_run1.raw
IPI:IPI00017601.1									High	MYYSAVDPTKDIFTGLIGPMK	IPI:IPI00017601.1	1	CID		86.4078	4.75382	0.68	1	3	783.061	2347.17	-1.04077	77.9403	19688	19688	MS2	36/80	RS14FT_1ug_120min_run1.raw
IPI:IPI00017601.1									High	MYYSAVDPTKDIFTGLIGPMK	IPI:IPI00017601.1	1	CID		88.6779	4.68476	0.65812	1	3	783.063	2347.17	1.37757	83.073	21043	21043	MS2	37/80	RS14FT_1ug_120min_run1.raw
IPI:IPI00017601.1									High	MYYSAVDPTKDIFTGLIGPmK	IPI:IPI00017601.1	1	CID	M20(Oxidation)	70.4877	4.59485	0.671024	1	3	788.394	2363.17	0.394871	69.0106	17348	17348	MS2	33/80	RS14FT_1ug_120min_run1.raw
IPI:IPI00017601.1									High	MYYSAVDPTKDIFTGLIGPMK	IPI:IPI00017601.1	1	CID		67.4196	4.45819	0.665919	1	3	783.063	2347.17	1.37757	83.6253	21198	21198	MS2	37/80	RS14FT_1ug_120min_run1.raw
IPI:IPI00017601.1									High	mYYSAVDPTKDIFTGLIGPMK	IPI:IPI00017601.1	1	CID	M1(Oxidation)	107.97	4.41155	0.47619	1	3	788.394	2363.17	0.62732	73.8524	18607	18607	MS2	31/80	RS14FT_1ug_120min_run1.raw
IPI:IPI00017601.1									High	MYYSAVDPTKDIFTGLIGPMK	IPI:IPI00017601.1	1	CID		111.44	4.36348	0.612385	1	3	783.063	2347.17	0.831494	82.563	20911	20911	MS2	36/80	RS14FT_1ug_120min_run1.raw
IPI:IPI00017601.1									High	MYYSAVDPTKDIFTGLIGPMK	IPI:IPI00017601.1	1	CID		76.7378	4.22191	0.699052	1	3	783.063	2347.18	1.76763	78.4528	19826	19826	MS2	36/80	RS14FT_1ug_120min_run1.raw
IPI:IPI00017601.1									High	MYYSAVDPTKDIFTGLIGPMK	IPI:IPI00017601.1	1	CID		64.4791	4.18871	0.615752	1	3	783.064	2347.18	2.39171	78.9598	19958	19958	MS2	36/80	RS14FT_1ug_120min_run1.raw
IPI:IPI00017601.1									High	MYYSAVDPTKDIFTGLIGPMK	IPI:IPI00017601.1	1	CID		81.2349	4.16067	0.649038	1	3	783.063	2347.17	0.753483	83.9211	21278	21278	MS2	32/80	RS14FT_1ug_120min_run1.raw
IPI:IPI00017601.1									High	MYYSAVDPTKDIFTGLIGPmK	IPI:IPI00017601.1	1	CID	M20(Oxidation)	37.1113	4.02276	0.619403	1	3	788.394	2363.17	0.782286	69.3372	17436	17436	MS2	28/80	RS14FT_1ug_120min_run1.raw
IPI:IPI00017601.1									High	MYYSAVDPTKDIFTGLIGPmK	IPI:IPI00017601.1	1	CID	M20(Oxidation)	39.1255	3.92746	0.709924	1	3	788.394	2363.17	0.782286	68.8223	17294	17294	MS2	31/80	RS14FT_1ug_120min_run1.raw
IPI:IPI00017601.1									High	mYYSAVDPTKDIFTGLIGPmK	IPI:IPI00017601.1	1	CID	M1(Oxidation), M20(Oxidation)	29.8352	3.89417	0.534704	1	3	793.726	2379.16	1.34944	65.5516	16376	16376	MS2	35/80	RS14FT_1ug_120min_run1.raw
IPI:IPI00017601.1									High	mYYSAVDPTKDIFTGLIGPMK	IPI:IPI00017601.1	1	CID	M1(Oxidation)	51.7361	3.06928	0.312704	1	3	788.392	2363.16	-2.00711	76.7874	19386	19386	MS2	22/80	RS14FT_1ug_120min_run1.raw
IPI:IPI00019399.2	8.46	1	1	130	14.7373	9.0708	2.96124	Serum amyloid A-4 protein
IPI:IPI00019399.2									High	EALQGVGDMGR	IPI:IPI00019399.2	1	CID		52.1713	2.96124	0.476351	1	2	566.775	1132.54	0.917262	21.855	3880	3880	MS2	17/20	RS14FT_1ug_120min_run1.raw
IPI:IPI00019568.1	12.22	35	6	622	69.9921	5.89697	156.551	Prothrombin (Fragment)
IPI:IPI00019568.1									High	ANTFLEEVRK	IPI:IPI00019568.1	1	CID		34.1644	2.80224	0.417857	1	2	603.828	1206.65	0.085731	35.4221	7692	7692	MS2	11/18	RS14FT_1ug_120min_run1.raw
IPI:IPI00019568.1									High	ELLESYIDGR	IPI:IPI00019568.1	1	CID		49.2587	3.21549	0.599379	1	2	597.804	1194.6	0.412051	36.5961	8035	8035	MS2	16/18	RS14FT_1ug_120min_run1.raw
IPI:IPI00019568.1									High	ELLESYIDGR	IPI:IPI00019568.1	1	CID		41.7361	2.92123	0.664384	1	2	597.804	1194.6	0.718606	37.1231	8178	8178	MS2	17/18	RS14FT_1ug_120min_run1.raw
IPI:IPI00019568.1									High	ELLESYIDGR	IPI:IPI00019568.1	1	CID		23.8211	2.62663	0.634981	1	2	597.804	1194.6	-0.303245	34.7012	7495	7495	MS2	13/18	RS14FT_1ug_120min_run1.raw
IPI:IPI00019568.1									High	ENLDRDIALMK	IPI:IPI00019568.1	1	CID		67.2504	3.15327	0.55873	1	2	659.346	1317.68	0.619465	29.8029	6093	6093	MS2	16/20	RS14FT_1ug_120min_run1.raw
IPI:IPI00019568.1									High	ENLDRDIALMK	IPI:IPI00019568.1	1	CID		61.1712	3.0831	0.496753	1	2	659.346	1317.68	0.434185	30.3183	6232	6232	MS2	15/20	RS14FT_1ug_120min_run1.raw
IPI:IPI00019568.1									High	ETAASLLQAGYK	IPI:IPI00019568.1	1	CID		69.3378	3.70443	0.721622	1	2	626.333	1251.66	-0.0853166	30.7851	6371	6371	MS2	18/22	RS14FT_1ug_120min_run1.raw
IPI:IPI00019568.1									High	ETAASLLQAGYK	IPI:IPI00019568.1	1	CID		62.1072	3.21129	0.679128	1	2	626.332	1251.66	-1.35317	31.2914	6509	6509	MS2	17/22	RS14FT_1ug_120min_run1.raw
IPI:IPI00019568.1									High	ETAASLLQAGYK	IPI:IPI00019568.1	1	CID		66.5786	3.19981	0.603125	1	2	626.332	1251.66	-1.74328	30.5643	6306	6306	MS2	16/22	RS14FT_1ug_120min_run1.raw
IPI:IPI00019568.1									High	IVEGSDAEIGmSPWQVMLFR	IPI:IPI00019568.1	1	CID	M11(Oxidation)	87.9651	5.79859	0.356897	1	2	1141.05	2281.1	0.804663	79.5362	20125	20125	MS2	25/38	RS14FT_1ug_120min_run1.raw
IPI:IPI00019568.1									High	IVEGSDAEIGMSPWQVMLFR	IPI:IPI00019568.1	1	CID		113.413	5.65987	0.750883	1	2	1133.06	2265.11	1.36778	87.7808	22275	22275	MS2	25/38	RS14FT_1ug_120min_run1.raw
IPI:IPI00019568.1									High	IVEGSDAEIGMSPWQVMLFR	IPI:IPI00019568.1	1	CID		116.973	5.4943	0.704918	1	2	1133.06	2265.11	2.12226	89.8247	22830	22830	MS2	25/38	RS14FT_1ug_120min_run1.raw
IPI:IPI00019568.1									High	IVEGSDAEIGMSPWQVMLFR	IPI:IPI00019568.1	1	CID		103.489	5.19881	0.742308	1	2	1133.06	2265.1	-0.0334	90.328	22965	22965	MS2	24/38	RS14FT_1ug_120min_run1.raw
IPI:IPI00019568.1									High	IVEGSDAEIGMSPWQVMLFR	IPI:IPI00019568.1	1	CID		74.6509	4.97873	0.676707	1	2	1133.06	2265.11	1.15222	88.2996	22401	22401	MS2	20/38	RS14FT_1ug_120min_run1.raw
IPI:IPI00019568.1									High	IVEGSDAEIGMSPWQVMLFR	IPI:IPI00019568.1	1	CID		124.359	4.91268	0.629328	1	2	1133.06	2265.11	0.397733	89.2738	22678	22678	MS2	19/38	RS14FT_1ug_120min_run1.raw
IPI:IPI00019568.1									High	IVEGSDAEIGMSPWQVmLFR	IPI:IPI00019568.1	1	CID	M17(Oxidation)	64.2949	4.75523	0.382353	1	2	1141.05	2281.1	0.590608	74.5564	18804	18804	MS2	19/38	RS14FT_1ug_120min_run1.raw
IPI:IPI00019568.1									High	IVEGSDAEIGMSPWQVMLFR	IPI:IPI00019568.1	1	CID		104.763	4.66184	0.669528	1	2	1133.06	2265.11	1.04443	89.7815	22814	22814	MS2	23/38	RS14FT_1ug_120min_run1.raw
IPI:IPI00019568.1									High	IVEGSDAEIGMSPWQVMLFR	IPI:IPI00019568.1	1	CID		73.1106	4.6015	0.55	1	2	1133.06	2265.1	0.182167	90.7874	23080	23080	MS2	19/38	RS14FT_1ug_120min_run1.raw
IPI:IPI00019568.1									High	IVEGSDAEIGMSPWQVmLFR	IPI:IPI00019568.1	1	CID	M17(Oxidation)	33.3053	4.28422	0.341121	1	2	1141.05	2281.1	0.376553	74.0423	18656	18656	MS2	17/38	RS14FT_1ug_120min_run1.raw
IPI:IPI00019568.1									High	IVEGSDAEIGmSPWQVMLFR	IPI:IPI00019568.1	1	CID	M11(Oxidation)	61.589	3.96091	0.239899	1	2	1141.05	2281.1	-0.0515574	80.9225	20495	20495	MS2	19/38	RS14FT_1ug_120min_run1.raw
IPI:IPI00019568.1									High	IVEGSDAEIGmSPWQVMLFR	IPI:IPI00019568.1	1	CID	M11(Oxidation)	25.4217	3.8024	0.289474	1	2	1141.05	2281.1	1.12575	79.0393	19980	19980	MS2	17/38	RS14FT_1ug_120min_run1.raw
IPI:IPI00019568.1									High	IVEGSDAEIGmSPWQVMLFR	IPI:IPI00019568.1	1	CID	M11(Oxidation)	36.7712	3.75671	0.321809	1	2	1141.05	2281.1	0.91169	80.359	20346	20346	MS2	17/38	RS14FT_1ug_120min_run1.raw
IPI:IPI00019568.1									High	IVEGSDAEIGMSPWQVMLFR	IPI:IPI00019568.1	1	CID		34.8573	3.51418	0.245014	1	2	1133.06	2265.11	1.36778	88.4849	22454	22454	MS2	15/38	RS14FT_1ug_120min_run1.raw
IPI:IPI00019568.1									High	IVEGSDAEIGMSPWQVmLFR	IPI:IPI00019568.1	1	CID	M17(Oxidation)	1	3.06473	0.366013	1	2	1141.05	2281.1	1.3398	74.9994	18933	18933	MS2	11/38	RS14FT_1ug_120min_run1.raw
IPI:IPI00019568.1									High	IVEGSDAEIGmSPWQVMLFR	IPI:IPI00019568.1	1	CID	M11(Oxidation)	27.6856	2.79208	0.200717	1	2	1141.06	2281.1	1.55385	81.4311	20627	20627	MS2	14/38	RS14FT_1ug_120min_run1.raw
IPI:IPI00019568.1									High	IVEGSDAEIGMSPWQVMLFR	IPI:IPI00019568.1	1	CID		89.103	2.65823	0.244361	1	2	1133.06	2265.11	1.04443	87.2657	22142	22142	MS2	14/38	RS14FT_1ug_120min_run1.raw
IPI:IPI00019568.1									High	IVEGSDAEIGMSPWQVMLFR	IPI:IPI00019568.1	1	CID		119.012	5.31529	0.633459	1	3	755.707	2265.11	0.795984	87.6481	22238	22238	MS2	34/76	RS14FT_1ug_120min_run1.raw
IPI:IPI00019568.1									High	IVEGSDAEIGMSPWQVMLFR	IPI:IPI00019568.1	1	CID		74.4102	4.96345	0.657258	1	3	755.706	2265.1	-0.659091	89.9748	22873	22873	MS2	31/76	RS14FT_1ug_120min_run1.raw
IPI:IPI00019568.1									High	IVEGSDAEIGMSPWQVMLFR	IPI:IPI00019568.1	1	CID		102.649	4.6486	0.690323	1	3	755.707	2265.11	1.28101	88.157	22363	22363	MS2	36/76	RS14FT_1ug_120min_run1.raw
IPI:IPI00019568.1									High	IVEGSDAEIGMSPWQVMLFR	IPI:IPI00019568.1	1	CID		93.7771	4.62979	0.598272	1	3	755.707	2265.11	0.634309	90.4917	23002	23002	MS2	30/76	RS14FT_1ug_120min_run1.raw
IPI:IPI00019568.1									High	IVEGSDAEIGMSPWQVMLFR	IPI:IPI00019568.1	1	CID		54.1551	4.26441	0.607981	1	3	755.707	2265.11	1.0385	89.4637	22728	22728	MS2	29/76	RS14FT_1ug_120min_run1.raw
IPI:IPI00019568.1									High	IVEGSDAEIGMSPWQVMLFR	IPI:IPI00019568.1	1	CID		66.208	3.7211	0.575269	1	3	755.707	2265.11	1.28101	87.4722	22194	22194	MS2	26/76	RS14FT_1ug_120min_run1.raw
IPI:IPI00019568.1									High	TATSEYQTFFNPR	IPI:IPI00019568.1	1	CID		33.9354	3.71047	0.636119	1	2	781.368	1561.73	0.70713	37.8333	8381	8381	MS2	16/24	RS14FT_1ug_120min_run1.raw
IPI:IPI00019568.1									High	TATSEYQTFFNPR	IPI:IPI00019568.1	1	CID		33.6649	3.45542	0.699422	1	2	781.367	1561.73	-0.38716	37.3144	8237	8237	MS2	14/24	RS14FT_1ug_120min_run1.raw
IPI:IPI00019568.1									High	TATSEYQTFFNPR	IPI:IPI00019568.1	1	CID		31.0706	2.86479	0.58042	1	2	781.368	1561.73	0.550803	34.6938	7492	7492	MS2	13/24	RS14FT_1ug_120min_run1.raw
IPI:IPI00019576.1	3.69	2	2	488	54.6965	5.93506	12.6715	Coagulation factor X
IPI:IPI00019576.1									High	MLEVPYVDR	IPI:IPI00019576.1	1	CID		24.5126	2.65644	0.308271	1	2	561.287	1121.57	-0.0407756	35.6285	7761	7761	MS2	13/16	RS14FT_1ug_120min_run1.raw
IPI:IPI00019576.1									High	TGIVSGFGR	IPI:IPI00019576.1	1	CID		62.9177	2.90323	0.62069	1	2	447.245	893.484	-0.337021	24.1304	4518	4518	MS2	14/16	RS14FT_1ug_120min_run1.raw
IPI:IPI00019580.1	6.54	6	4	810	90.5102	7.23975	48.0672	Plasminogen
IPI:IPI00019580.1									High	EAQLPVIENK	IPI:IPI00019580.1	1	CID		36.2108	2.92952	0.522184	1	2	570.817	1140.63	0.474426	26.1836	5076	5076	MS2	15/18	RS14FT_1ug_120min_run1.raw
IPI:IPI00019580.1									High	FVTWIEGVMR	IPI:IPI00019580.1	1	CID		52.5633	3.27746	0.646341	1	2	619.324	1237.64	1.24731	61.8325	15316	15316	MS2	17/18	RS14FT_1ug_120min_run1.raw
IPI:IPI00019580.1									High	FVTWIEGVMR	IPI:IPI00019580.1	1	CID		35.3688	3.04749	0.472131	1	2	619.323	1237.64	-0.922584	61.309	15169	15169	MS2	16/18	RS14FT_1ug_120min_run1.raw
IPI:IPI00019580.1									High	FVTWIEGVMR	IPI:IPI00019580.1	1	CID		65.1115	2.89808	0.544828	1	2	619.323	1237.64	-1.41574	62.1862	15420	15420	MS2	16/18	RS14FT_1ug_120min_run1.raw
IPI:IPI00019580.1									High	HSIFTPETNPR	IPI:IPI00019580.1	1	CID		47.8501	2.6762	0.578358	1	2	649.829	1298.65	0.869089	21.2531	3710	3710	MS2	15/20	RS14FT_1ug_120min_run1.raw
IPI:IPI00019580.1									High	VILGAHQEVNLEPHVQEIEVSR	IPI:IPI00019580.1	1	CID		57.7469	4.89694	0.573469	1	3	832.78	2496.32	1.38143	40.685	9218	9218	MS2	29/84	RS14FT_1ug_120min_run1.raw
IPI:IPI00019581.1	1.46	1	1	615	67.7739	7.73779	9.17983	Coagulation factor XII
IPI:IPI00019581.1									High	VVGGLVALR	IPI:IPI00019581.1	1	CID		32.1484	2.88364	0.71875	1	2	442.29	883.572	-0.0532397	30.4739	6280	6280	MS2	15/16	RS14FT_1ug_120min_run1.raw
IPI:IPI00019591.2	18.25	48	20	1266	140.853	7.18115	274.374	cDNA FLJ55673, highly similar to Complement factor B
IPI:IPI00019591.2									High	ALFVSEEEKK	IPI:IPI00019591.2	1	CID		46.1868	2.91303	0.52921	1	2	590.317	1179.63	0.117597	17.8242	2978	2978	MS2	14/18	RS14FT_1ug_120min_run1.raw
IPI:IPI00019591.2									High	ALFVSEEEKK	IPI:IPI00019591.2	1	CID		43.5706	2.84725	0.414035	1	2	590.317	1179.63	0.945454	17.3124	2891	2891	MS2	15/18	RS14FT_1ug_120min_run1.raw
IPI:IPI00019591.2									High	ALFVSEEEKK	IPI:IPI00019591.2	1	CID		47.1049	2.70381	0.348148	1	2	590.316	1179.63	-0.399814	16.795	2792	2792	MS2	14/18	RS14FT_1ug_120min_run1.raw
IPI:IPI00019591.2									High	AVISPGFDVFAK	IPI:IPI00019591.2	1	CID		62.7103	3.00442	0.593333	1	2	625.843	1250.68	-0.191357	51.8119	12451	12451	MS2	18/22	RS14FT_1ug_120min_run1.raw
IPI:IPI00019591.2									High	DISEVVTPR	IPI:IPI00019591.2	1	CID		35.5349	3.09038	0.647249	1	2	508.275	1015.54	-0.0439364	23.4187	4316	4316	MS2	14/16	RS14FT_1ug_120min_run1.raw
IPI:IPI00019591.2									High	DNEQHVFK	IPI:IPI00019591.2	1	CID		48.3061	2.63451	0.585551	1	2	508.743	1016.48	-1.58134	4.12927	518	518	MS2	13/14	RS14FT_1ug_120min_run1.raw
IPI:IPI00019591.2									High	EAGIPEFYDYDVALIK	IPI:IPI00019591.2	1	CID		113.701	3.44231	0.723837	1	2	921.962	1842.92	0.520092	70.2507	17697	17697	MS2	21/30	RS14FT_1ug_120min_run1.raw
IPI:IPI00019591.2									High	EAGIPEFYDYDVALIK	IPI:IPI00019591.2	1	CID		104.64	3.40578	0.68915	1	2	921.964	1842.92	1.97732	69.8608	17583	17583	MS2	23/30	RS14FT_1ug_120min_run1.raw
IPI:IPI00019591.2									High	EAGIPEFYDYDVALIK	IPI:IPI00019591.2	1	CID		300	3.22115	0.636646	1	2	921.963	1842.92	1.04999	69.7303	17545	17545	MS2	20/30	RS14FT_1ug_120min_run1.raw
IPI:IPI00019591.2									High	EAGIPEFYDYDVALIK	IPI:IPI00019591.2	1	CID		49.1083	3.19198	0.561129	1	2	921.961	1842.92	-0.208521	71.2684	17953	17953	MS2	16/30	RS14FT_1ug_120min_run1.raw
IPI:IPI00019591.2									High	EAGIPEFYDYDVALIK	IPI:IPI00019591.2	1	CID		119.018	3.14826	0.55873	1	2	921.962	1842.92	0.851279	70.7561	17824	17824	MS2	20/30	RS14FT_1ug_120min_run1.raw
IPI:IPI00019591.2									High	EAGIPEFYDYDVALIK	IPI:IPI00019591.2	1	CID		82.2798	2.76579	0.574007	1	2	921.963	1842.92	0.983754	69.2117	17405	17405	MS2	22/30	RS14FT_1ug_120min_run1.raw
IPI:IPI00019591.2									High	EAGIPEFYDYDVALIK	IPI:IPI00019591.2	1	CID		35.5242	2.60316	0.569231	1	2	921.963	1842.92	0.983754	72.312	18217	18217	MS2	14/30	RS14FT_1ug_120min_run1.raw
IPI:IPI00019591.2									High	EKLQDEDLGFL	IPI:IPI00019591.2	1	CID		80.8015	3.76997	0.790451	1	2	653.83	1306.65	0.220663	48.007	11326	11326	MS2	18/20	RS14FT_1ug_120min_run1.raw
IPI:IPI00019591.2									High	EKLQDEDLGFL	IPI:IPI00019591.2	1	CID		46.0324	3.62579	0.757576	1	2	653.83	1306.65	0.781195	48.5196	11469	11469	MS2	17/20	RS14FT_1ug_120min_run1.raw
IPI:IPI00019591.2									High	EKLQDEDLGFL	IPI:IPI00019591.2	1	CID		47.9098	2.90911	0.4811	1	2	653.831	1306.65	1.06146	47.4985	11178	11178	MS2	14/20	RS14FT_1ug_120min_run1.raw
IPI:IPI00019591.2									High	GDSGGPLIVHK	IPI:IPI00019591.2	1	CID		53.5163	3.42498	0.634503	1	2	540.296	1079.59	0.525421	9.47123	1522	1522	MS2	15/20	RS14FT_1ug_120min_run1.raw
IPI:IPI00019591.2									High	GDSGGPLIVHK	IPI:IPI00019591.2	1	CID		27.5981	2.8897	0.546713	1	2	540.296	1079.58	-0.605295	10.2424	1663	1663	MS2	14/20	RS14FT_1ug_120min_run1.raw
IPI:IPI00019591.2									High	GTDYHKQPWQAK	IPI:IPI00019591.2	1	CID		32.5501	2.64805	0.660377	1	2	729.86	1458.71	0.480605	7.37353	1108	1108	MS2	11/22	RS14FT_1ug_120min_run1.raw
IPI:IPI00019591.2									High	HAFILQDTK	IPI:IPI00019591.2	1	CID		59.8034	3.15059	0.720635	1	2	536.793	1072.58	-0.181395	20.9802	3640	3640	MS2	14/16	RS14FT_1ug_120min_run1.raw
IPI:IPI00019591.2									High	HAIILLTDGK	IPI:IPI00019591.2	1	CID		97.3394	3.36926	0.697329	1	2	540.824	1080.64	-0.846639	27.102	5333	5333	MS2	16/18	RS14FT_1ug_120min_run1.raw
IPI:IPI00019591.2									High	KEAGIPEFYDYDVALIK	IPI:IPI00019591.2	1	CID		70.0556	4.44609	0.608989	1	2	986.009	1971.01	-0.00881432	63.3487	15739	15739	MS2	23/32	RS14FT_1ug_120min_run1.raw
IPI:IPI00019591.2									High	KEAGIPEFYDYDVALIK	IPI:IPI00019591.2	1	CID		42.1886	4.23316	0.600473	1	2	986.009	1971.01	-0.00881432	63.1373	15679	15679	MS2	16/32	RS14FT_1ug_120min_run1.raw
IPI:IPI00019591.2									High	KEAGIPEFYDYDVALIK	IPI:IPI00019591.2	1	CID		87.3685	4.13854	0.570048	1	2	986.01	1971.01	1.04404	63.6501	15816	15816	MS2	20/32	RS14FT_1ug_120min_run1.raw
IPI:IPI00019591.2									High	KEAGIPEFYDYDVALIK	IPI:IPI00019591.2	1	CID		53.2706	4.0608	0.559113	1	3	657.675	1971.01	0.139196	63.3737	15747	15747	MS2	29/64	RS14FT_1ug_120min_run1.raw
IPI:IPI00019591.2									High	LLGMETMAWQEIR	IPI:IPI00019591.2	1	CID		75.8962	4.33367	0.56582	1	2	789.394	1577.78	-0.309195	64.372	16022	16022	MS2	20/24	RS14FT_1ug_120min_run1.raw
IPI:IPI00019591.2									High	LLGMETMAWQEIR	IPI:IPI00019591.2	1	CID		82.0837	4.15408	0.563855	1	2	789.395	1577.78	0.696593	64.6313	16097	16097	MS2	20/24	RS14FT_1ug_120min_run1.raw
IPI:IPI00019591.2									High	LLGMETMAWQEIR	IPI:IPI00019591.2	1	CID		59.499	3.93251	0.610687	1	2	789.394	1577.78	-0.773405	64.1163	15963	15963	MS2	19/24	RS14FT_1ug_120min_run1.raw
IPI:IPI00019591.2									High	LLGMETMAWQEIR	IPI:IPI00019591.2	1	CID		61.0118	3.49095	0.581662	1	2	789.396	1577.78	2.16659	64.9877	16193	16193	MS2	19/24	RS14FT_1ug_120min_run1.raw
IPI:IPI00019591.2									High	NQGILEFYGDDIALLK	IPI:IPI00019591.2	1	CID		47.9479	4.00648	0.625935	1	2	904.976	1808.94	0.443289	78.7388	19902	19902	MS2	18/30	RS14FT_1ug_120min_run1.raw
IPI:IPI00019591.2									High	NQGILEFYGDDIALLK	IPI:IPI00019591.2	1	CID		58.7435	3.84382	0.596354	1	2	904.976	1808.94	0.713215	79.9146	20228	20228	MS2	19/30	RS14FT_1ug_120min_run1.raw
IPI:IPI00019591.2									High	NQGILEFYGDDIALLK	IPI:IPI00019591.2	1	CID		40.1906	3.03519	0.486842	1	2	904.975	1808.94	0.308326	79.4029	20089	20089	MS2	15/30	RS14FT_1ug_120min_run1.raw
IPI:IPI00019591.2									High	QPYSYDFPEDVAPALGTSFSHMLGATNPTQK	IPI:IPI00019591.2	1	CID		112.114	5.04216	0.688492	1	3	1123.86	3369.58	1.44199	90.1755	22925	22925	MS2	31/120	RS14FT_1ug_120min_run1.raw
IPI:IPI00019591.2									High	QPYSYDFPEDVAPALGTSFSHMLGATNPTQK	IPI:IPI00019591.2	1	CID		54.998	3.86075	0.567358	1	3	1123.86	3369.58	1.44199	89.6579	22779	22779	MS2	26/120	RS14FT_1ug_120min_run1.raw
IPI:IPI00019591.2									High	QPYSYDFPEDVAPALGTSFSHMLGATNPTQK	IPI:IPI00019591.2	1	CID		40.6636	3.68812	0.682927	1	3	1123.86	3369.58	1.76803	90.6882	23055	23055	MS2	26/120	RS14FT_1ug_120min_run1.raw
IPI:IPI00019591.2									High	RNDYLDIYAIGVGK	IPI:IPI00019591.2	1	CID		29.5901	2.91494	0.453608	1	2	798.923	1596.84	0.133473	47.6599	11226	11226	MS2	14/26	RS14FT_1ug_120min_run1.raw
IPI:IPI00019591.2									High	SSGQWQTPGATR	IPI:IPI00019591.2	1	CID		56.9424	3.4153	0.5	1	2	638.307	1275.61	-0.460986	11.6651	1917	1917	MS2	18/22	RS14FT_1ug_120min_run1.raw
IPI:IPI00019591.2									High	SSGQWQTPGATR	IPI:IPI00019591.2	1	CID		34.9781	2.82674	0.515901	1	2	638.307	1275.61	-0.36529	11.1481	1826	1826	MS2	16/22	RS14FT_1ug_120min_run1.raw
IPI:IPI00019591.2									High	VASYGVKPR	IPI:IPI00019591.2	1	CID		60.7281	2.91808	0.702055	1	2	488.782	976.557	-0.437113	5.06933	682	682	MS2	13/16	RS14FT_1ug_120min_run1.raw
IPI:IPI00019591.2									High	VKDISEVVTPR	IPI:IPI00019591.2	1	CID		58.9048	3.72178	0.513441	1	2	621.857	1242.71	0.456138	21.8733	3885	3885	MS2	17/20	RS14FT_1ug_120min_run1.raw
IPI:IPI00019591.2									High	VKDISEVVTPR	IPI:IPI00019591.2	1	CID		14.2086	3.05429	0.498361	1	2	621.857	1242.71	0.357909	22.3922	4030	4030	MS2	15/20	RS14FT_1ug_120min_run1.raw
IPI:IPI00019591.2									High	VKDISEVVTPR	IPI:IPI00019591.2	1	CID		42.0394	4.15361	0.303614	1	3	414.907	1242.71	0.88735	21.9694	3916	3916	MS2	26/40	RS14FT_1ug_120min_run1.raw
IPI:IPI00019591.2									High	VSEADSSNADWVTK	IPI:IPI00019591.2	1	CID		71.2371	4.99264	0.635271	1	2	754.848	1508.69	1.56229	21.2928	3721	3721	MS2	21/26	RS14FT_1ug_120min_run1.raw
IPI:IPI00019591.2									High	VSEADSSNADWVTK	IPI:IPI00019591.2	1	CID		78.0166	3.99759	0.655	1	2	754.848	1508.69	1.15773	22.6474	4101	4101	MS2	18/26	RS14FT_1ug_120min_run1.raw
IPI:IPI00019591.2									High	YGLVTYATYPK	IPI:IPI00019591.2	1	CID		55.1049	4.27131	0.777518	1	2	638.334	1275.66	-0.819206	32.2684	6792	6792	MS2	17/20	RS14FT_1ug_120min_run1.raw
IPI:IPI00019591.2									High	YGLVTYATYPK	IPI:IPI00019591.2	1	CID		77.3772	4.14153	0.562802	1	2	638.334	1275.66	-1.48905	31.7583	6650	6650	MS2	18/20	RS14FT_1ug_120min_run1.raw
IPI:IPI00019591.2									High	YGLVTYATYPK	IPI:IPI00019591.2	1	CID		77.5553	4.00197	0.72	1	2	638.334	1275.66	-0.723514	32.7946	6942	6942	MS2	18/20	RS14FT_1ug_120min_run1.raw
IPI:IPI00019591.2									High	YGLVTYATYPK	IPI:IPI00019591.2	1	CID		67.3531	3.29406	0.553191	1	2	638.334	1275.66	-0.340747	32.967	6991	6991	MS2	18/20	RS14FT_1ug_120min_run1.raw
IPI:IPI00019943.1	14.02	26	7	599	69.024	5.89697	124.637	Afamin
IPI:IPI00019943.1									High	ESLLNHFLYEVAR	IPI:IPI00019943.1	1	CID		57.2784	2.95708	0.537162	1	2	795.918	1590.83	0.946545	74.2401	18710	18710	MS2	12/24	RS14FT_1ug_120min_run1.raw
IPI:IPI00019943.1									High	HELTDEELQSLFTNFANVVDK	IPI:IPI00019943.1	1	CID		32.5609	3.78149	0.455026	1	3	817.069	2449.19	1.59707	93.7362	23900	23900	MS2	30/80	RS14FT_1ug_120min_run1.raw
IPI:IPI00019943.1									High	HFQNLGK	IPI:IPI00019943.1	1	CID		17.9999	2.93439	0.539249	1	2	422.228	843.448	0.723465	3.07567	353	353	MS2	12/12	RS14FT_1ug_120min_run1.raw
IPI:IPI00019943.1									High	HFQNLGK	IPI:IPI00019943.1	1	CID		8.76517	2.79527	0.417857	1	2	422.227	843.448	0.578737	0.0200533	6	6	MS2	11/12	RS14FT_1ug_120min_run1.raw
IPI:IPI00019943.1									High	HFQNLGK	IPI:IPI00019943.1	1	CID		16.9048	2.67474	0.475655	1	2	422.227	843.447	0.289282	1.03052	116	116	MS2	10/12	RS14FT_1ug_120min_run1.raw
IPI:IPI00019943.1									High	HFQNLGK	IPI:IPI00019943.1	1	CID		14.6385	2.66241	0.402256	1	2	422.228	843.448	0.651101	3.58891	420	420	MS2	11/12	RS14FT_1ug_120min_run1.raw
IPI:IPI00019943.1									High	IAPQLSTEELVSLGEK	IPI:IPI00019943.1	1	CID		103.584	4.76314	0.747899	1	2	857.467	1713.93	-0.393348	50.5145	12058	12058	MS2	24/30	RS14FT_1ug_120min_run1.raw
IPI:IPI00019943.1									High	IAPQLSTEELVSLGEK	IPI:IPI00019943.1	1	CID		91.4315	4.46689	0.715884	1	2	857.466	1713.93	-0.820684	50.7017	12114	12114	MS2	23/30	RS14FT_1ug_120min_run1.raw
IPI:IPI00019943.1									High	IAPQLSTEELVSLGEK	IPI:IPI00019943.1	1	CID		70.4985	4.46435	0.742152	1	2	857.467	1713.93	0.10521	51.3115	12305	12305	MS2	22/30	RS14FT_1ug_120min_run1.raw
IPI:IPI00019943.1									High	IAPQLSTEELVSLGEK	IPI:IPI00019943.1	1	CID		69.1778	4.22869	0.702128	1	2	857.467	1713.93	-0.250903	51.0381	12216	12216	MS2	21/30	RS14FT_1ug_120min_run1.raw
IPI:IPI00019943.1									High	IAPQLSTEELVSLGEK	IPI:IPI00019943.1	1	CID		115.016	4.21563	0.763033	1	2	857.466	1713.93	-1.10558	50.0071	11906	11906	MS2	23/30	RS14FT_1ug_120min_run1.raw
IPI:IPI00019943.1									High	IAPQLSTEELVSLGEK	IPI:IPI00019943.1	1	CID		95.5429	4.02061	0.616915	1	2	857.468	1713.93	1.10232	52.6658	12684	12684	MS2	21/30	RS14FT_1ug_120min_run1.raw
IPI:IPI00019943.1									High	IAPQLSTEELVSLGEK	IPI:IPI00019943.1	1	CID		74.2825	3.60853	0.686981	1	2	857.467	1713.93	-0.607016	53.8423	13018	13018	MS2	15/30	RS14FT_1ug_120min_run1.raw
IPI:IPI00019943.1									High	IAPQLSTEELVSLGEK	IPI:IPI00019943.1	1	CID		51.6684	3.17083	0.659306	1	2	857.468	1713.93	0.746213	52.9283	12758	12758	MS2	13/30	RS14FT_1ug_120min_run1.raw
IPI:IPI00019943.1									High	IAPQLSTEELVSLGEK	IPI:IPI00019943.1	1	CID		31.3258	2.91412	0.676976	1	2	857.468	1713.93	0.461323	54.4007	13167	13167	MS2	14/30	RS14FT_1ug_120min_run1.raw
IPI:IPI00019943.1									High	KSDVGFLPPFPTLDPEEK	IPI:IPI00019943.1	1	CID		69.817	4.37196	0.590389	1	2	1008.52	2016.03	0.836289	67.8367	17014	17014	MS2	22/34	RS14FT_1ug_120min_run1.raw
IPI:IPI00019943.1									High	KSDVGFLPPFPTLDPEEK	IPI:IPI00019943.1	1	CID		40.8501	3.50457	0.574286	1	2	1008.52	2016.03	0.715189	68.1842	17112	17112	MS2	21/34	RS14FT_1ug_120min_run1.raw
IPI:IPI00019943.1									High	KSDVGFLPPFPTLDPEEK	IPI:IPI00019943.1	1	CID		44.973	3.99427	0.571429	1	3	672.683	2016.04	1.37457	67.8322	17012	17012	MS2	28/68	RS14FT_1ug_120min_run1.raw
IPI:IPI00019943.1									High	KSDVGFLPPFPTLDPEEK	IPI:IPI00019943.1	1	CID		48.7804	3.54467	0.50565	1	3	672.683	2016.03	0.375496	67.7856	16999	16999	MS2	28/68	RS14FT_1ug_120min_run1.raw
IPI:IPI00019943.1									High	KSDVGFLPPFPTLDPEEK	IPI:IPI00019943.1	1	CID		9.48984	3.41207	0.519062	1	3	672.683	2016.03	0.557145	67.285	16862	16862	MS2	24/68	RS14FT_1ug_120min_run1.raw
IPI:IPI00019943.1									High	KSDVGFLPPFPTLDPEEK	IPI:IPI00019943.1	1	CID		50.6649	3.34151	0.511976	1	3	672.683	2016.04	1.46539	68.3511	17157	17157	MS2	26/68	RS14FT_1ug_120min_run1.raw
IPI:IPI00019943.1									High	LPNNVLQEK	IPI:IPI00019943.1	1	CID		46.6727	3.13647	0.55414	1	2	527.798	1054.59	-0.947228	22.1745	3968	3968	MS2	14/16	RS14FT_1ug_120min_run1.raw
IPI:IPI00019943.1									High	SDVGFLPPFPTLDPEEK	IPI:IPI00019943.1	1	CID		77.8716	3.31255	0.558912	1	2	944.472	1887.94	-0.271186	75.2713	19002	19002	MS2	18/32	RS14FT_1ug_120min_run1.raw
IPI:IPI00019943.1									High	SDVGFLPPFPTLDPEEK	IPI:IPI00019943.1	1	CID		37.5054	3.16556	0.548896	1	2	944.471	1887.93	-1.69367	75.6232	19090	19090	MS2	17/32	RS14FT_1ug_120min_run1.raw
IPI:IPI00019943.1									High	SDVGFLPPFPTLDPEEK	IPI:IPI00019943.1	1	CID		136.181	2.96048	0.581081	1	2	944.474	1887.94	1.15129	74.7581	18863	18863	MS2	16/32	RS14FT_1ug_120min_run1.raw
IPI:IPI00019943.1									High	SDVGFLPPFPTLDPEEK	IPI:IPI00019943.1	1	CID		44.2285	2.63545	0.32197	1	2	944.47	1887.93	-2.08162	75.6681	19106	19106	MS2	14/32	RS14FT_1ug_120min_run1.raw
IPI:IPI00020019.1	6.15	1	1	244	26.397	5.74463	6.3047	Adiponectin
IPI:IPI00020019.1									High	IFYNQQNHYDGSTGK	IPI:IPI00020019.1	1	CID		65.3046	3.79469	0.580475	1	2	886.405	1771.8	-0.320157	16.654	2765	2765	MS2	19/28	RS14FT_1ug_120min_run1.raw
IPI:IPI00020986.2	27.51	15	7	338	38.4048	6.60986	81.5364	Lumican
IPI:IPI00020986.2									High	FNALQYLR	IPI:IPI00020986.2	1	CID		34.2359	2.84319	0.359155	1	2	512.783	1024.56	0.665426	46.3974	10841	10841	MS2	13/14	RS14FT_1ug_120min_run1.raw
IPI:IPI00020986.2									High	ISNIPDEYFK	IPI:IPI00020986.2	1	CID		58.8156	2.78116	0.446043	1	2	613.308	1225.61	-0.248497	33.4626	7141	7141	MS2	15/18	RS14FT_1ug_120min_run1.raw
IPI:IPI00020986.2									High	LKEDAVSAAFK	IPI:IPI00020986.2	1	CID		56.4512	3.3209	0.48494	1	2	589.824	1178.64	-0.813396	23.2975	4283	4283	MS2	17/20	RS14FT_1ug_120min_run1.raw
IPI:IPI00020986.2									High	LPSGLPVSLLTLYLDNNK	IPI:IPI00020986.2	1	CID		86.369	4.8368	0.617769	1	2	979.054	1957.1	-0.0101344	93.8744	23940	23940	MS2	23/34	RS14FT_1ug_120min_run1.raw
IPI:IPI00020986.2									High	LPSGLPVSLLTLYLDNNK	IPI:IPI00020986.2	1	CID		47.4931	3.73998	0.542781	1	3	653.039	1957.1	1.07452	93.7287	23897	23897	MS2	28/68	RS14FT_1ug_120min_run1.raw
IPI:IPI00020986.2									High	LPSGLPVSLLTLYLDNNK	IPI:IPI00020986.2	1	CID		18.5611	3.54448	0.440678	1	3	653.038	1957.1	-0.42243	94.2426	24040	24040	MS2	24/68	RS14FT_1ug_120min_run1.raw
IPI:IPI00020986.2									High	NIPTVNENLENYYLEVNQLEK	IPI:IPI00020986.2	1	CID		79.0463	5.16627	0.622824	1	2	1268.63	2536.26	1.34295	67.8722	17026	17026	MS2	18/40	RS14FT_1ug_120min_run1.raw
IPI:IPI00020986.2									High	NIPTVNENLENYYLEVNQLEK	IPI:IPI00020986.2	1	CID		73.1737	4.55907	0.662281	1	2	1268.63	2536.26	0.861648	68.389	17170	17170	MS2	20/40	RS14FT_1ug_120min_run1.raw
IPI:IPI00020986.2									High	NIPTVNENLENYYLEVNQLEK	IPI:IPI00020986.2	1	CID		60.9406	4.2284	0.605201	1	2	1268.63	2536.26	0.669127	67.3472	16877	16877	MS2	18/40	RS14FT_1ug_120min_run1.raw
IPI:IPI00020986.2									High	NIPTVNENLENYYLEVNQLEK	IPI:IPI00020986.2	1	CID		91.1585	5.13637	0.451362	1	3	846.092	2536.26	1.43391	67.839	17015	17015	MS2	29/80	RS14FT_1ug_120min_run1.raw
IPI:IPI00020986.2									High	NIPTVNENLENYYLEVNQLEK	IPI:IPI00020986.2	1	CID		67.0573	4.43643	0.398649	1	3	846.092	2536.26	1.5783	67.3306	16874	16874	MS2	25/80	RS14FT_1ug_120min_run1.raw
IPI:IPI00020986.2									High	SLEDLQLTHNK	IPI:IPI00020986.2	1	CID		51.1711	3.6292	0.53719	1	2	649.342	1297.68	2.27992	24.7192	4692	4692	MS2	17/20	RS14FT_1ug_120min_run1.raw
IPI:IPI00020986.2									High	SLEYLDLSFNQIAR	IPI:IPI00020986.2	1	CID		64.9088	4.28461	0.455607	1	2	834.934	1668.86	1.29095	67.8504	17020	17020	MS2	18/26	RS14FT_1ug_120min_run1.raw
IPI:IPI00020986.2									High	SLEYLDLSFNQIAR	IPI:IPI00020986.2	1	CID		55.5667	3.77495	0.488064	1	2	834.934	1668.86	1.29095	67.848	17019	17019	MS2	18/26	RS14FT_1ug_120min_run1.raw
IPI:IPI00020986.2									High	SLEYLDLSFNQIAR	IPI:IPI00020986.2	1	CID		56.0081	2.97058	0.468013	1	2	834.933	1668.86	0.193766	67.4164	16899	16899	MS2	16/26	RS14FT_1ug_120min_run1.raw
IPI:IPI00020996.5	22.98	21	9	605	65.9938	6.78564	99.2638	Insulin-like growth factor-binding protein complex acid labile subunit
IPI:IPI00020996.5									High	DFALQNPSAVPR	IPI:IPI00020996.5	1	CID		68.2711	3.23959	0.611111	1	2	657.844	1314.68	0.248137	30.4122	6263	6263	MS2	19/22	RS14FT_1ug_120min_run1.raw
IPI:IPI00020996.5									High	LAELPADALGPLQR	IPI:IPI00020996.5	1	CID		54.6707	4.48068	0.620536	1	2	732.414	1463.82	-0.0262517	47.125	11062	11062	MS2	20/26	RS14FT_1ug_120min_run1.raw
IPI:IPI00020996.5									High	LAELPADALGPLQR	IPI:IPI00020996.5	1	CID		77.4496	3.71248	0.601078	1	2	732.415	1463.82	0.64088	47.3097	11118	11118	MS2	18/26	RS14FT_1ug_120min_run1.raw
IPI:IPI00020996.5									High	LAELPADALGPLQR	IPI:IPI00020996.5	1	CID		64.1639	3.61635	0.560773	1	2	732.415	1463.82	1.22462	46.6263	10910	10910	MS2	20/26	RS14FT_1ug_120min_run1.raw
IPI:IPI00020996.5									High	LAYLQPALFSGLAELR	IPI:IPI00020996.5	1	CID		73.8447	5.72937	0.671902	1	2	881.5	1761.99	1.34722	88.1954	22373	22373	MS2	23/30	RS14FT_1ug_120min_run1.raw
IPI:IPI00020996.5									High	LAYLQPALFSGLAELR	IPI:IPI00020996.5	1	CID		91.8362	4.4936	0.628062	1	2	881.499	1761.99	0.792987	90.7924	23082	23082	MS2	21/30	RS14FT_1ug_120min_run1.raw
IPI:IPI00020996.5									High	LAYLQPALFSGLAELR	IPI:IPI00020996.5	1	CID		63.4448	4.01278	0.551122	1	2	881.5	1761.99	1.34722	87.6915	22250	22250	MS2	22/30	RS14FT_1ug_120min_run1.raw
IPI:IPI00020996.5									High	LAYLQPALFSGLAELR	IPI:IPI00020996.5	1	CID		90.5646	3.92941	0.717557	1	2	881.5	1761.99	1.48578	90.2759	22952	22952	MS2	20/30	RS14FT_1ug_120min_run1.raw
IPI:IPI00020996.5									High	LEALPNSLLAPLGR	IPI:IPI00020996.5	1	CID		85.267	4.26073	0.692488	1	2	732.432	1463.86	-0.278501	65.2735	16284	16284	MS2	21/26	RS14FT_1ug_120min_run1.raw
IPI:IPI00020996.5									High	LEALPNSLLAPLGR	IPI:IPI00020996.5	1	CID		86.6996	4.14531	0.737349	1	2	732.434	1463.86	1.13912	65.2267	16266	16266	MS2	20/26	RS14FT_1ug_120min_run1.raw
IPI:IPI00020996.5									High	LEALPNSLLAPLGR	IPI:IPI00020996.5	1	CID		26.8241	3.26924	0.571865	1	2	732.433	1463.86	0.305225	64.757	16130	16130	MS2	15/26	RS14FT_1ug_120min_run1.raw
IPI:IPI00020996.5									High	LEYLLLSR	IPI:IPI00020996.5	1	CID		28.7753	3.38011	0.39645	1	2	503.801	1006.59	1.08741	42.5869	9741	9741	MS2	13/14	RS14FT_1ug_120min_run1.raw
IPI:IPI00020996.5									High	LEYLLLSR	IPI:IPI00020996.5	1	CID		37.4724	3.014	0.418605	1	2	503.801	1006.59	0.966139	42.0666	9602	9602	MS2	13/14	RS14FT_1ug_120min_run1.raw
IPI:IPI00020996.5									High	NLIAAVAPGAFLGLK	IPI:IPI00020996.5	1	CID		102.036	4.2567	0.561033	1	2	727.941	1454.87	1.03653	77.2922	19516	19516	MS2	23/28	RS14FT_1ug_120min_run1.raw
IPI:IPI00020996.5									High	NLIAAVAPGAFLGLK	IPI:IPI00020996.5	1	CID		31.1466	3.48536	0.438395	1	2	727.941	1454.88	1.37214	76.7728	19383	19383	MS2	15/28	RS14FT_1ug_120min_run1.raw
IPI:IPI00020996.5									High	SFEGLGQLEVLTLDHNQLQEVK	IPI:IPI00020996.5	1	CID		57.4794	3.78014	0.560847	1	2	1249.15	2497.29	0.0413768	73.4625	18509	18509	MS2	17/42	RS14FT_1ug_120min_run1.raw
IPI:IPI00020996.5									High	SLALGTFAHTPALASLGLSNNR	IPI:IPI00020996.5	1	CID		27.4925	3.56375	0.676966	1	3	737.735	2211.19	0.774329	67.8766	17028	17028	MS2	27/84	RS14FT_1ug_120min_run1.raw
IPI:IPI00020996.5									High	SLALGTFAHTPALASLGLSNNR	IPI:IPI00020996.5	1	CID		18.799	3.38389	0.550296	1	3	737.735	2211.19	1.10556	67.3616	16883	16883	MS2	23/84	RS14FT_1ug_120min_run1.raw
IPI:IPI00020996.5									High	VAGLLEDTFPGLLGLR	IPI:IPI00020996.5	1	CID		38.6303	3.99221	0.553885	1	2	835.977	1670.95	-0.293335	89.9979	22880	22880	MS2	15/30	RS14FT_1ug_120min_run1.raw
IPI:IPI00020996.5									High	VAGLLEDTFPGLLGLR	IPI:IPI00020996.5	1	CID		67.2388	3.66842	0.637602	1	2	835.978	1670.95	0.729429	90.5137	23008	23008	MS2	19/30	RS14FT_1ug_120min_run1.raw
IPI:IPI00020996.5									High	VAGLLEDTFPGLLGLR	IPI:IPI00020996.5	1	CID		42.4806	3.23848	0.635802	1	2	835.979	1670.95	1.24081	92.6398	23592	23592	MS2	16/30	RS14FT_1ug_120min_run1.raw
IPI:IPI00021304.1	3.72	1	1	645	65.8254	8.00146	11.8933	Keratin, type II cytoskeletal 2 epidermal
IPI:IPI00021304.1									High	NLDLDSIIAEVK	IPI:IPI00021304.1	1	CID		42.8065	3.53387	0.512748	1	2	665.367	1329.73	-0.160652	71.3138	17965	17965	MS2	17/22	RS14FT_1ug_120min_run1.raw
IPI:IPI00021727.1	5.19	2	2	597	66.9894	7.29834	15.7803	C4b-binding protein alpha chain
IPI:IPI00021727.1									High	EDVYVVGTVLR	IPI:IPI00021727.1	1	CID		53.9564	3.08613	0.540453	1	2	625.343	1249.68	-0.661975	39.2397	8807	8807	MS2	17/20	RS14FT_1ug_120min_run1.raw
IPI:IPI00021727.1									High	KPDVSHGEMVSGFGPIYNYK	IPI:IPI00021727.1	1	CID		137.14	5.68486	0.727113	1	3	742.362	2225.07	0.230216	37.7121	8351	8351	MS2	41/76	RS14FT_1ug_120min_run1.raw
IPI:IPI00021842.1	47.95	24	12	317	36.1318	5.73193	120.616	Apolipoprotein E
IPI:IPI00021842.1									High	AATVGSLAGQPLQER	IPI:IPI00021842.1	1	CID		50.7542	4.67746	0.630342	1	2	749.404	1497.8	-0.333842	27.0833	5328	5328	MS2	21/28	RS14FT_1ug_120min_run1.raw
IPI:IPI00021842.1									High	AKLEEQAQQIR	IPI:IPI00021842.1	1	CID		51.9778	3.6758	0.432065	1	2	657.362	1313.72	0.0620034	10.3222	1676	1676	MS2	17/20	RS14FT_1ug_120min_run1.raw
IPI:IPI00021842.1									High	AKLEEQAQQIR	IPI:IPI00021842.1	1	CID		46.8486	3.50513	0.344729	1	2	657.361	1313.71	-1.7964	10.2579	1666	1666	MS2	17/20	RS14FT_1ug_120min_run1.raw
IPI:IPI00021842.1									High	AKLEEQAQQIR	IPI:IPI00021842.1	1	CID		19.0921	3.38216	0.41716	1	3	438.578	1313.72	0.771896	10.1778	1648	1648	MS2	21/40	RS14FT_1ug_120min_run1.raw
IPI:IPI00021842.1									High	AKLEEQAQQIR	IPI:IPI00021842.1	1	CID		34.5068	3.26958	0.373089	1	3	438.577	1313.72	0.214378	10.6906	1742	1742	MS2	22/40	RS14FT_1ug_120min_run1.raw
IPI:IPI00021842.1									High	AYKSELEEQLTPVAEETR	IPI:IPI00021842.1	1	CID		106.891	5.71876	0.741259	1	2	1047.02	2093.04	0.491048	32.9041	6974	6974	MS2	24/34	RS14FT_1ug_120min_run1.raw
IPI:IPI00021842.1									High	DRLDEVKEQVAEVR	IPI:IPI00021842.1	1	CID		40.243	3.01693	0.589404	1	2	843.444	1685.88	-0.591024	28.0829	5596	5596	MS2	18/26	RS14FT_1ug_120min_run1.raw
IPI:IPI00021842.1									High	GEVQAMLGQSTEELR	IPI:IPI00021842.1	1	CID		85.4486	4.25797	0.626761	1	2	824.404	1647.8	-0.397423	39.7528	8945	8945	MS2	21/28	RS14FT_1ug_120min_run1.raw
IPI:IPI00021842.1									High	GEVQAMLGQSTEELR	IPI:IPI00021842.1	1	CID		85.5481	3.65314	0.550685	1	2	824.404	1647.8	0.047062	39.244	8809	8809	MS2	21/28	RS14FT_1ug_120min_run1.raw
IPI:IPI00021842.1									High	LAVYQAGAR	IPI:IPI00021842.1	1	CID		62.3335	3.11123	0.517685	1	2	474.767	948.526	-0.139927	12.6493	2102	2102	MS2	15/16	RS14FT_1ug_120min_run1.raw
IPI:IPI00021842.1									High	LGPLVEQGR	IPI:IPI00021842.1	1	CID		61.1144	2.68184	0.75	1	2	484.779	968.551	-1.25573	19.9814	3406	3406	MS2	14/16	RS14FT_1ug_120min_run1.raw
IPI:IPI00021842.1									High	LQAEAFQAR	IPI:IPI00021842.1	1	CID		39.0735	2.75009	0.356364	1	2	517.275	1033.54	-0.396156	18.5526	3112	3112	MS2	13/16	RS14FT_1ug_120min_run1.raw
IPI:IPI00021842.1									High	LQAEAFQAR	IPI:IPI00021842.1	1	CID		40.0037	2.6264	0.376426	1	2	517.275	1033.54	0.903039	18.4836	3097	3097	MS2	14/16	RS14FT_1ug_120min_run1.raw
IPI:IPI00021842.1									High	SELEEQLTPVAEETR	IPI:IPI00021842.1	1	CID		81.5245	4.88104	0.637295	1	2	865.925	1730.84	-1.32461	31.5418	6581	6581	MS2	21/28	RS14FT_1ug_120min_run1.raw
IPI:IPI00021842.1									High	SELEEQLTPVAEETR	IPI:IPI00021842.1	1	CID		101.083	4.09819	0.580488	1	2	865.927	1730.85	0.791188	31.0313	6442	6442	MS2	22/28	RS14FT_1ug_120min_run1.raw
IPI:IPI00021842.1									High	SWFEPLVEDMQR	IPI:IPI00021842.1	1	CID		56.5448	3.84889	0.6	1	2	768.862	1536.72	0.500211	67.6419	16960	16960	MS2	19/22	RS14FT_1ug_120min_run1.raw
IPI:IPI00021842.1									High	SWFEPLVEDMQR	IPI:IPI00021842.1	1	CID		75.5872	3.56287	0.609551	1	2	768.862	1536.72	1.29457	67.4342	16903	16903	MS2	19/22	RS14FT_1ug_120min_run1.raw
IPI:IPI00021842.1									High	VQAAVGTSAAPVPSDNH	IPI:IPI00021842.1	1	CID		125.974	5.26441	0.792776	1	2	810.9	1620.79	-2.7399	20.1115	3445	3445	MS2	25/32	RS14FT_1ug_120min_run1.raw
IPI:IPI00021842.1									High	VQAAVGTSAAPVPSDNH	IPI:IPI00021842.1	1	CID		91.502	4.91732	0.71748	1	2	810.903	1620.8	0.875225	19.8729	3375	3375	MS2	23/32	RS14FT_1ug_120min_run1.raw
IPI:IPI00021842.1									High	WVQTLSEQVQEELLSSQVTQELR	IPI:IPI00021842.1	1	CID		115.51	5.06279	0.756917	1	2	1365.7	2730.4	1.25459	81.7197	20700	20700	MS2	20/44	RS14FT_1ug_120min_run1.raw
IPI:IPI00021842.1									High	WVQTLSEQVQEELLSSQVTQELR	IPI:IPI00021842.1	1	CID		83.0663	4.09808	0.663415	1	2	1365.7	2730.4	0.53926	81.2156	20573	20573	MS2	22/44	RS14FT_1ug_120min_run1.raw
IPI:IPI00021842.1									High	WVQTLSEQVQEELLSSQVTQELR	IPI:IPI00021842.1	1	CID		128.776	6.29539	0.677778	1	3	910.804	2730.4	1.20495	81.6958	20693	20693	MS2	37/88	RS14FT_1ug_120min_run1.raw
IPI:IPI00021842.1									High	WVQTLSEQVQEELLSSQVTQELR	IPI:IPI00021842.1	1	CID		105.274	5.24124	0.650763	1	3	910.804	2730.4	0.869644	81.1801	20565	20565	MS2	37/88	RS14FT_1ug_120min_run1.raw
IPI:IPI00021842.1									High	WVQTLSEQVQEELLSSQVTQELR	IPI:IPI00021842.1	1	CID		122.956	4.60293	0.576087	1	3	910.804	2730.4	1.54026	80.6594	20427	20427	MS2	30/88	RS14FT_1ug_120min_run1.raw
IPI:IPI00021856.3	43.56	11	4	101	11.2768	4.71631	52.8404	Apolipoprotein C-II
IPI:IPI00021856.3									High	ESLSSYWESAK	IPI:IPI00021856.3	1	CID		48.9673	3.45333	0.582609	1	2	643.799	1286.59	0.609783	33.9504	7286	7286	MS2	16/20	RS14FT_1ug_120min_run1.raw
IPI:IPI00021856.3									High	ESLSSYWESAK	IPI:IPI00021856.3	1	CID		52.1379	3.42522	0.635569	1	2	643.799	1286.59	-0.149248	33.4331	7132	7132	MS2	17/20	RS14FT_1ug_120min_run1.raw
IPI:IPI00021856.3									High	STAAMSTYTGIFTDQVLSVLK	IPI:IPI00021856.3	1	CID		141.417	4.86588	1	1	2	1117.08	2233.14	1.08705	94.1274	24007	24007	MS2	26/40	RS14FT_1ug_120min_run1.raw
IPI:IPI00021856.3									High	STAAMSTYTGIFTDQVLSVLK	IPI:IPI00021856.3	1	CID		62.9855	4.24733	0.748235	1	2	1117.08	2233.15	1.96166	93.7506	23903	23903	MS2	19/40	RS14FT_1ug_120min_run1.raw
IPI:IPI00021856.3									High	STAAMSTYTGIFTDQVLSVLK	IPI:IPI00021856.3	1	CID		33.9273	3.40418	0.588235	1	3	745.054	2233.15	1.98297	93.8817	23943	23943	MS2	29/80	RS14FT_1ug_120min_run1.raw
IPI:IPI00021856.3									High	STAAmSTYTGIFTDQVLSVLKGEE	IPI:IPI00021856.3	1	CID	M5(Oxidation)	109.819	4.0595	0.657635	1	2	1282.63	2564.25	2.17564	92.281	23492	23492	MS2	17/46	RS14FT_1ug_120min_run1.raw
IPI:IPI00021856.3									High	STAAMSTYTGIFTDQVLSVLKGEE	IPI:IPI00021856.3	1	CID		53.4575	3.79014	0.741425	1	2	1274.63	2548.25	1.3435	95.9255	24482	24482	MS2	16/46	RS14FT_1ug_120min_run1.raw
IPI:IPI00021856.3									High	STAAMSTYTGIFTDQVLSVLKGEE	IPI:IPI00021856.3	1	CID		80.6673	3.62567	0.683196	1	2	1274.63	2548.25	1.05607	95.403	24347	24347	MS2	21/46	RS14FT_1ug_120min_run1.raw
IPI:IPI00021856.3									High	STAAMSTYTGIFTDQVLSVLKGEE	IPI:IPI00021856.3	1	CID		56.4355	3.35543	0.761905	1	2	1274.63	2548.25	0.577039	95.3435	24332	24332	MS2	15/46	RS14FT_1ug_120min_run1.raw
IPI:IPI00021856.3									High	STAAMSTYTGIFTDQVLSVLKGEE	IPI:IPI00021856.3	1	CID		32.6135	3.41857	0.508772	1	3	850.089	2548.25	1.0508	96.006	24503	24503	MS2	29/92	RS14FT_1ug_120min_run1.raw
IPI:IPI00021856.3									High	TAAQNLYEK	IPI:IPI00021856.3	1	CID		42.3649	2.98745	0.384615	1	2	519.266	1037.52	-1.23501	6.65376	977	977	MS2	13/16	RS14FT_1ug_120min_run1.raw
IPI:IPI00021857.1	48.48	5	3	99	10.8455	5.41455	24.4811	Apolipoprotein C-III
IPI:IPI00021857.1									High	DALSSVQESQVAQQAR	IPI:IPI00021857.1	1	CID		86.2733	4.60392	0.567391	1	2	858.929	1716.85	0.172833	25.1908	4816	4816	MS2	22/30	RS14FT_1ug_120min_run1.raw
IPI:IPI00021857.1									High	DALSSVQESQVAQQAR	IPI:IPI00021857.1	1	CID		106.343	4.10751	0.513382	1	2	858.929	1716.85	-0.111572	28.3185	5661	5661	MS2	21/30	RS14FT_1ug_120min_run1.raw
IPI:IPI00021857.1									High	DKFSEFWDLDPEVRPTSAVAA	IPI:IPI00021857.1	1	CID		91.0172	4.36826	0.693364	1	2	1190.58	2380.15	0.55835	63.1143	15673	15673	MS2	17/40	RS14FT_1ug_120min_run1.raw
IPI:IPI00021857.1									High	DKFSEFWDLDPEVRPTSAVAA	IPI:IPI00021857.1	1	CID		110.866	3.51517	0.664773	1	2	1190.58	2380.15	1.37894	63.2186	15702	15702	MS2	20/40	RS14FT_1ug_120min_run1.raw
IPI:IPI00021857.1									High	GWVTDGFSSLK	IPI:IPI00021857.1	1	CID		56.0713	3.1127	0.62701	1	2	598.802	1196.6	1.20812	44.4577	10276	10276	MS2	17/20	RS14FT_1ug_120min_run1.raw
IPI:IPI00022229.2	34.39	407	126	4563	515.283	7.04932	1997.51	Apolipoprotein B-100
IPI:IPI00022229.2									High	AALTELSLGSAYQAMILGVDSK	IPI:IPI00022229.2	1	CID		50.6815	6.07075	0.69687	1	2	1119.59	2238.17	0.884917	88.6208	22492	22492	MS2	26/42	RS14FT_1ug_120min_run1.raw
IPI:IPI00022229.2									High	AALTELSLGSAYQAMILGVDSK	IPI:IPI00022229.2	1	CID		77.9504	5.04478	0.662698	1	2	1119.59	2238.17	-0.314968	88.0921	22349	22349	MS2	23/42	RS14FT_1ug_120min_run1.raw
IPI:IPI00022229.2									High	AALTELSLGSAYQAMILGVDSK	IPI:IPI00022229.2	1	CID		52.6535	4.71567	0.644068	1	2	1119.59	2238.17	1.5394	88.0074	22332	22332	MS2	19/42	RS14FT_1ug_120min_run1.raw
IPI:IPI00022229.2									High	AALTELSLGSAYQAMILGVDSK	IPI:IPI00022229.2	1	CID		13.5485	3.54362	0.69209	1	2	1119.59	2238.17	1.10308	89.145	22640	22640	MS2	19/42	RS14FT_1ug_120min_run1.raw
IPI:IPI00022229.2									High	AALTELSLGSAYQAMILGVDSK	IPI:IPI00022229.2	1	CID		64.3198	4.9983	0.558	1	3	746.729	2238.17	1.66974	88.461	22447	22447	MS2	28/84	RS14FT_1ug_120min_run1.raw
IPI:IPI00022229.2									High	AASGTTGTYQEWK	IPI:IPI00022229.2	1	CID		64.646	3.48913	0.69914	1	2	700.328	1399.65	0.153003	18.4161	3087	3087	MS2	15/24	RS14FT_1ug_120min_run1.raw
IPI:IPI00022229.2									High	AASGTTGTYQEWK	IPI:IPI00022229.2	1	CID		59.5433	2.98044	0.647651	1	2	700.328	1399.65	0.240218	18.2483	3059	3059	MS2	15/24	RS14FT_1ug_120min_run1.raw
IPI:IPI00022229.2									High	ADSVVDLLSYNVQGSGETTYDHK	IPI:IPI00022229.2	1	CID		113.947	4.81306	0.68815	1	2	1249.59	2498.17	0.20714	53.9793	13052	13052	MS2	21/44	RS14FT_1ug_120min_run1.raw
IPI:IPI00022229.2									High	ADSVVDLLSYNVQGSGETTYDHK	IPI:IPI00022229.2	1	CID		64.3021	4.29039	0.629371	1	2	1249.59	2498.17	1.18442	53.4608	12913	12913	MS2	19/44	RS14FT_1ug_120min_run1.raw
IPI:IPI00022229.2									High	ADSVVDLLSYNVQGSGETTYDHK	IPI:IPI00022229.2	1	CID		81.3254	4.28357	0.731308	1	2	1249.59	2498.17	-0.183771	54.4991	13192	13192	MS2	21/44	RS14FT_1ug_120min_run1.raw
IPI:IPI00022229.2									High	ADSVVDLLSYNVQGSGETTYDHK	IPI:IPI00022229.2	1	CID		103.726	3.95466	0.658228	1	2	1249.59	2498.17	0.109412	53.5786	12943	12943	MS2	20/44	RS14FT_1ug_120min_run1.raw
IPI:IPI00022229.2									High	ADSVVDLLSYNVQGSGETTYDHK	IPI:IPI00022229.2	1	CID		99.2038	4.43095	0.677201	1	3	833.395	2498.17	1.27676	54.1262	13090	13090	MS2	28/88	RS14FT_1ug_120min_run1.raw
IPI:IPI00022229.2									High	ADSVVDLLSYNVQGSGETTYDHK	IPI:IPI00022229.2	1	CID		78.27	4.10759	0.581509	1	3	833.395	2498.17	0.617101	53.6063	12951	12951	MS2	28/88	RS14FT_1ug_120min_run1.raw
IPI:IPI00022229.2									High	ADSVVDLLSYNVQGSGETTYDHK	IPI:IPI00022229.2	1	CID		91.4828	3.98308	0.708543	1	3	833.395	2498.17	0.983579	54.6646	13241	13241	MS2	30/88	RS14FT_1ug_120min_run1.raw
IPI:IPI00022229.2									High	AEPLAFTFSHDYK	IPI:IPI00022229.2	1	CID		89.1611	3.60113	0.794444	1	2	763.37	1525.73	0.242666	39.956	9003	9003	MS2	18/24	RS14FT_1ug_120min_run1.raw
IPI:IPI00022229.2									High	AEPLAFTFSHDYK	IPI:IPI00022229.2	1	CID		78.593	3.34291	0.736527	1	2	763.37	1525.73	0.242666	39.4383	8862	8862	MS2	19/24	RS14FT_1ug_120min_run1.raw
IPI:IPI00022229.2									High	AEPLAFTFSHDYK	IPI:IPI00022229.2	1	CID		85.7314	2.93865	0.690476	1	2	763.37	1525.73	-0.157372	38.9337	8705	8705	MS2	16/24	RS14FT_1ug_120min_run1.raw
IPI:IPI00022229.2									High	AGHIAWTSSGK	IPI:IPI00022229.2	1	CID		74.3237	3.21639	0.664596	1	2	557.786	1114.56	0.202127	8.74131	1382	1382	MS2	16/20	RS14FT_1ug_120min_run1.raw
IPI:IPI00022229.2									High	ALVEQGFTVPEIK	IPI:IPI00022229.2	1	CID		65.2699	4.70009	0.555319	1	2	715.899	1430.79	0.737607	47.2485	11098	11098	MS2	20/24	RS14FT_1ug_120min_run1.raw
IPI:IPI00022229.2									High	ALVEQGFTVPEIK	IPI:IPI00022229.2	1	CID		65.112	4.56915	0.553611	1	2	715.899	1430.79	0.566974	46.7407	10945	10945	MS2	19/24	RS14FT_1ug_120min_run1.raw
IPI:IPI00022229.2									High	ALVEQGFTVPEIK	IPI:IPI00022229.2	1	CID		70.9132	4.37795	0.56621	1	2	715.898	1430.79	0.225707	47.7719	11257	11257	MS2	19/24	RS14FT_1ug_120min_run1.raw
IPI:IPI00022229.2									High	AQNLYQELLTQEGQASFQGLK	IPI:IPI00022229.2	1	CID		41.3762	4.41925	0.710407	1	2	1183.6	2366.2	1.45581	70.2751	17704	17704	MS2	22/40	RS14FT_1ug_120min_run1.raw
IPI:IPI00022229.2									High	AQNLYQELLTQEGQASFQGLK	IPI:IPI00022229.2	1	CID		126.988	5.89492	0.66893	1	3	789.405	2366.2	0.676289	70.3723	17726	17726	MS2	37/80	RS14FT_1ug_120min_run1.raw
IPI:IPI00022229.2									High	ASGSLPYTQTLQDHLNSLK	IPI:IPI00022229.2	1	CID		76.9666	3.94823	0.617722	1	2	1037.03	2073.06	0.42836	48.8112	11562	11562	MS2	20/36	RS14FT_1ug_120min_run1.raw
IPI:IPI00022229.2									High	ATFQTPDFIVPLTDLR	IPI:IPI00022229.2	1	CID		103.689	4.52829	0.591611	1	2	917.493	1833.98	1.75547	82.1347	20807	20807	MS2	20/30	RS14FT_1ug_120min_run1.raw
IPI:IPI00022229.2									High	ATFQTPDFIVPLTDLR	IPI:IPI00022229.2	1	CID		101.553	4.33069	0.56582	1	2	917.491	1833.97	0.0914648	83.4912	21162	21162	MS2	19/30	RS14FT_1ug_120min_run1.raw
IPI:IPI00022229.2									High	ATFQTPDFIVPLTDLR	IPI:IPI00022229.2	1	CID		103.379	3.97873	0.633166	1	2	917.492	1833.98	1.55579	83.6951	21211	21211	MS2	22/30	RS14FT_1ug_120min_run1.raw
IPI:IPI00022229.2									High	ATFQTPDFIVPLTDLR	IPI:IPI00022229.2	1	CID		90.0425	3.91606	0.586735	1	2	917.494	1833.98	2.887	83.1697	21069	21069	MS2	20/30	RS14FT_1ug_120min_run1.raw
IPI:IPI00022229.2									High	ATFQTPDFIVPLTDLR	IPI:IPI00022229.2	1	CID		87.8797	3.91395	0.659847	1	2	917.492	1833.98	1.42267	82.6501	20933	20933	MS2	20/30	RS14FT_1ug_120min_run1.raw
IPI:IPI00022229.2									High	ATFQTPDFIVPLTDLR	IPI:IPI00022229.2	1	CID		39.7785	3.88212	0.618557	1	2	917.492	1833.98	0.89019	81.6222	20676	20676	MS2	18/30	RS14FT_1ug_120min_run1.raw
IPI:IPI00022229.2									High	ATFQTPDFIVPLTDLR	IPI:IPI00022229.2	1	CID		42.746	2.96169	0.52027	1	2	917.492	1833.98	1.02331	84.2241	21359	21359	MS2	15/30	RS14FT_1ug_120min_run1.raw
IPI:IPI00022229.2									High	ATGVLYDYVNK	IPI:IPI00022229.2	1	CID		72.035	2.68743	0.375465	1	2	621.823	1242.64	1.97347	29.9697	6140	6140	MS2	15/20	RS14FT_1ug_120min_run1.raw
IPI:IPI00022229.2									High	ATGVLYDYVNK	IPI:IPI00022229.2	1	CID		57.4962	2.61575	0.660305	1	2	621.822	1242.64	0.696422	30.4927	6285	6285	MS2	16/20	RS14FT_1ug_120min_run1.raw
IPI:IPI00022229.2									High	ATLYALSHAVNNYHK	IPI:IPI00022229.2	1	CID		56.2448	4.33793	0.550691	1	2	851.44	1701.87	0.797129	28.9104	5839	5839	MS2	19/28	RS14FT_1ug_120min_run1.raw
IPI:IPI00022229.2									High	ATLYALSHAVNNYHK	IPI:IPI00022229.2	1	CID		52.7899	3.96729	0.551637	1	2	851.437	1701.87	-2.21542	28.7178	5780	5780	MS2	19/28	RS14FT_1ug_120min_run1.raw
IPI:IPI00022229.2									High	AVSMPSFSILGSDVR	IPI:IPI00022229.2	1	CID		77.8168	4.4989	0.653333	1	2	783.404	1565.8	0.981957	64.2279	15985	15985	MS2	22/28	RS14FT_1ug_120min_run1.raw
IPI:IPI00022229.2									High	AVSMPSFSILGSDVR	IPI:IPI00022229.2	1	CID		72.8786	4.39632	0.593182	1	2	783.403	1565.8	0.0464332	63.8033	15860	15860	MS2	22/28	RS14FT_1ug_120min_run1.raw
IPI:IPI00022229.2									High	AVSMPSFSILGSDVR	IPI:IPI00022229.2	1	CID		87.2863	4.27716	0.67757	1	2	783.404	1565.8	0.670116	63.6753	15823	15823	MS2	23/28	RS14FT_1ug_120min_run1.raw
IPI:IPI00022229.2									High	AVSMPSFSILGSDVR	IPI:IPI00022229.2	1	CID		75.1785	4.27699	0.663551	1	2	783.403	1565.8	-0.0315272	64.363	16018	16018	MS2	23/28	RS14FT_1ug_120min_run1.raw
IPI:IPI00022229.2									High	AVSMPSFSILGSDVR	IPI:IPI00022229.2	1	CID		87.5645	4.04883	0.609877	1	2	783.404	1565.8	0.981957	63.851	15878	15878	MS2	23/28	RS14FT_1ug_120min_run1.raw
IPI:IPI00022229.2									High	AVSMPSFSILGSDVR	IPI:IPI00022229.2	1	CID		86.4265	4.03185	0.657568	1	2	783.404	1565.8	0.981957	63.1646	15687	15687	MS2	21/28	RS14FT_1ug_120min_run1.raw
IPI:IPI00022229.2									High	AVSMPSFSILGSDVR	IPI:IPI00022229.2	1	CID		63.9562	3.8047	0.642105	1	2	783.404	1565.8	1.37176	64.7546	16129	16129	MS2	21/28	RS14FT_1ug_120min_run1.raw
IPI:IPI00022229.2									High	DAVEKPQEFTIVAFVK	IPI:IPI00022229.2	1	CID		61.0534	3.95251	0.708861	1	2	910.995	1820.98	1.43323	58.834	14458	14458	MS2	18/30	RS14FT_1ug_120min_run1.raw
IPI:IPI00022229.2									High	DAVEKPQEFTIVAFVK	IPI:IPI00022229.2	1	CID		102.091	3.03691	0.552632	1	2	910.994	1820.98	0.829915	58.8678	14469	14469	MS2	16/30	RS14FT_1ug_120min_run1.raw
IPI:IPI00022229.2									High	DAVEKPQEFTIVAFVK	IPI:IPI00022229.2	1	CID		75.3972	3.89026	0.706941	1	3	607.665	1820.98	0.0516231	58.8144	14453	14453	MS2	30/60	RS14FT_1ug_120min_run1.raw
IPI:IPI00022229.2									High	DAVEKPQEFTIVAFVK	IPI:IPI00022229.2	1	CID		60.1884	3.56467	0.657303	1	3	607.665	1820.98	0.0516231	58.3149	14315	14315	MS2	28/60	RS14FT_1ug_120min_run1.raw
IPI:IPI00022229.2									High	DFSAEYEEDGKYEGLQEWEGK	IPI:IPI00022229.2	1	CID		109.71	4.88815	0.654397	1	2	1255.04	2509.07	0.700011	42.0322	9591	9591	MS2	24/40	RS14FT_1ug_120min_run1.raw
IPI:IPI00022229.2									High	DFSAEYEEDGKYEGLQEWEGK	IPI:IPI00022229.2	1	CID		129.164	4.55138	0.692308	1	2	1255.04	2509.07	1.28383	42.5843	9740	9740	MS2	23/40	RS14FT_1ug_120min_run1.raw
IPI:IPI00022229.2									High	DFSAEYEEDGKYEGLQEWEGK	IPI:IPI00022229.2	1	CID		135.891	4.42189	0.572398	1	2	1255.04	2509.07	0.408102	41.4379	9436	9436	MS2	24/40	RS14FT_1ug_120min_run1.raw
IPI:IPI00022229.2									High	DFSAEYEEDGKYEGLQEWEGK	IPI:IPI00022229.2	1	CID		86.5929	3.85033	0.537662	1	2	1255.04	2509.07	-0.370325	41.5108	9453	9453	MS2	20/40	RS14FT_1ug_120min_run1.raw
IPI:IPI00022229.2									High	DFSAEYEEDGKYEGLQEWEGK	IPI:IPI00022229.2	1	CID		77.3519	3.78811	0.656992	1	2	1255.04	2509.07	0.116192	40.3774	9124	9124	MS2	17/40	RS14FT_1ug_120min_run1.raw
IPI:IPI00022229.2									High	DFSAEYEEDGKYEGLQEWEGK	IPI:IPI00022229.2	1	CID		121.573	5.30699	0.613936	1	3	837.028	2509.07	0.573023	41.904	9556	9556	MS2	37/80	RS14FT_1ug_120min_run1.raw
IPI:IPI00022229.2									High	DFSAEYEEDGKYEGLQEWEGK	IPI:IPI00022229.2	1	CID		83.5087	5.07596	0.698819	1	3	837.028	2509.07	0.500046	42.6934	9770	9770	MS2	31/80	RS14FT_1ug_120min_run1.raw
IPI:IPI00022229.2									High	DFSAEYEEDGKYEGLQEWEGK	IPI:IPI00022229.2	1	CID		102.698	4.91013	0.647658	1	3	837.027	2509.07	-0.229729	41.9302	9564	9564	MS2	33/80	RS14FT_1ug_120min_run1.raw
IPI:IPI00022229.2									High	DFSAEYEEDGKYEGLQEWEGK	IPI:IPI00022229.2	1	CID		76.1328	4.7078	0.728238	1	3	837.028	2509.07	0.354091	41.3942	9424	9424	MS2	30/80	RS14FT_1ug_120min_run1.raw
IPI:IPI00022229.2									High	DFSAEYEEDGKYEGLQEWEGK	IPI:IPI00022229.2	1	CID		21.4154	4.36394	0.65367	1	3	837.027	2509.07	-0.229729	42.838	9811	9811	MS2	26/80	RS14FT_1ug_120min_run1.raw
IPI:IPI00022229.2									High	DFSAEYEEDGKYEGLQEWEGK	IPI:IPI00022229.2	1	CID		99.0577	3.82488	0.701571	1	3	837.029	2509.07	2.2515	43.5585	10019	10019	MS2	31/80	RS14FT_1ug_120min_run1.raw
IPI:IPI00022229.2									High	DFSAEYEEDGKYEGLQEWEGK	IPI:IPI00022229.2	1	CID		76.3058	3.31044	0.664653	1	3	837.029	2509.07	1.88661	43.3138	9950	9950	MS2	32/80	RS14FT_1ug_120min_run1.raw
IPI:IPI00022229.2									High	DKAQNLYQELLTQEGQASFQGLK	IPI:IPI00022229.2	1	CID		64.0666	4.04032	0.517327	1	3	870.446	2609.32	0.83462	66.656	16690	16690	MS2	25/88	RS14FT_1ug_120min_run1.raw
IPI:IPI00022229.2									High	DKAQNLYQELLTQEGQASFQGLK	IPI:IPI00022229.2	1	CID		47.5082	3.29081	0.525836	1	3	870.446	2609.32	0.904794	66.4612	16635	16635	MS2	23/88	RS14FT_1ug_120min_run1.raw
IPI:IPI00022229.2									High	DKDQEVLLQTFLDDASPGDK	IPI:IPI00022229.2	1	CID		85.2946	6.13958	0.662866	1	2	1117.54	2234.08	-0.585929	69.0968	17374	17374	MS2	26/38	RS14FT_1ug_120min_run1.raw
IPI:IPI00022229.2									High	DKDQEVLLQTFLDDASPGDK	IPI:IPI00022229.2	1	CID		93.4218	5.10529	0.675147	1	2	1117.54	2234.08	-0.80449	69.4962	17479	17479	MS2	26/38	RS14FT_1ug_120min_run1.raw
IPI:IPI00022229.2									High	DKDQEVLLQTFLDDASPGDK	IPI:IPI00022229.2	1	CID		115.434	5.01219	0.664671	1	2	1117.55	2234.09	1.70895	68.9243	17322	17322	MS2	24/38	RS14FT_1ug_120min_run1.raw
IPI:IPI00022229.2									High	DKDQEVLLQTFLDDASPGDK	IPI:IPI00022229.2	1	CID		75.4509	4.16064	0.627404	1	3	745.365	2234.08	-0.400708	68.8658	17309	17309	MS2	31/76	RS14FT_1ug_120min_run1.raw
IPI:IPI00022229.2									High	DKDQEVLLQTFLDDASPGDKR	IPI:IPI00022229.2	1	CID		123.588	5.27686	0.689394	1	2	1195.6	2390.19	2.70175	65.3719	16320	16320	MS2	25/40	RS14FT_1ug_120min_run1.raw
IPI:IPI00022229.2									High	DKDQEVLLQTFLDDASPGDKR	IPI:IPI00022229.2	1	CID		112.871	5.11899	0.783203	1	2	1195.6	2390.19	2.19104	65.4025	16330	16330	MS2	25/40	RS14FT_1ug_120min_run1.raw
IPI:IPI00022229.2									High	DKDQEVLLQTFLDDASPGDKR	IPI:IPI00022229.2	1	CID		102.657	6.8266	0.636896	1	3	797.4	2390.19	0.755417	65.5675	16380	16380	MS2	39/80	RS14FT_1ug_120min_run1.raw
IPI:IPI00022229.2									High	DKDQEVLLQTFLDDASPGDKR	IPI:IPI00022229.2	1	CID		104.314	6.74572	0.65037	1	3	797.4	2390.19	0.755417	66.1329	16547	16547	MS2	38/80	RS14FT_1ug_120min_run1.raw
IPI:IPI00022229.2									High	DKDQEVLLQTFLDDASPGDKR	IPI:IPI00022229.2	1	CID		115.76	6.69488	0.657698	1	3	797.401	2390.19	1.90452	66.0926	16533	16533	MS2	38/80	RS14FT_1ug_120min_run1.raw
IPI:IPI00022229.2									High	DKDQEVLLQTFLDDASPGDKR	IPI:IPI00022229.2	1	CID		113.384	6.63135	0.719457	1	3	797.4	2390.19	0.985238	65.2157	16261	16261	MS2	38/80	RS14FT_1ug_120min_run1.raw
IPI:IPI00022229.2									High	DKDQEVLLQTFLDDASPGDKR	IPI:IPI00022229.2	1	CID		107.321	6.26429	0.683706	1	3	797.4	2390.19	1.21506	65.0175	16202	16202	MS2	46/80	RS14FT_1ug_120min_run1.raw
IPI:IPI00022229.2									High	DKDQEVLLQTFLDDASPGDKR	IPI:IPI00022229.2	1	CID		56.2838	4.44843	0.503371	1	3	797.401	2390.19	1.44488	67.6821	16969	16969	MS2	28/80	RS14FT_1ug_120min_run1.raw
IPI:IPI00022229.2									High	DKDQEVLLQTFLDDASPGDKR	IPI:IPI00022229.2	1	CID		74.4276	4.50865	0.694013	1	4	598.301	2390.18	-0.0162809	65.7969	16446	16446	MS2	43/120	RS14FT_1ug_120min_run1.raw
IPI:IPI00022229.2									High	DKDQEVLLQTFLDDASPGDKR	IPI:IPI00022229.2	1	CID		38.7974	4.47145	0.639821	1	4	598.302	2390.19	1.61801	65.6491	16406	16406	MS2	43/120	RS14FT_1ug_120min_run1.raw
IPI:IPI00022229.2									High	DKDQEVLLQTFLDDASPGDKR	IPI:IPI00022229.2	1	CID		39.367	3.44961	0.588406	1	4	598.301	2390.18	-0.731283	65.1234	16235	16235	MS2	39/120	RS14FT_1ug_120min_run1.raw
IPI:IPI00022229.2									High	DLKVEDIPLAR	IPI:IPI00022229.2	1	CID		53.2237	3.21818	0.521739	1	2	634.865	1268.72	0.804059	36.0362	7888	7888	MS2	17/20	RS14FT_1ug_120min_run1.raw
IPI:IPI00022229.2									High	DLKVEDIPLAR	IPI:IPI00022229.2	1	CID		55.9281	3.09221	0.530744	1	2	634.865	1268.72	0.611628	35.9977	7874	7874	MS2	17/20	RS14FT_1ug_120min_run1.raw
IPI:IPI00022229.2									High	DNVFDGLVR	IPI:IPI00022229.2	1	CID		34.4198	2.64365	0.541667	1	2	517.766	1034.53	-0.878601	39.0562	8747	8747	MS2	13/16	RS14FT_1ug_120min_run1.raw
IPI:IPI00022229.2									High	EALKESQLPTVMDFR	IPI:IPI00022229.2	1	CID		103.937	3.66232	0.483607	1	2	882.454	1763.9	0.671923	46.1919	10782	10782	MS2	16/28	RS14FT_1ug_120min_run1.raw
IPI:IPI00022229.2									High	EALKESQLPTVMDFR	IPI:IPI00022229.2	1	CID		33.6741	3.37811	0.591716	1	2	882.453	1763.9	-0.435354	46.1307	10763	10763	MS2	16/28	RS14FT_1ug_120min_run1.raw
IPI:IPI00022229.2									High	EFQVPTFTIPK	IPI:IPI00022229.2	1	CID		61.4863	2.66118	0.56391	1	2	653.856	1306.71	1.06581	59.08	14537	14537	MS2	14/20	RS14FT_1ug_120min_run1.raw
IPI:IPI00022229.2									High	EFQVPTFTIPK	IPI:IPI00022229.2	1	CID		52.6812	2.60818	0.551724	1	2	653.856	1306.71	0.878977	59.5861	14684	14684	MS2	16/20	RS14FT_1ug_120min_run1.raw
IPI:IPI00022229.2									High	ENFAGEATLQR	IPI:IPI00022229.2	1	CID		41.3623	3.13851	0.61465	1	2	618.304	1235.6	-0.248796	23.1201	4235	4235	MS2	18/20	RS14FT_1ug_120min_run1.raw
IPI:IPI00022229.2									High	ENFAGEATLQR	IPI:IPI00022229.2	1	CID		39.992	3.09569	0.56129	1	2	618.304	1235.6	-1.13794	23.6331	4373	4373	MS2	18/20	RS14FT_1ug_120min_run1.raw
IPI:IPI00022229.2									High	EQHLFLPFSYK	IPI:IPI00022229.2	1	CID		70.5067	3.02103	0.221854	1	2	704.866	1408.72	-1.12759	51.2847	12297	12297	MS2	11/20	RS14FT_1ug_120min_run1.raw
IPI:IPI00022229.2									High	EQHLFLPFSYK	IPI:IPI00022229.2	1	CID		26.1636	2.82964	0.558304	1	2	704.868	1408.73	1.472	52.0624	12511	12511	MS2	15/20	RS14FT_1ug_120min_run1.raw
IPI:IPI00022229.2									High	EQHLFLPFSYK	IPI:IPI00022229.2	1	CID		39.3795	2.62509	0.239544	1	2	704.868	1408.73	1.73195	51.3235	12310	12310	MS2	12/20	RS14FT_1ug_120min_run1.raw
IPI:IPI00022229.2									High	ESQLPTVMDFR	IPI:IPI00022229.2	1	CID		53.3975	3.00407	0.82	1	2	661.824	1322.64	-0.141105	44.1083	10173	10173	MS2	16/20	RS14FT_1ug_120min_run1.raw
IPI:IPI00022229.2									High	ESQLPTVMDFR	IPI:IPI00022229.2	1	CID		57.1927	2.63172	0.680608	1	2	661.824	1322.64	-0.0488119	44.6272	10325	10325	MS2	16/20	RS14FT_1ug_120min_run1.raw
IPI:IPI00022229.2									High	EVGTVLSQVYSK	IPI:IPI00022229.2	1	CID		60.9286	3.27554	0.481707	1	2	655.354	1309.7	0.485418	31.7054	6633	6633	MS2	17/22	RS14FT_1ug_120min_run1.raw
IPI:IPI00022229.2									High	EYSGTIASEANTYLNSK	IPI:IPI00022229.2	1	CID		73.1558	5.31243	0.755179	1	2	924.437	1847.87	0.043848	36.3035	7954	7954	MS2	21/32	RS14FT_1ug_120min_run1.raw
IPI:IPI00022229.2									High	EYSGTIASEANTYLNSK	IPI:IPI00022229.2	1	CID		84.4965	4.93297	0.705882	1	2	924.437	1847.87	0.506269	35.8807	7840	7840	MS2	24/32	RS14FT_1ug_120min_run1.raw
IPI:IPI00022229.2									High	EYSGTIASEANTYLNSK	IPI:IPI00022229.2	1	CID		30.0242	4.61629	0.623377	1	2	924.437	1847.87	0.109908	36.3483	7967	7967	MS2	21/32	RS14FT_1ug_120min_run1.raw
IPI:IPI00022229.2									High	EYSGTIASEANTYLNSK	IPI:IPI00022229.2	1	CID		80.2062	4.55274	0.707692	1	2	924.438	1847.87	1.36505	35.8246	7822	7822	MS2	21/32	RS14FT_1ug_120min_run1.raw
IPI:IPI00022229.2									High	FPEVDVLTK	IPI:IPI00022229.2	1	CID		30.462	2.75681	0.467391	1	2	524.29	1047.57	0.0475895	37.886	8397	8397	MS2	14/16	RS14FT_1ug_120min_run1.raw
IPI:IPI00022229.2									High	FPEVDVLTK	IPI:IPI00022229.2	1	CID		37.7028	2.7163	0.183824	1	2	524.29	1047.57	0.280643	37.3585	8249	8249	MS2	13/16	RS14FT_1ug_120min_run1.raw
IPI:IPI00022229.2									High	FSVPAGIVIPSFQALTAR	IPI:IPI00022229.2	1	CID		110.217	4.19679	0.630952	1	2	937.532	1874.06	1.6792	89.5284	22742	22742	MS2	23/34	RS14FT_1ug_120min_run1.raw
IPI:IPI00022229.2									High	FSVPAGIVIPSFQALTAR	IPI:IPI00022229.2	1	CID		116.866	3.72649	0.581769	1	2	937.531	1874.06	1.15811	88.4011	22428	22428	MS2	20/34	RS14FT_1ug_120min_run1.raw
IPI:IPI00022229.2									High	FSVPAGIVIPSFQALTAR	IPI:IPI00022229.2	1	CID		95.3515	3.66892	0.621253	1	2	937.532	1874.06	1.6792	90.0452	22891	22891	MS2	19/34	RS14FT_1ug_120min_run1.raw
IPI:IPI00022229.2									High	FSVPAGIVIPSFQALTAR	IPI:IPI00022229.2	1	CID		91.3149	3.42503	0.664723	1	2	937.532	1874.06	1.48379	87.8852	22303	22303	MS2	21/34	RS14FT_1ug_120min_run1.raw
IPI:IPI00022229.2									High	FSVPAGIVIPSFQALTAR	IPI:IPI00022229.2	1	CID		28.1055	3.29071	0.571429	1	2	937.532	1874.06	1.41866	90.5627	23022	23022	MS2	13/34	RS14FT_1ug_120min_run1.raw
IPI:IPI00022229.2									High	FSVPAGIVIPSFQALTAR	IPI:IPI00022229.2	1	CID		33.8021	3.28186	0.585366	1	2	937.531	1874.05	0.637014	89.0274	22606	22606	MS2	14/34	RS14FT_1ug_120min_run1.raw
IPI:IPI00022229.2									High	FSVPAGIVIPSFQALTAR	IPI:IPI00022229.2	1	CID		20.3793	2.87172	0.557491	1	2	937.532	1874.06	1.61407	91.0771	23162	23162	MS2	13/34	RS14FT_1ug_120min_run1.raw
IPI:IPI00022229.2									High	FSVPAGIVIPSFQALTAR	IPI:IPI00022229.2	1	CID		48.7287	2.84633	0.621053	1	2	937.532	1874.06	1.93975	89.7732	22810	22810	MS2	20/34	RS14FT_1ug_120min_run1.raw
IPI:IPI00022229.2									High	FSVPAGIVIPSFQALTAR	IPI:IPI00022229.2	1	CID		25.4913	2.64619	0.520755	1	2	937.531	1874.05	0.637014	87.3814	22171	22171	MS2	10/34	RS14FT_1ug_120min_run1.raw
IPI:IPI00022229.2									High	FSVPAGIVIPSFQALTAR	IPI:IPI00022229.2	1	CID		41.6128	3.6486	0.660274	1	3	625.357	1874.06	0.857818	89.8295	22832	22832	MS2	28/68	RS14FT_1ug_120min_run1.raw
IPI:IPI00022229.2									High	FVTQAEGAK	IPI:IPI00022229.2	1	CID		19.5317	2.84529	0.273684	1	2	475.75	950.494	-0.676941	5.25569	725	725	MS2	14/16	RS14FT_1ug_120min_run1.raw
IPI:IPI00022229.2									High	GFEPTLEALFGK	IPI:IPI00022229.2	1	CID		62.0798	3.29798	0.70303	1	2	654.846	1308.68	0.386846	73.6722	18561	18561	MS2	19/22	RS14FT_1ug_120min_run1.raw
IPI:IPI00022229.2									High	GFEPTLEALFGK	IPI:IPI00022229.2	1	CID		59.7669	3.12575	0.696486	1	2	654.846	1308.68	0.853232	74.1823	18691	18691	MS2	18/22	RS14FT_1ug_120min_run1.raw
IPI:IPI00022229.2									High	GISTSAASPAVGTVGMDMDEDDDFSK	IPI:IPI00022229.2	1	CID		117.739	4.91178	0.802444	1	2	1302.06	2603.11	0.501642	42.72	9778	9778	MS2	23/50	RS14FT_1ug_120min_run1.raw
IPI:IPI00022229.2									High	GISTSAASPAVGTVGMDMDEDDDFSK	IPI:IPI00022229.2	1	CID		85.261	4.69201	0.793177	1	2	1302.06	2603.11	0.501642	43.2699	9940	9940	MS2	27/50	RS14FT_1ug_120min_run1.raw
IPI:IPI00022229.2									High	GISTSAASPAVGTVGMDMDEDDDFSK	IPI:IPI00022229.2	1	CID		133.84	4.28788	0.757576	1	2	1302.06	2603.11	-0.34245	42.2113	9645	9645	MS2	23/50	RS14FT_1ug_120min_run1.raw
IPI:IPI00022229.2									High	GISTSAASPAVGTVGmDMDEDDDFSK	IPI:IPI00022229.2	1	CID	M16(Oxidation)	71.5712	4.14869	0.101205	1	2	1310.06	2619.11	1.3215	37.1974	8204	8204	MS2	16/50	RS14FT_1ug_120min_run1.raw
IPI:IPI00022229.2									High	GISTSAASPAVGTVGMDMDEDDDFSK	IPI:IPI00022229.2	1	CID		109.646	4.8255	0.770186	1	3	868.377	2603.12	1.17644	42.5796	9738	9738	MS2	35/100	RS14FT_1ug_120min_run1.raw
IPI:IPI00022229.2									High	GISTSAASPAVGTVGMDMDEDDDFSK	IPI:IPI00022229.2	1	CID		79.5994	4.51337	0.807095	1	3	868.377	2603.12	1.87985	42.0564	9598	9598	MS2	28/100	RS14FT_1ug_120min_run1.raw
IPI:IPI00022229.2									High	GISTSAASPAVGTVGMDMDEDDDFSK	IPI:IPI00022229.2	1	CID		99.7058	4.01629	0.80597	1	3	868.377	2603.12	1.73916	42.0123	9586	9586	MS2	27/100	RS14FT_1ug_120min_run1.raw
IPI:IPI00022229.2									High	GISTSAASPAVGTVGMDMDEDDDFSK	IPI:IPI00022229.2	1	CID		45.2183	3.06272	0.643791	1	3	868.375	2603.11	-1.14481	43.1289	9900	9900	MS2	25/100	RS14FT_1ug_120min_run1.raw
IPI:IPI00022229.2									High	GMALFGEGK	IPI:IPI00022229.2	1	CID		16.5701	3.01652	0.39404	1	2	455.228	909.45	-0.462709	29.5045	6014	6014	MS2	14/16	RS14FT_1ug_120min_run1.raw
IPI:IPI00022229.2									High	GMALFGEGK	IPI:IPI00022229.2	1	CID		24.3988	2.88799	0.32526	1	2	455.229	909.451	0.678197	28.9894	5860	5860	MS2	13/16	RS14FT_1ug_120min_run1.raw
IPI:IPI00022229.2									High	GNVATEISTER	IPI:IPI00022229.2	1	CID		74.753	3.33948	0.667665	1	2	588.797	1176.59	0.256444	18.6481	3127	3127	MS2	18/20	RS14FT_1ug_120min_run1.raw
IPI:IPI00022229.2									High	HINIDQFVR	IPI:IPI00022229.2	1	CID		51.545	2.72802	0.501832	1	2	571.309	1141.61	-0.692065	31.7794	6656	6656	MS2	15/16	RS14FT_1ug_120min_run1.raw
IPI:IPI00022229.2									High	IADFELPTIIVPEQTIEIPSIK	IPI:IPI00022229.2	1	CID		84.9867	4.63456	0.74514	1	2	1233.69	2466.38	1.69247	92.4175	23531	23531	MS2	20/42	RS14FT_1ug_120min_run1.raw
IPI:IPI00022229.2									High	IADFELPTIIVPEQTIEIPSIK	IPI:IPI00022229.2	1	CID		70.9535	4.20601	0.855107	1	2	1233.69	2466.38	1.29652	91.8984	23389	23389	MS2	18/42	RS14FT_1ug_120min_run1.raw
IPI:IPI00022229.2									High	IADFELPTIIVPEQTIEIPSIK	IPI:IPI00022229.2	1	CID		60.3232	4.07472	0.560197	1	3	822.798	2466.38	2.50366	92.2425	23482	23482	MS2	29/84	RS14FT_1ug_120min_run1.raw
IPI:IPI00022229.2									High	IAELSATAQEIIK	IPI:IPI00022229.2	1	CID		51.6343	4.57677	0.558952	1	2	693.896	1386.78	0.382271	43.1698	9911	9911	MS2	21/24	RS14FT_1ug_120min_run1.raw
IPI:IPI00022229.2									High	IAELSATAQEIIK	IPI:IPI00022229.2	1	CID		69.4854	4.53097	0.534216	1	2	693.896	1386.78	0.382271	42.6548	9760	9760	MS2	21/24	RS14FT_1ug_120min_run1.raw
IPI:IPI00022229.2									High	IAELSATAQEIIK	IPI:IPI00022229.2	1	CID		76.1094	4.50416	0.451111	1	2	693.896	1386.78	0.470295	41.6194	9483	9483	MS2	21/24	RS14FT_1ug_120min_run1.raw
IPI:IPI00022229.2									High	IAELSATAQEIIK	IPI:IPI00022229.2	1	CID		46.2893	4.29239	0.463869	1	2	693.896	1386.78	-0.0578495	41.1041	9344	9344	MS2	19/24	RS14FT_1ug_120min_run1.raw
IPI:IPI00022229.2									High	IAELSATAQEIIK	IPI:IPI00022229.2	1	CID		39.9616	4.0201	0.427861	1	2	693.896	1386.79	1.08646	45.8928	10693	10693	MS2	20/24	RS14FT_1ug_120min_run1.raw
IPI:IPI00022229.2									High	IAELSATAQEIIK	IPI:IPI00022229.2	1	CID		56.8138	4.00143	0.3725	1	2	693.896	1386.79	1.08646	44.5863	10314	10314	MS2	19/24	RS14FT_1ug_120min_run1.raw
IPI:IPI00022229.2									High	IAELSATAQEIIK	IPI:IPI00022229.2	1	CID		75.4403	3.9937	0.54386	1	2	693.895	1386.78	-0.49797	42.1326	9621	9621	MS2	19/24	RS14FT_1ug_120min_run1.raw
IPI:IPI00022229.2									High	IDDIWNLEVK	IPI:IPI00022229.2	1	CID		44.8692	3.78602	0.530343	1	2	622.83	1244.65	0.258802	51.1539	12251	12251	MS2	16/18	RS14FT_1ug_120min_run1.raw
IPI:IPI00022229.2									High	IDDIWNLEVK	IPI:IPI00022229.2	1	CID		42.9263	3.64842	0.493151	1	2	622.83	1244.65	0.651105	51.4563	12353	12353	MS2	16/18	RS14FT_1ug_120min_run1.raw
IPI:IPI00022229.2									High	IDDIWNLEVK	IPI:IPI00022229.2	1	CID		53.3283	3.38415	0.559172	1	2	622.83	1244.65	0.651105	50.9192	12180	12180	MS2	16/18	RS14FT_1ug_120min_run1.raw
IPI:IPI00022229.2									High	IDDIWNLEVK	IPI:IPI00022229.2	1	CID		19.5784	2.89977	0.493103	1	2	622.83	1244.65	0.749181	50.7578	12131	12131	MS2	15/18	RS14FT_1ug_120min_run1.raw
IPI:IPI00022229.2									High	IEFEWNTGTNVDTK	IPI:IPI00022229.2	1	CID		83.6592	3.68403	0.657609	1	2	827.391	1653.77	-1.03399	39.5964	8907	8907	MS2	21/26	RS14FT_1ug_120min_run1.raw
IPI:IPI00022229.2									High	IEGNLIFDPNNYLPK	IPI:IPI00022229.2	1	CID		51.3938	4.54493	0.544053	1	2	873.958	1746.91	1.39425	68.4809	17198	17198	MS2	17/28	RS14FT_1ug_120min_run1.raw
IPI:IPI00022229.2									High	IEGNLIFDPNNYLPK	IPI:IPI00022229.2	1	CID		58.8738	4.06483	0.544335	1	2	873.957	1746.91	-0.00330388	68.7074	17259	17259	MS2	19/28	RS14FT_1ug_120min_run1.raw
IPI:IPI00022229.2									High	IEGNLIFDPNNYLPK	IPI:IPI00022229.2	1	CID		36.3693	3.91671	0.543367	1	2	873.957	1746.91	0.0665741	69.0341	17355	17355	MS2	15/28	RS14FT_1ug_120min_run1.raw
IPI:IPI00022229.2									High	IEGNLIFDPNNYLPK	IPI:IPI00022229.2	1	CID		41.0882	3.20371	0.44375	1	2	873.958	1746.91	2.02315	67.9582	17052	17052	MS2	13/28	RS14FT_1ug_120min_run1.raw
IPI:IPI00022229.2									High	IEGNLIFDPNNYLPK	IPI:IPI00022229.2	1	CID		32.4866	3.01171	0.481728	1	2	873.959	1746.91	2.37254	67.9044	17036	17036	MS2	14/28	RS14FT_1ug_120min_run1.raw
IPI:IPI00022229.2									High	IGQDGISTSATTNLK	IPI:IPI00022229.2	1	CID		117.486	4.05445	0.592593	1	2	753.393	1505.78	-0.942301	23.8865	4438	4438	MS2	23/28	RS14FT_1ug_120min_run1.raw
IPI:IPI00022229.2									High	IGQDGISTSATTNLK	IPI:IPI00022229.2	1	CID		33.5948	3.35125	0.537313	1	2	753.392	1505.78	-2.80687	24.2675	4559	4559	MS2	21/28	RS14FT_1ug_120min_run1.raw
IPI:IPI00022229.2									High	IHSGSFQSQVELSNDQEK	IPI:IPI00022229.2	1	CID		121.245	5.96722	0.738693	1	2	1016.98	2032.96	0.524448	24.4708	4610	4610	MS2	24/34	RS14FT_1ug_120min_run1.raw
IPI:IPI00022229.2									High	IHSGSFQSQVELSNDQEK	IPI:IPI00022229.2	1	CID		134.08	5.87678	0.688776	1	2	1016.98	2032.95	-2.71803	23.9597	4461	4461	MS2	23/34	RS14FT_1ug_120min_run1.raw
IPI:IPI00022229.2									High	IHSGSFQSQVELSNDQEK	IPI:IPI00022229.2	1	CID		128.573	5.62535	0.662522	1	2	1016.98	2032.96	-0.0159626	23.8885	4439	4439	MS2	24/34	RS14FT_1ug_120min_run1.raw
IPI:IPI00022229.2									High	IHSGSFQSQVELSNDQEK	IPI:IPI00022229.2	1	CID		63.7455	4.86103	0.627572	1	3	678.322	2032.95	-2.75466	23.9539	4458	4458	MS2	29/68	RS14FT_1ug_120min_run1.raw
IPI:IPI00022229.2									High	IISDYHQQFR	IPI:IPI00022229.2	1	CID		64.0048	2.66384	0.601504	1	2	653.831	1306.65	0.440242	20.6152	3556	3556	MS2	16/18	RS14FT_1ug_120min_run1.raw
IPI:IPI00022229.2									High	ILGEELGFASLHDLQLLGK	IPI:IPI00022229.2	1	CID		76.4192	4.37349	0.594966	1	2	1027.07	2053.14	4.13207	90.8068	23085	23085	MS2	20/36	RS14FT_1ug_120min_run1.raw
IPI:IPI00022229.2									High	ILGEELGFASLHDLQLLGK	IPI:IPI00022229.2	1	CID		29.8609	3.21217	0.707165	1	2	1027.07	2053.14	1.27821	84.4931	21421	21421	MS2	15/36	RS14FT_1ug_120min_run1.raw
IPI:IPI00022229.2									High	ILGEELGFASLHDLQLLGK	IPI:IPI00022229.2	1	CID		31.0177	2.95567	0.652027	1	2	1027.07	2053.13	0.802569	90.4599	22997	22997	MS2	14/36	RS14FT_1ug_120min_run1.raw
IPI:IPI00022229.2									High	INNQLTLDSNTK	IPI:IPI00022229.2	1	CID		54.6203	3.0769	0.470779	1	2	680.857	1360.71	0.165707	21.218	3701	3701	MS2	17/22	RS14FT_1ug_120min_run1.raw
IPI:IPI00022229.2									High	IPSVQINFK	IPI:IPI00022229.2	1	CID		35.2914	2.71903	0.757353	1	2	523.306	1045.6	-0.281116	38.2382	8496	8496	MS2	12/16	RS14FT_1ug_120min_run1.raw
IPI:IPI00022229.2									High	ITENDIQIALDDAK	IPI:IPI00022229.2	1	CID		89.9689	4.0442	0.673267	1	2	779.902	1558.8	0.531967	43.5181	10008	10008	MS2	18/26	RS14FT_1ug_120min_run1.raw
IPI:IPI00022229.2									High	IVQILPWEQNEQVK	IPI:IPI00022229.2	1	CID		115.591	3.95039	0.521519	1	2	862.472	1723.94	-0.583619	51.6551	12405	12405	MS2	20/26	RS14FT_1ug_120min_run1.raw
IPI:IPI00022229.2									High	IVQILPWEQNEQVK	IPI:IPI00022229.2	1	CID		95.7529	3.66527	0.523161	1	2	862.472	1723.94	-0.0879562	52.176	12542	12542	MS2	18/26	RS14FT_1ug_120min_run1.raw
IPI:IPI00022229.2									High	IVQILPWEQNEQVK	IPI:IPI00022229.2	1	CID		93.0165	3.51613	0.539773	1	2	862.473	1723.94	0.478516	52.2172	12553	12553	MS2	19/26	RS14FT_1ug_120min_run1.raw
IPI:IPI00022229.2									High	IVQILPWEQNEQVK	IPI:IPI00022229.2	1	CID		88.3619	3.22144	0.537267	1	2	862.472	1723.94	-0.300383	51.241	12282	12282	MS2	19/26	RS14FT_1ug_120min_run1.raw
IPI:IPI00022229.2									High	IVQILPWEQNEQVK	IPI:IPI00022229.2	1	CID		44.9472	3.16509	0.529968	1	2	862.473	1723.94	0.407707	51.0728	12227	12227	MS2	16/26	RS14FT_1ug_120min_run1.raw
IPI:IPI00022229.2									High	IVQILPWEQNEQVK	IPI:IPI00022229.2	1	CID		69.5702	2.91677	0.373288	1	2	862.472	1723.94	-0.229574	51.1211	12240	12240	MS2	16/26	RS14FT_1ug_120min_run1.raw
IPI:IPI00022229.2									High	IYSLWEHSTK	IPI:IPI00022229.2	1	CID		53.9519	3.27901	0.457317	1	2	632.322	1263.64	0.230493	28.3326	5664	5664	MS2	16/18	RS14FT_1ug_120min_run1.raw
IPI:IPI00022229.2									High	KGISTSAASPAVGTVGMDMDEDDDFSK	IPI:IPI00022229.2	1	CID		101.635	4.56427	0.837719	1	2	1366.11	2731.21	1.55104	38.221	8492	8492	MS2	24/52	RS14FT_1ug_120min_run1.raw
IPI:IPI00022229.2									High	KGISTSAASPAVGTVGMDMDEDDDFSK	IPI:IPI00022229.2	1	CID		43.399	3.9296	1	1	2	1366.11	2731.21	0.299593	38.5041	8579	8579	MS2	22/52	RS14FT_1ug_120min_run1.raw
IPI:IPI00022229.2									High	KGISTSAASPAVGTVGMDMDEDDDFSK	IPI:IPI00022229.2	1	CID		101.978	5.8069	0.800344	1	3	911.074	2731.21	0.160586	38.1429	8469	8469	MS2	37/104	RS14FT_1ug_120min_run1.raw
IPI:IPI00022229.2									High	KGISTSAASPAVGTVGMDMDEDDDFSK	IPI:IPI00022229.2	1	CID		90.9642	5.76633	0.812825	1	3	911.075	2731.21	0.965089	38.6643	8627	8627	MS2	39/104	RS14FT_1ug_120min_run1.raw
IPI:IPI00022229.2									High	KGNVATEISTER	IPI:IPI00022229.2	1	CID		77.206	3.20586	0.657321	1	2	652.844	1304.68	-0.610266	10.7699	1757	1757	MS2	18/22	RS14FT_1ug_120min_run1.raw
IPI:IPI00022229.2									High	KGNVATEISTER	IPI:IPI00022229.2	1	CID		57.6349	3.08706	0.598706	1	2	652.844	1304.68	0.325368	10.2643	1669	1669	MS2	17/22	RS14FT_1ug_120min_run1.raw
IPI:IPI00022229.2									High	KGNVATEISTER	IPI:IPI00022229.2	1	CID		66.9849	2.69665	0.522222	1	2	652.844	1304.68	-0.142448	11.2815	1850	1850	MS2	18/22	RS14FT_1ug_120min_run1.raw
IPI:IPI00022229.2									High	KGNVATEISTER	IPI:IPI00022229.2	1	CID		16.8867	3.05093	0.095082	1	3	435.565	1304.68	0.432016	11.0881	1815	1815	MS2	23/44	RS14FT_1ug_120min_run1.raw
IPI:IPI00022229.2									High	KLTISEQNIQR	IPI:IPI00022229.2	1	CID		54.3522	3.4069	0.501466	1	2	665.377	1329.75	-1.52942	21.0549	3660	3660	MS2	17/20	RS14FT_1ug_120min_run1.raw
IPI:IPI00022229.2									High	KLTISEQNIQR	IPI:IPI00022229.2	1	CID		14.7496	4.27177	0.412178	1	3	443.921	1329.75	-0.988733	21.071	3664	3664	MS2	28/40	RS14FT_1ug_120min_run1.raw
IPI:IPI00022229.2									High	KMTSNFPVDLSDYPK	IPI:IPI00022229.2	1	CID		79.0791	4.39719	0.556818	1	2	871.427	1741.85	-0.00923391	40.8236	9260	9260	MS2	21/28	RS14FT_1ug_120min_run1.raw
IPI:IPI00022229.2									High	KMTSNFPVDLSDYPK	IPI:IPI00022229.2	1	CID		73.1411	3.72534	0.549598	1	2	871.428	1741.85	0.761656	40.8016	9254	9254	MS2	19/28	RS14FT_1ug_120min_run1.raw
IPI:IPI00022229.2									High	KYTYNYEAESSSGVPGTADSR	IPI:IPI00022229.2	1	CID		128.035	5.68565	0.755712	1	2	1141.51	2282.02	0.0974542	23.0932	4226	4226	MS2	24/40	RS14FT_1ug_120min_run1.raw
IPI:IPI00022229.2									High	KYTYNYEAESSSGVPGTADSR	IPI:IPI00022229.2	1	CID		86.307	4.37591	0.803653	1	2	1141.51	2282.02	-2.14922	23.6169	4369	4369	MS2	21/40	RS14FT_1ug_120min_run1.raw
IPI:IPI00022229.2									High	KYTYNYEAESSSGVPGTADSR	IPI:IPI00022229.2	1	CID		17.3744	3.19143	0.445141	1	3	761.345	2282.02	0.0380697	23.1644	4248	4248	MS2	18/80	RS14FT_1ug_120min_run1.raw
IPI:IPI00022229.2									High	LAAYLMLMR	IPI:IPI00022229.2	1	CID		65.5073	3.27558	0.692073	1	2	541.298	1081.59	-0.0777484	54.9494	13324	13324	MS2	15/16	RS14FT_1ug_120min_run1.raw
IPI:IPI00022229.2									High	LAAYLMLMR	IPI:IPI00022229.2	1	CID		58.169	3.16295	0.712025	1	2	541.298	1081.59	-1.20637	55.4874	13483	13483	MS2	15/16	RS14FT_1ug_120min_run1.raw
IPI:IPI00022229.2									High	LALWGEHTGQLYSK	IPI:IPI00022229.2	1	CID		57.8054	3.08716	0.601942	1	2	801.918	1602.83	0.634821	37.4212	8265	8265	MS2	17/26	RS14FT_1ug_120min_run1.raw
IPI:IPI00022229.2									High	LATALSLSNK	IPI:IPI00022229.2	1	CID		63.8661	3.55802	0.525281	1	2	509.301	1017.59	0.588369	24.865	4727	4727	MS2	15/18	RS14FT_1ug_120min_run1.raw
IPI:IPI00022229.2									High	LDFSSQADLR	IPI:IPI00022229.2	1	CID		43.7869	3.57191	0.397759	1	2	576.287	1151.57	-1.41444	28.024	5580	5580	MS2	17/18	RS14FT_1ug_120min_run1.raw
IPI:IPI00022229.2									High	LDNIYSSDK	IPI:IPI00022229.2	1	CID		34.7201	2.87715	0.635417	1	2	527.756	1054.51	-0.103194	10.4815	1705	1705	MS2	13/16	RS14FT_1ug_120min_run1.raw
IPI:IPI00022229.2									High	LDNIYSSDKFYK	IPI:IPI00022229.2	1	CID		67.1133	2.92363	0.527397	1	2	746.87	1492.73	0.400724	27.4746	5433	5433	MS2	16/22	RS14FT_1ug_120min_run1.raw
IPI:IPI00022229.2									High	LDVTTSIGR	IPI:IPI00022229.2	1	CID		24.8721	2.92432	0.664384	1	2	481.268	961.528	-3.33587	24.0197	4481	4481	MS2	15/16	RS14FT_1ug_120min_run1.raw
IPI:IPI00022229.2									High	LEIQSQVDSQHVGHSVLTAK	IPI:IPI00022229.2	1	CID		126.834	5.34189	0.743446	1	2	1088.57	2176.14	-0.206694	28.1394	5611	5611	MS2	22/38	RS14FT_1ug_120min_run1.raw
IPI:IPI00022229.2									High	LEIQSQVDSQHVGHSVLTAK	IPI:IPI00022229.2	1	CID		15.1478	3.38842	0.539823	1	3	726.05	2176.14	0.095649	28.0958	5598	5598	MS2	26/76	RS14FT_1ug_120min_run1.raw
IPI:IPI00022229.2									High	LIDVISMYR	IPI:IPI00022229.2	1	CID		34.6307	2.81251	0.66548	1	2	555.305	1109.6	0.616114	46.7138	10937	10937	MS2	13/16	RS14FT_1ug_120min_run1.raw
IPI:IPI00022229.2									High	LIVAMSSWLQK	IPI:IPI00022229.2	1	CID		53.7582	3.93274	0.547074	1	2	638.36	1275.71	-0.160809	58.1266	14257	14257	MS2	17/20	RS14FT_1ug_120min_run1.raw
IPI:IPI00022229.2									High	LIVAMSSWLQK	IPI:IPI00022229.2	1	CID		53.4381	3.663	0.639344	1	2	638.36	1275.71	0.221942	57.9655	14203	14203	MS2	17/20	RS14FT_1ug_120min_run1.raw
IPI:IPI00022229.2									High	LIVAMSSWLQK	IPI:IPI00022229.2	1	CID		57.1781	2.77624	0.52518	1	2	638.36	1275.71	0.126254	57.5559	14074	14074	MS2	17/20	RS14FT_1ug_120min_run1.raw
IPI:IPI00022229.2									High	LKTQFNNNEYSQDLDAYNTK	IPI:IPI00022229.2	1	CID		100.156	5.41159	0.763401	1	2	1203.56	2406.12	0.315167	30.2766	6221	6221	MS2	25/38	RS14FT_1ug_120min_run1.raw
IPI:IPI00022229.2									High	LLLQMDSSATAYGSTVSK	IPI:IPI00022229.2	1	CID		143.211	5.29397	0.784499	1	2	936.476	1871.95	1.67455	40.1892	9068	9068	MS2	23/34	RS14FT_1ug_120min_run1.raw
IPI:IPI00022229.2									High	LLLQMDSSATAYGSTVSK	IPI:IPI00022229.2	1	CID		138.406	5.25699	0.758555	1	2	936.475	1871.94	0.435549	41.8275	9537	9537	MS2	23/34	RS14FT_1ug_120min_run1.raw
IPI:IPI00022229.2									High	LLLQMDSSATAYGSTVSK	IPI:IPI00022229.2	1	CID		101.465	5.21587	0.754789	1	2	936.475	1871.94	0.826811	43.4153	9977	9977	MS2	21/34	RS14FT_1ug_120min_run1.raw
IPI:IPI00022229.2									High	LLLQMDSSATAYGSTVSK	IPI:IPI00022229.2	1	CID		105.978	5.09764	0.74902	1	2	936.475	1871.94	0.761601	41.2839	9397	9397	MS2	23/34	RS14FT_1ug_120min_run1.raw
IPI:IPI00022229.2									High	LLLQMDSSATAYGSTVSK	IPI:IPI00022229.2	1	CID		113.504	5.04988	0.758416	1	2	936.476	1871.94	1.08765	42.8787	9825	9825	MS2	20/34	RS14FT_1ug_120min_run1.raw
IPI:IPI00022229.2									High	LLLQMDSSATAYGSTVSK	IPI:IPI00022229.2	1	CID		126.684	5.04071	0.738095	1	2	936.475	1871.94	0.500759	42.3333	9677	9677	MS2	23/34	RS14FT_1ug_120min_run1.raw
IPI:IPI00022229.2									High	LLLQMDSSATAYGSTVSK	IPI:IPI00022229.2	1	CID		123.414	5.02023	0.792829	1	2	936.475	1871.94	0.63118	39.6739	8925	8925	MS2	25/34	RS14FT_1ug_120min_run1.raw
IPI:IPI00022229.2									High	LLLQMDSSATAYGSTVSK	IPI:IPI00022229.2	1	CID		104.373	4.72947	0.729387	1	2	936.475	1871.94	0.761601	40.7547	9241	9241	MS2	25/34	RS14FT_1ug_120min_run1.raw
IPI:IPI00022229.2									High	LLLQMDSSATAYGSTVSK	IPI:IPI00022229.2	1	CID		116.91	4.21005	0.736342	1	2	936.474	1871.94	-1.06429	46.1628	10773	10773	MS2	18/34	RS14FT_1ug_120min_run1.raw
IPI:IPI00022229.2									High	LLLQMDSSATAYGSTVSK	IPI:IPI00022229.2	1	CID		90.5641	4.04782	0.701235	1	2	936.474	1871.94	-1.19472	44.8274	10375	10375	MS2	18/34	RS14FT_1ug_120min_run1.raw
IPI:IPI00022229.2									High	LLLQMDSSATAYGSTVSK	IPI:IPI00022229.2	1	CID		70.2528	3.94576	0.802532	1	2	936.475	1871.94	-0.0209248	50.76	12132	12132	MS2	15/34	RS14FT_1ug_120min_run1.raw
IPI:IPI00022229.2									High	LLLQMDSSATAYGSTVSK	IPI:IPI00022229.2	1	CID		96.4346	3.63236	0.707989	1	2	936.473	1871.94	-1.65119	45.455	10560	10560	MS2	20/34	RS14FT_1ug_120min_run1.raw
IPI:IPI00022229.2									High	LLLQMDSSATAYGSTVSK	IPI:IPI00022229.2	1	CID		52.2369	3.37675	0.698225	1	2	936.473	1871.94	-2.04246	50.3018	12000	12000	MS2	16/34	RS14FT_1ug_120min_run1.raw
IPI:IPI00022229.2									High	LLSGGNTLHLVSTTK	IPI:IPI00022229.2	1	CID		112.462	4.59616	0.741304	1	2	770.938	1540.87	-0.290237	31.0929	6457	6457	MS2	21/28	RS14FT_1ug_120min_run1.raw
IPI:IPI00022229.2									High	LLSGGNTLHLVSTTK	IPI:IPI00022229.2	1	CID		122.554	3.64779	0.660274	1	2	770.939	1540.87	0.422759	31.6195	6605	6605	MS2	20/28	RS14FT_1ug_120min_run1.raw
IPI:IPI00022229.2									High	LPQQANDYLNSFNWER	IPI:IPI00022229.2	1	CID		300	5.46104	0.723443	1	2	997.972	1994.94	0.496124	56.1882	13675	13675	MS2	22/30	RS14FT_1ug_120min_run1.raw
IPI:IPI00022229.2									High	LPQQANDYLNSFNWER	IPI:IPI00022229.2	1	CID		123.239	5.23179	0.753346	1	2	997.973	1994.94	1.10802	56.4269	13743	13743	MS2	21/30	RS14FT_1ug_120min_run1.raw
IPI:IPI00022229.2									High	LPQQANDYLNSFNWER	IPI:IPI00022229.2	1	CID		112.346	4.81169	0.746362	1	2	997.972	1994.94	0.618504	55.6545	13524	13524	MS2	22/30	RS14FT_1ug_120min_run1.raw
IPI:IPI00022229.2									High	LPQQANDYLNSFNWER	IPI:IPI00022229.2	1	CID		120.587	4.21869	0.755924	1	2	997.971	1994.93	-0.299347	55.1305	13374	13374	MS2	20/30	RS14FT_1ug_120min_run1.raw
IPI:IPI00022229.2									High	LPYTIITTPPLK	IPI:IPI00022229.2	1	CID		75.4665	4.00214	0.565	1	2	678.914	1356.82	4.9534	50.8642	12159	12159	MS2	20/22	RS14FT_1ug_120min_run1.raw
IPI:IPI00022229.2									High	LPYTIITTPPLK	IPI:IPI00022229.2	1	CID		68.5559	3.99423	0.649123	1	2	678.911	1356.81	0.0951289	51.0314	12213	12213	MS2	19/22	RS14FT_1ug_120min_run1.raw
IPI:IPI00022229.2									High	LPYTIITTPPLK	IPI:IPI00022229.2	1	CID		67.4887	3.95154	0.627848	1	2	678.911	1356.82	1.08478	50.5165	12059	12059	MS2	19/22	RS14FT_1ug_120min_run1.raw
IPI:IPI00022229.2									High	LPYTIITTPPLK	IPI:IPI00022229.2	1	CID		50.4781	3.89989	0.602564	1	2	678.91	1356.81	-0.0848078	49.9847	11900	11900	MS2	17/22	RS14FT_1ug_120min_run1.raw
IPI:IPI00022229.2									High	LPYTIITTPPLK	IPI:IPI00022229.2	1	CID		77.3121	3.89849	0.65641	1	2	678.911	1356.81	0.365034	50.0161	11910	11910	MS2	18/22	RS14FT_1ug_120min_run1.raw
IPI:IPI00022229.2									High	LPYTIITTPPLK	IPI:IPI00022229.2	1	CID		43.7442	3.17957	0.515723	1	2	678.91	1356.81	-0.804555	49.842	11856	11856	MS2	13/22	RS14FT_1ug_120min_run1.raw
IPI:IPI00022229.2									High	LPYTIITTPPLKDFSLWEK	IPI:IPI00022229.2	1	CID		54.8354	4.34496	0.654378	1	3	754.753	2262.24	1.01564	91.1695	23188	23188	MS2	25/72	RS14FT_1ug_120min_run1.raw
IPI:IPI00022229.2									High	LPYTIITTPPLKDFSLWEK	IPI:IPI00022229.2	1	CID		35.4459	3.39791	0.55	1	3	754.753	2262.24	0.853757	90.6492	23045	23045	MS2	22/72	RS14FT_1ug_120min_run1.raw
IPI:IPI00022229.2									High	LQDFSDQLSDYYEK	IPI:IPI00022229.2	1	CID		89.8733	4.4573	0.735426	1	2	875.894	1750.78	0.00339688	39.9782	9009	9009	MS2	21/26	RS14FT_1ug_120min_run1.raw
IPI:IPI00022229.2									High	LQDFSDQLSDYYEK	IPI:IPI00022229.2	1	CID		93.0802	4.38534	0.653759	1	2	875.895	1750.78	0.840076	39.3047	8825	8825	MS2	20/26	RS14FT_1ug_120min_run1.raw
IPI:IPI00022229.2									High	LQDFSDQLSDYYEK	IPI:IPI00022229.2	1	CID		117.767	4.17768	0.614833	1	2	875.895	1750.78	0.979523	39.453	8865	8865	MS2	21/26	RS14FT_1ug_120min_run1.raw
IPI:IPI00022229.2									High	LSLESLTSYFSIESSTK	IPI:IPI00022229.2	1	CID		64.8193	4.99157	0.675351	1	2	946.481	1891.96	0.757076	87.689	22249	22249	MS2	18/32	RS14FT_1ug_120min_run1.raw
IPI:IPI00022229.2									High	LSLESLTSYFSIESSTK	IPI:IPI00022229.2	1	CID		98.6491	4.76743	0.561845	1	2	946.482	1891.96	1.20872	87.1785	22119	22119	MS2	22/32	RS14FT_1ug_120min_run1.raw
IPI:IPI00022229.2									High	LSLESLTSYFSIESSTK	IPI:IPI00022229.2	1	CID		70.4893	4.27252	0.608899	1	2	946.482	1891.96	1.59584	86.6763	21998	21998	MS2	19/32	RS14FT_1ug_120min_run1.raw
IPI:IPI00022229.2									High	LSLESLTSYFSIESSTK	IPI:IPI00022229.2	1	CID		27.1582	3.71446	0.533693	1	2	946.481	1891.96	0.950638	86.4606	21940	21940	MS2	14/32	RS14FT_1ug_120min_run1.raw
IPI:IPI00022229.2									High	LSLESLTSYFSIESSTK	IPI:IPI00022229.2	1	CID		55.9983	3.58033	0.572626	1	2	946.48	1891.95	-0.468819	88.0298	22338	22338	MS2	15/32	RS14FT_1ug_120min_run1.raw
IPI:IPI00022229.2									High	LSNDMMGSYAEMK	IPI:IPI00022229.2	1	CID		111.301	4.01173	1	1	2	738.813	1476.62	0.934813	30.6798	6339	6339	MS2	20/24	RS14FT_1ug_120min_run1.raw
IPI:IPI00022229.2									High	LSNDMMGSYAEMK	IPI:IPI00022229.2	1	CID		117.564	3.90893	1	1	2	738.813	1476.62	1.01748	30.4907	6284	6284	MS2	20/24	RS14FT_1ug_120min_run1.raw
IPI:IPI00022229.2									High	LSNDMMGSYAEMK	IPI:IPI00022229.2	1	CID		92.2255	3.25921	1	1	2	738.813	1476.62	1.26549	29.9807	6145	6145	MS2	18/24	RS14FT_1ug_120min_run1.raw
IPI:IPI00022229.2									High	LTISEQNIQR	IPI:IPI00022229.2	1	CID		35.7065	3.03205	0.29703	1	2	601.331	1201.66	1.76086	23.4562	4326	4326	MS2	17/18	RS14FT_1ug_120min_run1.raw
IPI:IPI00022229.2									High	LTLDIQNKK	IPI:IPI00022229.2	1	CID		9.10885	2.90227	0.193103	1	2	536.822	1072.64	0.592045	21.7502	3846	3846	MS2	13/16	RS14FT_1ug_120min_run1.raw
IPI:IPI00022229.2									High	MTSNFPVDLSDYPK	IPI:IPI00022229.2	1	CID		97.6473	4.31175	0.656613	1	2	807.38	1613.75	0.367816	45.4485	10557	10557	MS2	19/26	RS14FT_1ug_120min_run1.raw
IPI:IPI00022229.2									High	MTSNFPVDLSDYPK	IPI:IPI00022229.2	1	CID		97.1313	4.02275	0.679104	1	2	807.38	1613.75	0.216529	45.9649	10713	10713	MS2	18/26	RS14FT_1ug_120min_run1.raw
IPI:IPI00022229.2									High	mTSNFPVDLSDYPK	IPI:IPI00022229.2	1	CID	M1(Oxidation)	44.5522	3.33328	0.687688	1	2	815.379	1629.75	1.98629	41.0403	9323	9323	MS2	17/26	RS14FT_1ug_120min_run1.raw
IPI:IPI00022229.2									High	MTSNFPVDLSDYPK	IPI:IPI00022229.2	1	CID		72.2584	2.72571	0.677656	1	2	807.38	1613.75	0.594747	44.9399	10409	10409	MS2	15/26	RS14FT_1ug_120min_run1.raw
IPI:IPI00022229.2									High	mTSNFPVDLSDYPK	IPI:IPI00022229.2	1	CID	M1(Oxidation)	36.899	2.63372	0.665399	1	2	815.378	1629.75	1.08748	41.607	9481	9481	MS2	13/26	RS14FT_1ug_120min_run1.raw
IPI:IPI00022229.2									High	MYQMDIQQELQR	IPI:IPI00022229.2	1	CID		97.114	4.01603	0.728856	1	2	791.871	1582.74	-0.16323	37.9837	8426	8426	MS2	19/22	RS14FT_1ug_120min_run1.raw
IPI:IPI00022229.2									High	MYQMDIQQELQR	IPI:IPI00022229.2	1	CID		84.1766	3.92626	0.590331	1	2	791.871	1582.74	0.0681486	37.4711	8283	8283	MS2	18/22	RS14FT_1ug_120min_run1.raw
IPI:IPI00022229.2									High	NFVASHIANILNSEELDIQDLK	IPI:IPI00022229.2	1	CID		40.7287	4.24271	0.549528	1	3	828.436	2483.29	5.84675	90.4229	22988	22988	MS2	25/84	RS14FT_1ug_120min_run1.raw
IPI:IPI00022229.2									High	NIQEYLSILTDPDGK	IPI:IPI00022229.2	1	CID		80.458	4.5925	0.592593	1	2	853.437	1705.87	1.24944	74.6377	18829	18829	MS2	20/28	RS14FT_1ug_120min_run1.raw
IPI:IPI00022229.2									High	NIQEYLSILTDPDGK	IPI:IPI00022229.2	1	CID		43.6815	4.49561	0.564444	1	2	853.437	1705.87	0.891644	74.1148	18674	18674	MS2	18/28	RS14FT_1ug_120min_run1.raw
IPI:IPI00022229.2									High	NIQEYLSILTDPDGK	IPI:IPI00022229.2	1	CID		43.037	3.23118	0.473684	1	2	853.437	1705.87	0.820085	74.01	18645	18645	MS2	15/28	RS14FT_1ug_120min_run1.raw
IPI:IPI00022229.2									High	NIQEYLSILTDPDGKGK	IPI:IPI00022229.2	1	CID		59.5097	4.16206	0.536058	1	2	945.995	1890.98	0.618669	68.5053	17205	17205	MS2	19/32	RS14FT_1ug_120min_run1.raw
IPI:IPI00022229.2									High	NIQEYLSILTDPDGKGK	IPI:IPI00022229.2	1	CID		43.4962	3.84606	0.506494	1	2	945.995	1890.98	0.683223	68.312	17148	17148	MS2	20/32	RS14FT_1ug_120min_run1.raw
IPI:IPI00022229.2									High	NLQNNAEWVYQGAIR	IPI:IPI00022229.2	1	CID		96.1443	5.18373	0.638996	1	2	888.445	1775.88	0.247088	41.6891	9498	9498	MS2	22/28	RS14FT_1ug_120min_run1.raw
IPI:IPI00022229.2									High	NLQNNAEWVYQGAIR	IPI:IPI00022229.2	1	CID		81.3922	4.44187	0.65991	1	2	888.445	1775.88	0.315825	43.3548	9961	9961	MS2	22/28	RS14FT_1ug_120min_run1.raw
IPI:IPI00022229.2									High	NLQNNAEWVYQGAIR	IPI:IPI00022229.2	1	CID		91.5595	3.99033	0.691729	1	2	888.444	1775.88	-0.440291	41.1813	9367	9367	MS2	20/28	RS14FT_1ug_120min_run1.raw
IPI:IPI00022229.2									High	NLQNNAEWVYQGAIR	IPI:IPI00022229.2	1	CID		65.2893	3.97004	0.720403	1	2	888.445	1775.88	0.384563	41.1351	9354	9354	MS2	18/28	RS14FT_1ug_120min_run1.raw
IPI:IPI00022229.2									High	NLQNNAEWVYQGAIR	IPI:IPI00022229.2	1	CID		59.169	3.25638	0.668712	1	2	888.445	1775.88	-0.302815	43.4715	9995	9995	MS2	16/28	RS14FT_1ug_120min_run1.raw
IPI:IPI00022229.2									High	NLQNNAEWVYQGAIR	IPI:IPI00022229.2	1	CID		41.4952	2.62663	0.395437	1	2	888.442	1775.88	-2.84612	46.0914	10753	10753	MS2	12/28	RS14FT_1ug_120min_run1.raw
IPI:IPI00022229.2									High	NLQNNAEWVYQGAIR	IPI:IPI00022229.2	1	CID		48.927	4.09004	0.579462	1	3	592.631	1775.88	-2.37253	41.4618	9443	9443	MS2	30/56	RS14FT_1ug_120min_run1.raw
IPI:IPI00022229.2									High	NLQNNAEWVYQGAIR	IPI:IPI00022229.2	1	CID		55.1715	3.84465	0.645833	1	3	592.633	1775.88	0.308254	41.698	9502	9502	MS2	29/56	RS14FT_1ug_120min_run1.raw
IPI:IPI00022229.2									High	NLTDFAEQYSIQDWAK	IPI:IPI00022229.2	1	CID		98.5484	5.79616	0.725862	1	2	964.954	1928.9	-0.779057	63.7657	15851	15851	MS2	22/30	RS14FT_1ug_120min_run1.raw
IPI:IPI00022229.2									High	NLTDFAEQYSIQDWAK	IPI:IPI00022229.2	1	CID		88.2539	5.73206	0.699825	1	2	964.953	1928.9	-1.53848	63.8072	15862	15862	MS2	23/30	RS14FT_1ug_120min_run1.raw
IPI:IPI00022229.2									High	NLTDFAEQYSIQDWAK	IPI:IPI00022229.2	1	CID		92.2774	5.39764	0.7	1	2	964.954	1928.9	-0.589203	63.8548	15880	15880	MS2	23/30	RS14FT_1ug_120min_run1.raw
IPI:IPI00022229.2									High	NMEVSVATTTK	IPI:IPI00022229.2	1	CID		37.6249	3.16126	0.487342	1	2	590.798	1180.59	0.780472	19.6682	3317	3317	MS2	17/20	RS14FT_1ug_120min_run1.raw
IPI:IPI00022229.2									High	NMEVSVATTTK	IPI:IPI00022229.2	1	CID		37.999	2.75638	0.612319	1	2	590.798	1180.59	0.470278	19.1484	3230	3230	MS2	16/20	RS14FT_1ug_120min_run1.raw
IPI:IPI00022229.2									High	NPNGYSFSIPVK	IPI:IPI00022229.2	1	CID		20.0206	2.89959	0.662069	1	2	661.841	1322.67	-0.0722599	37.8398	8384	8384	MS2	16/22	RS14FT_1ug_120min_run1.raw
IPI:IPI00022229.2									High	NSEEFAAAMSR	IPI:IPI00022229.2	1	CID		52.3738	3.81136	0.496063	1	2	606.77	1212.53	1.70186	22.7793	4133	4133	MS2	16/20	RS14FT_1ug_120min_run1.raw
IPI:IPI00022229.2									High	NSEEFAAAMSR	IPI:IPI00022229.2	1	CID		41.403	3.76669	0.549072	1	2	606.77	1212.53	0.493777	23.3657	4299	4299	MS2	16/20	RS14FT_1ug_120min_run1.raw
IPI:IPI00022229.2									High	NSEEFAAAMSR	IPI:IPI00022229.2	1	CID		44.5883	3.55717	0.477528	1	2	606.77	1212.53	0.393103	22.8496	4150	4150	MS2	16/20	RS14FT_1ug_120min_run1.raw
IPI:IPI00022229.2									High	NSLFFSAQPFEITASTNNEGNLK	IPI:IPI00022229.2	1	CID		80.1875	5.38846	0.630798	1	2	1265.12	2529.23	-0.223802	69.5604	17500	17500	MS2	20/44	RS14FT_1ug_120min_run1.raw
IPI:IPI00022229.2									High	NSLFFSAQPFEITASTNNEGNLK	IPI:IPI00022229.2	1	CID		80.7324	5.07207	0.631164	1	2	1265.11	2529.22	-1.38214	70.069	17647	17647	MS2	22/44	RS14FT_1ug_120min_run1.raw
IPI:IPI00022229.2									High	NSLFFSAQPFEITASTNNEGNLK	IPI:IPI00022229.2	1	CID		89.9897	4.85074	0.6	1	2	1265.11	2529.22	-1.57519	69.7615	17555	17555	MS2	21/44	RS14FT_1ug_120min_run1.raw
IPI:IPI00022229.2									High	NTASLKYENYELTLK	IPI:IPI00022229.2	1	CID		54.5726	3.503	0.525714	1	2	893.964	1786.92	-0.292594	36.4535	7997	7997	MS2	16/28	RS14FT_1ug_120min_run1.raw
IPI:IPI00022229.2									High	QTVNLQLQPYSLVTTLNSDLK	IPI:IPI00022229.2	1	CID		57.8671	4.76061	0.69958	1	2	1188.15	2375.29	2.48557	83.8431	21252	21252	MS2	19/40	RS14FT_1ug_120min_run1.raw
IPI:IPI00022229.2									High	QTVNLQLQPYSLVTTLNSDLK	IPI:IPI00022229.2	1	CID		96.6001	3.94757	0.653165	1	2	1188.15	2375.29	2.89671	83.7755	21234	21234	MS2	19/40	RS14FT_1ug_120min_run1.raw
IPI:IPI00022229.2									High	QTVNLQLQPYSLVTTLNSDLK	IPI:IPI00022229.2	1	CID		39.4904	3.74105	0.596257	1	2	1188.15	2375.29	1.56052	85.6227	21719	21719	MS2	16/40	RS14FT_1ug_120min_run1.raw
IPI:IPI00022229.2									High	QTVNLQLQPYSLVTTLNSDLK	IPI:IPI00022229.2	1	CID		43.55	3.4237	0.701754	1	2	1188.15	2375.28	1.04661	84.2846	21373	21373	MS2	13/40	RS14FT_1ug_120min_run1.raw
IPI:IPI00022229.2									High	QTVNLQLQPYSLVTTLNSDLK	IPI:IPI00022229.2	1	CID		56.1041	3.09565	0.619355	1	2	1188.15	2375.28	1.25217	84.3917	21398	21398	MS2	15/40	RS14FT_1ug_120min_run1.raw
IPI:IPI00022229.2									High	QTVNLQLQPYSLVTTLNSDLK	IPI:IPI00022229.2	1	CID		23.3496	4.10648	0.506083	1	3	792.433	2375.29	1.50347	85.6628	21730	21730	MS2	24/80	RS14FT_1ug_120min_run1.raw
IPI:IPI00022229.2									High	QVFLYPEKDEPTYILNIK	IPI:IPI00022229.2	1	CID		43.7556	4.60393	0.532609	1	2	1105.59	2210.18	1.18916	62.945	15627	15627	MS2	21/34	RS14FT_1ug_120min_run1.raw
IPI:IPI00022229.2									High	QVFLYPEKDEPTYILNIK	IPI:IPI00022229.2	1	CID		29.2962	4.21903	0.526066	1	2	1105.59	2210.18	1.52054	62.4249	15487	15487	MS2	20/34	RS14FT_1ug_120min_run1.raw
IPI:IPI00022229.2									High	QVFLYPEKDEPTYILNIK	IPI:IPI00022229.2	1	CID		38.4185	4.40665	0.548753	1	3	737.397	2210.18	0.382226	63.3084	15726	15726	MS2	26/68	RS14FT_1ug_120min_run1.raw
IPI:IPI00022229.2									High	QVFLYPEKDEPTYILNIK	IPI:IPI00022229.2	1	CID		46.5837	4.13501	0.528986	1	3	737.397	2210.18	1.45923	62.7913	15589	15589	MS2	29/68	RS14FT_1ug_120min_run1.raw
IPI:IPI00022229.2									High	RNLQNNAEWVYQGAIR	IPI:IPI00022229.2	1	CID		50.5189	3.74896	0.549333	1	3	644.667	1931.99	1.20741	34.0913	7322	7322	MS2	28/60	RS14FT_1ug_120min_run1.raw
IPI:IPI00022229.2									High	SEILAHWSPAK	IPI:IPI00022229.2	1	CID		59.5345	3.7539	0.528	1	2	619.83	1238.65	-0.17423	27.765	5523	5523	MS2	17/20	RS14FT_1ug_120min_run1.raw
IPI:IPI00022229.2									High	SEILAHWSPAK	IPI:IPI00022229.2	1	CID		51.5429	3.74411	0.663102	1	2	619.83	1238.65	0.121422	28.2843	5649	5649	MS2	17/20	RS14FT_1ug_120min_run1.raw
IPI:IPI00022229.2									High	SFDYHQFVDETNDK	IPI:IPI00022229.2	1	CID		99.9193	3.2797	0.716463	1	2	872.876	1744.74	-0.168962	33.6978	7217	7217	MS2	17/26	RS14FT_1ug_120min_run1.raw
IPI:IPI00022229.2									High	SGSSTASWIQNVDTK	IPI:IPI00022229.2	1	CID		65.6545	3.79282	0.546174	1	2	790.881	1580.75	-0.52585	30.5816	6310	6310	MS2	21/28	RS14FT_1ug_120min_run1.raw
IPI:IPI00022229.2									High	SGSSTASWIQNVDTK	IPI:IPI00022229.2	1	CID		60.8373	3.61302	0.542936	1	2	790.882	1580.76	0.555269	30.0797	6168	6168	MS2	20/28	RS14FT_1ug_120min_run1.raw
IPI:IPI00022229.2									High	SGSSTASWIQNVDTK	IPI:IPI00022229.2	1	CID		57.8844	3.01032	0.418605	1	2	790.881	1580.75	-0.52585	30.7438	6360	6360	MS2	18/28	RS14FT_1ug_120min_run1.raw
IPI:IPI00022229.2									High	SKPTVSSSMEFK	IPI:IPI00022229.2	1	CID		16.3982	3.53431	0.416431	1	3	443.223	1327.65	-1.06274	20.9344	3633	3633	MS2	21/44	RS14FT_1ug_120min_run1.raw
IPI:IPI00022229.2									High	SNTVASLHTEK	IPI:IPI00022229.2	1	CID		46.172	3.03057	0.471947	1	2	593.807	1186.61	-0.130287	5.87229	840	840	MS2	16/20	RS14FT_1ug_120min_run1.raw
IPI:IPI00022229.2									High	SNTVASLHTEK	IPI:IPI00022229.2	1	CID		48.3021	2.63888	0.439394	1	2	593.807	1186.61	0.38408	5.36662	741	741	MS2	14/20	RS14FT_1ug_120min_run1.raw
IPI:IPI00022229.2									High	SVGFHLPSR	IPI:IPI00022229.2	1	CID		42.5301	2.62336	0.587786	1	2	500.272	999.537	0.258899	26.9777	5297	5297	MS2	14/16	RS14FT_1ug_120min_run1.raw
IPI:IPI00022229.2									High	SVSDGIAALDLNAVANK	IPI:IPI00022229.2	1	CID		70.9921	5.1086	0.686888	1	2	829.442	1657.88	0.899641	47.5885	11203	11203	MS2	25/32	RS14FT_1ug_120min_run1.raw
IPI:IPI00022229.2									High	SVSDGIAALDLNAVANK	IPI:IPI00022229.2	1	CID		86.7185	5.02999	0.662028	1	2	829.442	1657.88	1.19416	47.3747	11139	11139	MS2	24/32	RS14FT_1ug_120min_run1.raw
IPI:IPI00022229.2									High	SVSDGIAALDLNAVANK	IPI:IPI00022229.2	1	CID		112.261	4.95186	0.660606	1	2	829.443	1657.88	1.63594	47.0301	11031	11031	MS2	25/32	RS14FT_1ug_120min_run1.raw
IPI:IPI00022229.2									High	SVSDGIAALDLNAVANK	IPI:IPI00022229.2	1	CID		52.7948	4.27764	0.595794	1	2	829.443	1657.88	1.56231	49.4929	11751	11751	MS2	22/32	RS14FT_1ug_120min_run1.raw
IPI:IPI00022229.2									High	SVSDGIAALDLNAVANK	IPI:IPI00022229.2	1	CID		38.8009	4.19333	0.520286	1	2	829.443	1657.88	2.37225	48.3214	11418	11418	MS2	22/32	RS14FT_1ug_120min_run1.raw
IPI:IPI00022229.2									High	SVSDGIAALDLNAVANK	IPI:IPI00022229.2	1	CID		36.229	3.92685	0.366412	1	2	829.441	1657.88	-0.0575556	45.3696	10534	10534	MS2	20/32	RS14FT_1ug_120min_run1.raw
IPI:IPI00022229.2									High	SVSDGIAALDLNAVANK	IPI:IPI00022229.2	1	CID		30.221	3.18999	0.53605	1	2	829.442	1657.88	0.899641	51.1308	12244	12244	MS2	18/32	RS14FT_1ug_120min_run1.raw
IPI:IPI00022229.2									High	SVSDGIAALDLNAVANK	IPI:IPI00022229.2	1	CID		17.7352	2.61664	0.248092	1	2	829.446	1657.88	4.9493	49.176	11664	11664	MS2	12/32	RS14FT_1ug_120min_run1.raw
IPI:IPI00022229.2									High	SVSDGIAALDLNAVANK	IPI:IPI00022229.2	1	CID		42.4008	3.7635	0.494681	1	3	553.296	1657.87	-0.50745	47.4537	11166	11166	MS2	26/64	RS14FT_1ug_120min_run1.raw
IPI:IPI00022229.2									High	SVSLPSLDPASAK	IPI:IPI00022229.2	1	CID		57.3374	3.17422	0.353312	1	2	636.346	1271.68	0.503861	35.5101	7720	7720	MS2	17/24	RS14FT_1ug_120min_run1.raw
IPI:IPI00022229.2									High	SVSLPSLDPASAK	IPI:IPI00022229.2	1	CID		5.94708	2.62399	0.232824	1	2	636.346	1271.68	0.40787	36.2606	7942	7942	MS2	16/24	RS14FT_1ug_120min_run1.raw
IPI:IPI00022229.2									High	TEHGSEMLFFGNAIEGK	IPI:IPI00022229.2	1	CID		68.9049	4.9521	0.678788	1	2	933.941	1866.87	2.75534	51.7602	12436	12436	MS2	21/32	RS14FT_1ug_120min_run1.raw
IPI:IPI00022229.2									High	TEHGSEMLFFGNAIEGK	IPI:IPI00022229.2	1	CID		135.835	4.72789	0.754757	1	2	933.941	1866.87	2.49379	52.0204	12500	12500	MS2	18/32	RS14FT_1ug_120min_run1.raw
IPI:IPI00022229.2									High	TGISPLALIK	IPI:IPI00022229.2	1	CID		58.214	3.4266	0.720117	1	2	506.824	1012.64	-0.218363	53.2559	12854	12854	MS2	17/18	RS14FT_1ug_120min_run1.raw
IPI:IPI00022229.2									High	TGISPLALIK	IPI:IPI00022229.2	1	CID		58.8609	3.3582	0.738095	1	2	506.824	1012.64	0.0227302	52.1951	12547	12547	MS2	17/18	RS14FT_1ug_120min_run1.raw
IPI:IPI00022229.2									High	TGISPLALIK	IPI:IPI00022229.2	1	CID		53.3358	3.27072	0.703364	1	2	506.824	1012.64	0.0830035	52.728	12700	12700	MS2	17/18	RS14FT_1ug_120min_run1.raw
IPI:IPI00022229.2									High	TGISPLALIK	IPI:IPI00022229.2	1	CID		56.6763	3.26716	0.743119	1	2	506.824	1012.64	0.0227302	52.2112	12550	12550	MS2	17/18	RS14FT_1ug_120min_run1.raw
IPI:IPI00022229.2									High	TGISPLALIK	IPI:IPI00022229.2	1	CID		44.7656	2.93225	0.716724	1	2	506.823	1012.64	-2.14711	51.6963	12419	12419	MS2	15/18	RS14FT_1ug_120min_run1.raw
IPI:IPI00022229.2									High	TIDQMLNSELQWPVPDIYLR	IPI:IPI00022229.2	1	CID		20.959	3.10225	0.635484	1	2	1216.12	2431.24	3.81684	92.1763	23466	23466	MS2	16/38	RS14FT_1ug_120min_run1.raw
IPI:IPI00022229.2									High	TILGTMPAFEVSLQALQK	IPI:IPI00022229.2	1	CID		139.376	5.56451	0.735612	1	2	974.036	1947.06	1.31557	86.6665	21994	21994	MS2	25/34	RS14FT_1ug_120min_run1.raw
IPI:IPI00022229.2									High	TILGTMPAFEVSLQALQK	IPI:IPI00022229.2	1	CID		126.814	5.45367	0.72844	1	2	974.035	1947.06	0.751317	83.773	21233	21233	MS2	20/34	RS14FT_1ug_120min_run1.raw
IPI:IPI00022229.2									High	TILGTMPAFEVSLQALQK	IPI:IPI00022229.2	1	CID		76.7099	5.3753	0.697026	1	2	974.035	1947.06	0.124371	83.8478	21254	21254	MS2	18/34	RS14FT_1ug_120min_run1.raw
IPI:IPI00022229.2									High	TILGTMPAFEVSLQALQK	IPI:IPI00022229.2	1	CID		67.9932	5.02916	0.66998	1	2	974.036	1947.06	1.12748	87.181	22120	22120	MS2	21/34	RS14FT_1ug_120min_run1.raw
IPI:IPI00022229.2									High	TILGTMPAFEVSLQALQK	IPI:IPI00022229.2	1	CID		111.222	4.84271	0.661157	1	2	974.037	1947.07	1.94251	86.1417	21851	21851	MS2	19/34	RS14FT_1ug_120min_run1.raw
IPI:IPI00022229.2									High	TILGTMPAFEVSLQALQK	IPI:IPI00022229.2	1	CID		71.7625	4.28063	0.705607	1	2	974.035	1947.06	0.437844	84.2768	21370	21370	MS2	18/34	RS14FT_1ug_120min_run1.raw
IPI:IPI00022229.2									High	TILGTMPAFEVSLQALQK	IPI:IPI00022229.2	1	CID		63.3767	3.56211	0.69382	1	2	974.036	1947.06	1.25287	85.7962	21763	21763	MS2	18/34	RS14FT_1ug_120min_run1.raw
IPI:IPI00022229.2									High	TILGTMPAFEVSLQALQK	IPI:IPI00022229.2	1	CID		9.49061	3.17474	0.466877	1	2	974.036	1947.07	1.69173	85.5847	21709	21709	MS2	11/34	RS14FT_1ug_120min_run1.raw
IPI:IPI00022229.2									High	TILGTMPAFEVSLQALQK	IPI:IPI00022229.2	1	CID		9.93741	2.9643	0.587838	1	2	974.036	1947.06	0.876706	87.8275	22288	22288	MS2	13/34	RS14FT_1ug_120min_run1.raw
IPI:IPI00022229.2									High	TILGTMPAFEVSLQALQK	IPI:IPI00022229.2	1	CID		73.4851	5.11254	0.643836	1	3	649.692	1947.06	-0.854302	83.783	21237	21237	MS2	31/68	RS14FT_1ug_120min_run1.raw
IPI:IPI00022229.2									High	TILGTMPAFEVSLQALQK	IPI:IPI00022229.2	1	CID		56.871	4.28924	0.561772	1	3	649.693	1947.06	0.556327	86.8152	22035	22035	MS2	30/68	RS14FT_1ug_120min_run1.raw
IPI:IPI00022229.2									High	TILGTMPAFEVSLQALQK	IPI:IPI00022229.2	1	CID		53.6369	4.11428	0.618005	1	3	649.691	1947.06	-1.23047	86.3185	21899	21899	MS2	24/68	RS14FT_1ug_120min_run1.raw
IPI:IPI00022229.2									High	TILGTMPAFEVSLQALQK	IPI:IPI00022229.2	1	CID		26.1565	4.03755	0.537129	1	3	649.693	1947.06	1.49674	84.0762	21319	21319	MS2	28/68	RS14FT_1ug_120min_run1.raw
IPI:IPI00022229.2									High	TILGTMPAFEVSLQALQK	IPI:IPI00022229.2	1	CID		38.7956	3.96942	0.433249	1	3	649.693	1947.07	1.59079	86.3068	21897	21897	MS2	24/68	RS14FT_1ug_120min_run1.raw
IPI:IPI00022229.2									High	TLADLTLLDSPIK	IPI:IPI00022229.2	1	CID		87.6792	4.69334	0.778252	1	2	700.406	1399.8	0.106914	63.8053	15861	15861	MS2	20/24	RS14FT_1ug_120min_run1.raw
IPI:IPI00022229.2									High	TLADLTLLDSPIK	IPI:IPI00022229.2	1	CID		65.1	4.41805	0.565611	1	2	700.406	1399.8	-0.0674969	64.3674	16020	16020	MS2	19/24	RS14FT_1ug_120min_run1.raw
IPI:IPI00022229.2									High	TLADLTLLDSPIK	IPI:IPI00022229.2	1	CID		71.4169	4.41761	0.515837	1	2	700.406	1399.8	-0.0674969	63.2507	15712	15712	MS2	21/24	RS14FT_1ug_120min_run1.raw
IPI:IPI00022229.2									High	TLADLTLLDSPIK	IPI:IPI00022229.2	1	CID		87.2552	4.34043	0.771889	1	2	700.406	1399.81	0.978965	63.7637	15850	15850	MS2	20/24	RS14FT_1ug_120min_run1.raw
IPI:IPI00022229.2									High	TLADLTLLDSPIK	IPI:IPI00022229.2	1	CID		81.6228	4.2325	0.737589	1	2	700.406	1399.81	0.89176	64.2719	15997	15997	MS2	19/24	RS14FT_1ug_120min_run1.raw
IPI:IPI00022229.2									High	TLQGIPQMIGEVIR	IPI:IPI00022229.2	1	CID		92.3983	3.84766	0.623377	1	2	777.938	1554.87	0.893093	76.9588	19431	19431	MS2	22/26	RS14FT_1ug_120min_run1.raw
IPI:IPI00022229.2									High	TLQGIPQMIGEVIR	IPI:IPI00022229.2	1	CID		87.34	3.63234	0.573003	1	2	777.938	1554.87	0.500551	77.9906	19700	19700	MS2	21/26	RS14FT_1ug_120min_run1.raw
IPI:IPI00022229.2									High	TLQGIPQMIGEVIR	IPI:IPI00022229.2	1	CID		83.2355	3.61276	0.609418	1	2	777.938	1554.87	0.736076	77.4798	19563	19563	MS2	22/26	RS14FT_1ug_120min_run1.raw
IPI:IPI00022229.2									High	TLQGIPQMIGEVIR	IPI:IPI00022229.2	1	CID		42.3059	3.31726	0.539157	1	2	777.939	1554.87	2.30624	76.4326	19298	19298	MS2	19/26	RS14FT_1ug_120min_run1.raw
IPI:IPI00022229.2									High	TLQGIPQmIGEVIR	IPI:IPI00022229.2	1	CID	M8(Oxidation)	67.9144	3.13773	0.531847	1	2	785.935	1570.86	0.701874	54.7118	13254	13254	MS2	17/26	RS14FT_1ug_120min_run1.raw
IPI:IPI00022229.2									High	TLQGIPQmIGEVIR	IPI:IPI00022229.2	1	CID	M8(Oxidation)	24.1055	3.11906	0.516026	1	2	785.935	1570.86	0.779583	54.1039	13084	13084	MS2	16/26	RS14FT_1ug_120min_run1.raw
IPI:IPI00022229.2									High	TLQGIPQmIGEVIR	IPI:IPI00022229.2	1	CID	M8(Oxidation)	25.8765	2.9275	0.556314	1	2	785.935	1570.86	0.624165	54.1913	13111	13111	MS2	18/26	RS14FT_1ug_120min_run1.raw
IPI:IPI00022229.2									High	TLQGIPQmIGEVIR	IPI:IPI00022229.2	1	CID	M8(Oxidation)	19.0272	2.78321	0.453237	1	2	785.935	1570.86	0.391038	54.8743	13302	13302	MS2	12/26	RS14FT_1ug_120min_run1.raw
IPI:IPI00022229.2									High	TLQGIPQMIGEVIR	IPI:IPI00022229.2	1	CID		17.972	2.64017	0.511364	1	2	777.939	1554.87	1.83519	79.0418	19981	19981	MS2	12/26	RS14FT_1ug_120min_run1.raw
IPI:IPI00022229.2									High	TPALHFK	IPI:IPI00022229.2	1	CID		33.9685	2.88244	0.559028	1	2	407.234	813.462	-0.153436	16.9889	2837	2837	MS2	11/12	RS14FT_1ug_120min_run1.raw
IPI:IPI00022229.2									High	TPALHFK	IPI:IPI00022229.2	1	CID		30.0297	2.75471	0.490909	1	2	407.235	813.462	0.521846	17.5032	2924	2924	MS2	11/12	RS14FT_1ug_120min_run1.raw
IPI:IPI00022229.2									High	TQFNNNEYSQDLDAYNTK	IPI:IPI00022229.2	1	CID		126.169	5.49573	0.789091	1	2	1082.98	2164.94	0.502273	29.1415	5897	5897	MS2	23/34	RS14FT_1ug_120min_run1.raw
IPI:IPI00022229.2									High	TSSFALNLPTLPEVK	IPI:IPI00022229.2	1	CID		93.9165	4.31963	0.62963	1	2	808.949	1616.89	1.19595	68.6473	17240	17240	MS2	21/28	RS14FT_1ug_120min_run1.raw
IPI:IPI00022229.2									High	TSSFALNLPTLPEVK	IPI:IPI00022229.2	1	CID		95.639	4.06894	0.525799	1	2	808.95	1616.89	1.49794	69.1595	17390	17390	MS2	20/28	RS14FT_1ug_120min_run1.raw
IPI:IPI00022229.2									High	TSSFALNLPTLPEVK	IPI:IPI00022229.2	1	CID		96.4053	4.01685	0.542289	1	2	808.949	1616.89	0.21449	68.7054	17258	17258	MS2	19/28	RS14FT_1ug_120min_run1.raw
IPI:IPI00022229.2									High	TSSFALNLPTLPEVK	IPI:IPI00022229.2	1	CID		82.9022	3.78355	0.457672	1	2	808.95	1616.89	2.47939	69.5581	17499	17499	MS2	18/28	RS14FT_1ug_120min_run1.raw
IPI:IPI00022229.2									High	TSSFALNLPTLPEVK	IPI:IPI00022229.2	1	CID		52.5667	3.48646	0.39255	1	2	808.95	1616.89	1.72443	69.6717	17531	17531	MS2	17/28	RS14FT_1ug_120min_run1.raw
IPI:IPI00022229.2									High	TSSFALNLPTLPEVK	IPI:IPI00022229.2	1	CID		48.5612	3.09073	0.343042	1	2	808.949	1616.89	0.21449	68.1403	17102	17102	MS2	14/28	RS14FT_1ug_120min_run1.raw
IPI:IPI00022229.2									High	TSSFALNLPTLPEVKFPEVDVLTK	IPI:IPI00022229.2	1	CID		72.8095	3.36903	0.474777	1	3	882.487	2645.45	1.21843	92.9327	23666	23666	MS2	28/92	RS14FT_1ug_120min_run1.raw
IPI:IPI00022229.2									High	TTLTAFGFASADLIEIGLEGK	IPI:IPI00022229.2	1	CID		12.2636	3.24184	0.753086	1	2	1077.57	2154.13	-0.740923	95.5272	24379	24379	MS2	14/40	RS14FT_1ug_120min_run1.raw
IPI:IPI00022229.2									High	VIGNMGQTMEQLTPELK	IPI:IPI00022229.2	1	CID		61.8896	4.68092	0.660256	1	2	944.98	1888.95	0.609119	55.243	13408	13408	MS2	23/32	RS14FT_1ug_120min_run1.raw
IPI:IPI00022229.2									High	VIGNMGQTMEQLTPELK	IPI:IPI00022229.2	1	CID		61.9478	4.62684	0.643629	1	2	944.979	1888.95	0.221379	54.8457	13290	13290	MS2	22/32	RS14FT_1ug_120min_run1.raw
IPI:IPI00022229.2									High	VIGNMGQTMEQLTPELK	IPI:IPI00022229.2	1	CID		84.6783	4.32031	0.699074	1	2	944.98	1888.95	0.932235	55.7613	13555	13555	MS2	22/32	RS14FT_1ug_120min_run1.raw
IPI:IPI00022229.2									High	VIGNMGQTMEQLTPELK	IPI:IPI00022229.2	1	CID		74.0723	4.29583	0.648837	1	2	944.979	1888.95	0.479872	54.7362	13261	13261	MS2	20/32	RS14FT_1ug_120min_run1.raw
IPI:IPI00022229.2									High	VIGNmGQTMEQLTPELK	IPI:IPI00022229.2	1	CID	M5(Oxidation)	67.2684	4.15822	0.235577	1	2	952.976	1904.95	-0.251068	38.0102	8434	8434	MS2	18/32	RS14FT_1ug_120min_run1.raw
IPI:IPI00022229.2									High	VIGNmGQTMEQLTPELK	IPI:IPI00022229.2	1	CID	M5(Oxidation)	45.3435	2.91625	0.308219	1	2	952.977	1904.95	0.0693353	37.494	8289	8289	MS2	15/32	RS14FT_1ug_120min_run1.raw
IPI:IPI00022229.2									High	VIGNmGQTMEQLTPELK	IPI:IPI00022229.2	1	CID	M5(Oxidation)	7.98437	2.62153	0.103053	1	2	952.977	1904.95	0.902384	35.5192	7724	7724	MS2	13/32	RS14FT_1ug_120min_run1.raw
IPI:IPI00022229.2									High	VIGNMGQTMEQLTPELK	IPI:IPI00022229.2	1	CID		64.6837	4.04452	0.544554	1	3	630.322	1888.95	0.181949	55.1355	13376	13376	MS2	30/64	RS14FT_1ug_120min_run1.raw
IPI:IPI00022229.2									High	VIGNMGQTMEQLTPELK	IPI:IPI00022229.2	1	CID		34.2664	3.22944	0.47678	1	3	630.323	1888.95	1.34517	55.5375	13497	13497	MS2	27/64	RS14FT_1ug_120min_run1.raw
IPI:IPI00022229.2									High	VLADKFIIPGLK	IPI:IPI00022229.2	1	CID		61.3833	3.79338	0.672823	1	2	657.414	1313.82	0.409833	52.575	12658	12658	MS2	19/22	RS14FT_1ug_120min_run1.raw
IPI:IPI00022229.2									High	VLADKFIIPGLK	IPI:IPI00022229.2	1	CID		54.0355	3.75383	0.674667	1	2	657.413	1313.82	0.131096	52.5168	12640	12640	MS2	17/22	RS14FT_1ug_120min_run1.raw
IPI:IPI00022229.2									High	VLADKFIIPGLK	IPI:IPI00022229.2	1	CID		76.565	3.69724	0.678378	1	2	657.414	1313.82	0.967308	53.0639	12794	12794	MS2	19/22	RS14FT_1ug_120min_run1.raw
IPI:IPI00022229.2									High	VLADKFIIPGLK	IPI:IPI00022229.2	1	CID		78.1831	3.42412	0.71345	1	2	657.413	1313.82	-0.612205	53.1276	12814	12814	MS2	19/22	RS14FT_1ug_120min_run1.raw
IPI:IPI00022229.2									High	VLVDHFGYTK	IPI:IPI00022229.2	1	CID		58.8406	3.06322	0.637255	1	2	589.814	1178.62	-0.467203	25.4714	4892	4892	MS2	16/18	RS14FT_1ug_120min_run1.raw
IPI:IPI00022229.2									High	VLVDHFGYTK	IPI:IPI00022229.2	1	CID		40.5325	2.97243	0.572391	1	2	589.815	1178.62	1.39706	24.961	4746	4746	MS2	15/18	RS14FT_1ug_120min_run1.raw
IPI:IPI00022229.2									High	VNQNLVYESGSLNFSK	IPI:IPI00022229.2	1	CID		88.3381	4.7626	0.628151	1	2	899.953	1798.9	0.452192	37.3367	8243	8243	MS2	21/30	RS14FT_1ug_120min_run1.raw
IPI:IPI00022229.2									High	VNQNLVYESGSLNFSK	IPI:IPI00022229.2	1	CID		112.826	4.53763	0.744493	1	2	899.953	1798.9	0.655767	37.3755	8253	8253	MS2	21/30	RS14FT_1ug_120min_run1.raw
IPI:IPI00022229.2									High	VNWEEEAASGLLTSLK	IPI:IPI00022229.2	1	CID		108.242	5.66501	0.673721	1	2	873.95	1746.89	1.03412	74.9099	18907	18907	MS2	24/30	RS14FT_1ug_120min_run1.raw
IPI:IPI00022229.2									High	VNWEEEAASGLLTSLK	IPI:IPI00022229.2	1	CID		106.548	5.4119	0.598891	1	2	873.95	1746.89	0.544969	74.3939	18755	18755	MS2	25/30	RS14FT_1ug_120min_run1.raw
IPI:IPI00022229.2									High	VNWEEEAASGLLTSLK	IPI:IPI00022229.2	1	CID		114.548	5.20221	0.713462	1	2	873.949	1746.89	0.195576	75.9857	19189	19189	MS2	25/30	RS14FT_1ug_120min_run1.raw
IPI:IPI00022229.2									High	VNWEEEAASGLLTSLK	IPI:IPI00022229.2	1	CID		97.8108	5.05871	0.650198	1	2	873.949	1746.89	-0.363453	75.5937	19080	19080	MS2	22/30	RS14FT_1ug_120min_run1.raw
IPI:IPI00022229.2									High	VNWEEEAASGLLTSLK	IPI:IPI00022229.2	1	CID		94.1683	4.84	0.549587	1	2	873.95	1746.89	0.754605	73.8762	18613	18613	MS2	23/30	RS14FT_1ug_120min_run1.raw
IPI:IPI00022229.2									High	VNWEEEAASGLLTSLK	IPI:IPI00022229.2	1	CID		84.0561	4.60933	0.609544	1	2	873.95	1746.89	0.544969	75.4666	19051	19051	MS2	22/30	RS14FT_1ug_120min_run1.raw
IPI:IPI00022229.2									High	VNWEEEAASGLLTSLK	IPI:IPI00022229.2	1	CID		96.0881	4.45739	0.576233	1	2	873.95	1746.89	0.47509	76.5164	19317	19317	MS2	20/30	RS14FT_1ug_120min_run1.raw
IPI:IPI00022229.2									High	VNWEEEAASGLLTSLK	IPI:IPI00022229.2	1	CID		46.9221	3.21025	0.305296	1	2	873.95	1746.89	0.824483	78.0162	19707	19707	MS2	16/30	RS14FT_1ug_120min_run1.raw
IPI:IPI00022229.2									High	VNWEEEAASGLLTSLK	IPI:IPI00022229.2	1	CID		73.4323	3.02962	0.458746	1	2	873.951	1746.89	1.59315	78.1369	19739	19739	MS2	16/30	RS14FT_1ug_120min_run1.raw
IPI:IPI00022229.2									High	VNWEEEAASGLLTSLK	IPI:IPI00022229.2	1	CID		46.2443	4.30355	0.590698	1	3	582.969	1746.89	0.118	74.4783	18780	18780	MS2	29/60	RS14FT_1ug_120min_run1.raw
IPI:IPI00022229.2									High	VNWEEEAASGLLTSLK	IPI:IPI00022229.2	1	CID		38.0348	3.42699	0.568513	1	3	582.969	1746.89	1.58545	73.9679	18633	18633	MS2	23/60	RS14FT_1ug_120min_run1.raw
IPI:IPI00022229.2									High	VNWEEEAASGLLTSLKDNVPK	IPI:IPI00022229.2	1	CID		130.072	4.39048	0.669704	1	2	1150.59	2300.18	0.984931	87.82	22285	22285	MS2	19/40	RS14FT_1ug_120min_run1.raw
IPI:IPI00022229.2									High	VNWEEEAASGLLTSLKDNVPK	IPI:IPI00022229.2	1	CID		57.5279	4.3756	0.716895	1	2	1150.59	2300.18	-0.394887	81.2963	20594	20594	MS2	17/40	RS14FT_1ug_120min_run1.raw
IPI:IPI00022229.2									High	VNWEEEAASGLLTSLKDNVPK	IPI:IPI00022229.2	1	CID		101.622	4.32493	0.622685	1	2	1150.59	2300.18	0.0296724	88.3403	22412	22412	MS2	17/40	RS14FT_1ug_120min_run1.raw
IPI:IPI00022229.2									High	VNWEEEAASGLLTSLKDNVPK	IPI:IPI00022229.2	1	CID		100.898	4.11332	0.683698	1	2	1150.59	2300.18	0.0296724	88.4324	22438	22438	MS2	18/40	RS14FT_1ug_120min_run1.raw
IPI:IPI00022229.2									High	VNWEEEAASGLLTSLKDNVPK	IPI:IPI00022229.2	1	CID		112.555	4.00455	0.7275	1	2	1150.59	2300.18	0.772651	81.8832	20743	20743	MS2	17/40	RS14FT_1ug_120min_run1.raw
IPI:IPI00022229.2									High	VPLLLSEPINIIDALEMR	IPI:IPI00022229.2	1	CID		88.2403	4.50832	0.844789	1	2	1018.58	2036.15	0.97124	101.418	25615	25615	MS2	23/34	RS14FT_1ug_120min_run1.raw
IPI:IPI00022229.2									High	VPSYTLILPSLELPVLHVPR	IPI:IPI00022229.2	1	CID		148.754	4.97536	0.62249	1	3	748.444	2243.32	1.04594	95.2198	24297	24297	MS2	33/76	RS14FT_1ug_120min_run1.raw
IPI:IPI00022229.2									High	VPSYTLILPSLELPVLHVPR	IPI:IPI00022229.2	1	CID		85.8452	3.60529	0.590028	1	3	748.444	2243.32	-0.0151575	94.6929	24165	24165	MS2	25/76	RS14FT_1ug_120min_run1.raw
IPI:IPI00022229.2									High	VQGVEFSHR	IPI:IPI00022229.2	1	CID		40.3173	2.8853	0.564014	1	2	529.773	1058.54	0.996334	9.92723	1605	1605	MS2	15/16	RS14FT_1ug_120min_run1.raw
IPI:IPI00022229.2									High	VQGVEFSHR	IPI:IPI00022229.2	1	CID		45.9772	2.87141	0.526132	1	2	529.773	1058.54	0.304416	9.40855	1512	1512	MS2	15/16	RS14FT_1ug_120min_run1.raw
IPI:IPI00022229.2									High	VRESDEETQIK	IPI:IPI00022229.2	1	CID		44.0477	3.40022	0.5	1	2	667.333	1333.66	0.0075933	4.59531	598	598	MS2	16/20	RS14FT_1ug_120min_run1.raw
IPI:IPI00022229.2									High	VRESDEETQIK	IPI:IPI00022229.2	1	CID		10.8711	2.8854	0.141869	1	2	667.331	1333.66	-2.82986	4.08139	508	508	MS2	15/20	RS14FT_1ug_120min_run1.raw
IPI:IPI00022229.2									High	VRESDEETQIK	IPI:IPI00022229.2	1	CID		13.3546	2.87248	0.313589	1	2	667.333	1333.66	-0.175467	4.05201	503	503	MS2	14/20	RS14FT_1ug_120min_run1.raw
IPI:IPI00022229.2									High	VRESDEETQIK	IPI:IPI00022229.2	1	CID		13.1492	2.67917	0.279851	1	2	667.333	1333.66	0.190654	5.10962	694	694	MS2	14/20	RS14FT_1ug_120min_run1.raw
IPI:IPI00022229.2									High	VSALLTPAEQTGTWK	IPI:IPI00022229.2	1	CID		67.6058	3.05355	0.563934	1	2	801.43	1601.85	-0.0638116	37.0739	8163	8163	MS2	18/28	RS14FT_1ug_120min_run1.raw
IPI:IPI00022229.2									High	VSALLTPAEQTGTWK	IPI:IPI00022229.2	1	CID		22.1251	3.01264	0.421927	1	2	801.432	1601.86	2.14615	36.5579	8025	8025	MS2	17/28	RS14FT_1ug_120min_run1.raw
IPI:IPI00022229.2									High	WNFYYSPQSSPDK	IPI:IPI00022229.2	1	CID		61.0374	3.42668	0.682216	1	2	809.862	1618.72	0.182611	36.8841	8114	8114	MS2	19/24	RS14FT_1ug_120min_run1.raw
IPI:IPI00022229.2									High	WNFYYSPQSSPDKK	IPI:IPI00022229.2	1	CID		83.7319	4.39356	0.617312	1	2	873.911	1746.81	1.28773	32.6681	6907	6907	MS2	18/26	RS14FT_1ug_120min_run1.raw
IPI:IPI00022229.2									High	YEDGTLSLTSTSDLQSGIIK	IPI:IPI00022229.2	1	CID		120.485	5.72912	0.710297	1	2	1064.54	2128.07	0.142978	49.6684	11802	11802	MS2	24/38	RS14FT_1ug_120min_run1.raw
IPI:IPI00022229.2									High	YEDGTLSLTSTSDLQSGIIK	IPI:IPI00022229.2	1	CID		102.629	5.71734	0.692308	1	2	1064.54	2128.08	5.64971	50.8945	12173	12173	MS2	21/38	RS14FT_1ug_120min_run1.raw
IPI:IPI00022229.2									High	YEDGTLSLTSTSDLQSGIIK	IPI:IPI00022229.2	1	CID		99.843	5.48951	0.712204	1	2	1064.54	2128.07	0.716599	50.005	11905	11905	MS2	20/38	RS14FT_1ug_120min_run1.raw
IPI:IPI00022229.2									High	YEDGTLSLTSTSDLQSGIIK	IPI:IPI00022229.2	1	CID		129.647	5.24742	0.651429	1	2	1064.54	2128.07	0.487151	50.2092	11971	11971	MS2	24/38	RS14FT_1ug_120min_run1.raw
IPI:IPI00022229.2									High	YEDGTLSLTSTSDLQSGIIK	IPI:IPI00022229.2	1	CID		110.368	5.17003	0.62089	1	2	1064.54	2128.07	0.601875	50.7305	12123	12123	MS2	22/38	RS14FT_1ug_120min_run1.raw
IPI:IPI00022229.2									High	YEDGTLSLTSTSDLQSGIIK	IPI:IPI00022229.2	1	CID		90.8049	5.01491	0.702595	1	2	1064.54	2128.07	0.487151	51.4343	12347	12347	MS2	21/38	RS14FT_1ug_120min_run1.raw
IPI:IPI00022229.2									High	YEDGTLSLTSTSDLQSGIIK	IPI:IPI00022229.2	1	CID		127.257	4.75813	0.714286	1	2	1064.54	2128.07	0.831323	51.2771	12294	12294	MS2	20/38	RS14FT_1ug_120min_run1.raw
IPI:IPI00022229.2									High	YEDGTLSLTSTSDLQSGIIK	IPI:IPI00022229.2	1	CID		74.0345	4.70395	0.638298	1	2	1064.54	2128.06	-0.660091	49.4406	11736	11736	MS2	19/38	RS14FT_1ug_120min_run1.raw
IPI:IPI00022229.2									High	YEDGTLSLTSTSDLQSGIIK	IPI:IPI00022229.2	1	CID		79.9064	4.36418	0.543578	1	2	1064.54	2128.07	0.0282542	51.7944	12447	12447	MS2	17/38	RS14FT_1ug_120min_run1.raw
IPI:IPI00022229.2									High	YEDGTLSLTSTSDLQSGIIK	IPI:IPI00022229.2	1	CID		24.2216	2.72653	0.43956	1	2	1064.54	2128.06	-1.34844	55.3293	13434	13434	MS2	13/38	RS14FT_1ug_120min_run1.raw
IPI:IPI00022229.2									High	YENYELTLK	IPI:IPI00022229.2	1	CID		48.4628	2.73922	0.656934	1	2	586.795	1172.58	-1.33602	29.2723	5934	5934	MS2	14/16	RS14FT_1ug_120min_run1.raw
IPI:IPI00022229.2									High	YGMVAQVTQTLK	IPI:IPI00022229.2	1	CID		77.7388	5.12495	0.726562	1	2	669.858	1338.71	-0.171567	36.1665	7918	7918	MS2	20/22	RS14FT_1ug_120min_run1.raw
IPI:IPI00022229.2									High	YGMVAQVTQTLK	IPI:IPI00022229.2	1	CID		72.3324	4.02033	0.609453	1	2	669.859	1338.71	1.46976	35.6529	7768	7768	MS2	18/22	RS14FT_1ug_120min_run1.raw
IPI:IPI00022229.2									High	YGmVAQVTQTLK	IPI:IPI00022229.2	1	CID	M3(Oxidation)	76.6343	3.55086	0.546479	1	2	677.856	1354.71	1.06101	25.9433	5009	5009	MS2	17/22	RS14FT_1ug_120min_run1.raw
IPI:IPI00022229.2									High	YGmVAQVTQTLK	IPI:IPI00022229.2	1	CID	M3(Oxidation)	56.8393	3.20545	0.610592	1	2	677.855	1354.7	-0.921378	25.9292	5006	5006	MS2	16/22	RS14FT_1ug_120min_run1.raw
IPI:IPI00022229.2									High	YKLQDFSDQLSDYYEK	IPI:IPI00022229.2	1	CID		58.9139	3.89592	0.546154	1	3	681.319	2041.94	1.29887	47.9094	11298	11298	MS2	27/60	RS14FT_1ug_120min_run1.raw
IPI:IPI00022229.2									High	YTYNYEAESSSGVPGTADSR	IPI:IPI00022229.2	1	CID		139.546	5.52118	0.927536	1	2	1077.47	2153.93	1.46308	24.965	4748	4748	MS2	23/38	RS14FT_1ug_120min_run1.raw
IPI:IPI00022371.1	22.1	35	8	525	59.5409	7.50342	157.171	Histidine-rich glycoprotein
IPI:IPI00022371.1									High	ADLFYDVEALDLESPK	IPI:IPI00022371.1	1	CID		81.2404	5.72664	0.671902	1	2	912.95	1824.89	1.69152	73.2935	18472	18472	MS2	22/30	RS14FT_1ug_120min_run1.raw
IPI:IPI00022371.1									High	ADLFYDVEALDLESPK	IPI:IPI00022371.1	1	CID		103.601	5.11522	0.693359	1	2	912.95	1824.89	1.22328	73.8169	18599	18599	MS2	23/30	RS14FT_1ug_120min_run1.raw
IPI:IPI00022371.1									High	ADLFYDVEALDLESPK	IPI:IPI00022371.1	1	CID		86.1745	4.601	0.684783	1	2	912.948	1824.89	-0.382124	72.8746	18372	18372	MS2	23/30	RS14FT_1ug_120min_run1.raw
IPI:IPI00022371.1									High	ADLFYDVEALDLESPK	IPI:IPI00022371.1	1	CID		87.0807	4.48966	0.743875	1	2	912.949	1824.89	0.153011	74.3311	18737	18737	MS2	20/30	RS14FT_1ug_120min_run1.raw
IPI:IPI00022371.1									High	ADLFYDVEALDLESPK	IPI:IPI00022371.1	1	CID		84.5108	4.3531	0.662069	1	2	912.95	1824.89	0.821929	72.78	18346	18346	MS2	20/30	RS14FT_1ug_120min_run1.raw
IPI:IPI00022371.1									High	ADLFYDVEALDLESPK	IPI:IPI00022371.1	1	CID		88.3381	4.10738	0.527981	1	2	912.949	1824.89	0.755037	74.8633	18893	18893	MS2	20/30	RS14FT_1ug_120min_run1.raw
IPI:IPI00022371.1									High	ADLFYDVEALDLESPK	IPI:IPI00022371.1	1	CID		55.4808	3.89358	0.673522	1	2	912.95	1824.89	1.15639	76.6606	19351	19351	MS2	16/30	RS14FT_1ug_120min_run1.raw
IPI:IPI00022371.1									High	ADLFYDVEALDLESPK	IPI:IPI00022371.1	1	CID		54.2186	3.63168	0.515152	1	2	912.95	1824.89	1.75841	76.0517	19202	19202	MS2	17/30	RS14FT_1ug_120min_run1.raw
IPI:IPI00022371.1									High	ADLFYDVEALDLESPK	IPI:IPI00022371.1	1	CID		54.5988	3.07464	0.628664	1	2	912.949	1824.89	0.621254	76.7112	19366	19366	MS2	16/30	RS14FT_1ug_120min_run1.raw
IPI:IPI00022371.1									High	ADLFYDVEALDLESPK	IPI:IPI00022371.1	1	CID		70.0619	5.14699	0.598058	1	3	608.969	1824.89	0.680777	73.4972	18520	18520	MS2	29/60	RS14FT_1ug_120min_run1.raw
IPI:IPI00022371.1									High	ADLFYDVEALDLESPK	IPI:IPI00022371.1	1	CID		65.6166	3.90137	0.615385	1	3	608.968	1824.89	-0.623614	72.9801	18396	18396	MS2	28/60	RS14FT_1ug_120min_run1.raw
IPI:IPI00022371.1									High	DGYLFQLLR	IPI:IPI00022371.1	1	CID		30.6195	3.21711	0.5	1	2	562.809	1124.61	-0.000373463	69.0152	17350	17350	MS2	14/16	RS14FT_1ug_120min_run1.raw
IPI:IPI00022371.1									High	DGYLFQLLR	IPI:IPI00022371.1	1	CID		33.6864	3.20705	0.479751	1	2	562.809	1124.61	0.542349	69.6944	17537	17537	MS2	14/16	RS14FT_1ug_120min_run1.raw
IPI:IPI00022371.1									High	DGYLFQLLR	IPI:IPI00022371.1	1	CID		33.2972	3.14614	0.469841	1	2	562.809	1124.61	-0.000373463	69.1841	17397	17397	MS2	13/16	RS14FT_1ug_120min_run1.raw
IPI:IPI00022371.1									High	DGYLFQLLR	IPI:IPI00022371.1	1	CID		38.4195	2.87494	0.466899	1	2	562.809	1124.61	0.216716	69.7738	17560	17560	MS2	13/16	RS14FT_1ug_120min_run1.raw
IPI:IPI00022371.1									High	DSPVLIDFFEDTER	IPI:IPI00022371.1	1	CID		112.98	5.03548	0.646825	1	2	841.899	1682.79	0.0296254	78.8914	19938	19938	MS2	21/26	RS14FT_1ug_120min_run1.raw
IPI:IPI00022371.1									High	DSPVLIDFFEDTER	IPI:IPI00022371.1	1	CID		68.9751	4.56697	0.562363	1	2	841.898	1682.79	-1.42118	77.8654	19668	19668	MS2	18/26	RS14FT_1ug_120min_run1.raw
IPI:IPI00022371.1									High	DSPVLIDFFEDTER	IPI:IPI00022371.1	1	CID		94.0597	4.40984	0.612245	1	2	841.898	1682.79	-0.985941	78.3825	19805	19805	MS2	19/26	RS14FT_1ug_120min_run1.raw
IPI:IPI00022371.1									High	DSPVLIDFFEDTER	IPI:IPI00022371.1	1	CID		103.574	4.37804	0.579909	1	2	841.899	1682.79	0.247247	79.4189	20093	20093	MS2	19/26	RS14FT_1ug_120min_run1.raw
IPI:IPI00022371.1									High	DSPVLIDFFEDTER	IPI:IPI00022371.1	1	CID		79.9549	3.92062	0.640306	1	2	841.899	1682.79	0.392327	79.9338	20233	20233	MS2	15/26	RS14FT_1ug_120min_run1.raw
IPI:IPI00022371.1									High	GGEGTGYFVDFSVR	IPI:IPI00022371.1	1	CID		71.431	4.65854	0.701717	1	2	745.85	1490.69	0.482165	47.127	11063	11063	MS2	20/26	RS14FT_1ug_120min_run1.raw
IPI:IPI00022371.1									High	GGEGTGYFVDFSVR	IPI:IPI00022371.1	1	CID		76.7732	4.5861	0.673203	1	2	745.85	1490.69	1.30105	47.5905	11204	11204	MS2	21/26	RS14FT_1ug_120min_run1.raw
IPI:IPI00022371.1									High	GGEGTGYFVDFSVR	IPI:IPI00022371.1	1	CID		68.1579	4.22422	0.658768	1	2	745.849	1490.69	0.318389	47.8416	11276	11276	MS2	20/26	RS14FT_1ug_120min_run1.raw
IPI:IPI00022371.1									High	GGEGTGYFVDFSVR	IPI:IPI00022371.1	1	CID		57.1689	3.34985	0.653731	1	2	745.85	1490.69	1.6286	47.0323	11032	11032	MS2	18/26	RS14FT_1ug_120min_run1.raw
IPI:IPI00022371.1									High	KGEVLPLPEANFPSFPLPHHK	IPI:IPI00022371.1	1	CID		48.2386	3.52364	0.607955	1	4	589.323	2354.27	1.07799	63.2866	15720	15720	MS2	37/120	RS14FT_1ug_120min_run1.raw
IPI:IPI00022371.1									High	SGFPQVSMFFTHTFPK	IPI:IPI00022371.1	1	CID		92.9886	3.75832	0.595745	1	2	929.455	1857.9	1.31853	77.5031	19570	19570	MS2	19/30	RS14FT_1ug_120min_run1.raw
IPI:IPI00022371.1									High	SGFPQVSMFFTHTFPK	IPI:IPI00022371.1	1	CID		95.5543	3.48421	0.508621	1	2	929.454	1857.9	0.332979	76.9903	19439	19439	MS2	17/30	RS14FT_1ug_120min_run1.raw
IPI:IPI00022371.1									High	SGFPQVSMFFTHTFPK	IPI:IPI00022371.1	1	CID		39.5737	2.87794	0.461806	1	2	929.454	1857.9	1.12142	87.0213	22080	22080	MS2	15/30	RS14FT_1ug_120min_run1.raw
IPI:IPI00022371.1									High	SGFPQVSMFFTHTFPK	IPI:IPI00022371.1	1	CID		32.167	2.75727	0.427536	1	2	929.455	1857.9	1.51564	87.542	22209	22209	MS2	16/30	RS14FT_1ug_120min_run1.raw
IPI:IPI00022371.1									High	SGFPQVSMFFTHTFPK	IPI:IPI00022371.1	1	CID		14.5596	2.73501	0.485401	1	2	929.454	1857.9	0.858606	78.0357	19713	19713	MS2	15/30	RS14FT_1ug_120min_run1.raw
IPI:IPI00022371.1									High	SGFPQVSMFFTHTFPK	IPI:IPI00022371.1	1	CID		42.5685	2.60003	0.534615	1	2	929.455	1857.9	1.44994	87.1935	22125	22125	MS2	16/30	RS14FT_1ug_120min_run1.raw
IPI:IPI00022371.1									High	SSTTKPPFKPHGSR	IPI:IPI00022371.1	1	CID		77.2338	3.11231	0.405145	1	2	763.908	1526.81	0.453081	3.87975	474	474	MS2	17/26	RS14FT_1ug_120min_run1.raw
IPI:IPI00022371.1									High	SSTTKPPFKPHGSR	IPI:IPI00022371.1	1	CID		38.1736	2.70071	0.57037	1	2	763.907	1526.81	-0.506335	4.39722	561	561	MS2	17/26	RS14FT_1ug_120min_run1.raw
IPI:IPI00022371.1									High	YKEENDDFASFR	IPI:IPI00022371.1	1	CID		105.543	4.00729	0.531172	1	2	760.836	1520.67	-0.12142	26.018	5028	5028	MS2	19/22	RS14FT_1ug_120min_run1.raw
IPI:IPI00022371.1									High	YKEENDDFASFR	IPI:IPI00022371.1	1	CID		109.739	3.93488	0.470738	1	2	760.837	1520.67	1.56434	25.5109	4903	4903	MS2	20/22	RS14FT_1ug_120min_run1.raw
IPI:IPI00022391.1	29.6	11	7	223	25.3711	6.53662	41.4303	Serum amyloid P-component
IPI:IPI00022391.1									High	AYSLFSYNTQGR	IPI:IPI00022391.1	1	CID		79.6894	3.56148	0.620787	1	2	703.839	1406.67	0.894933	35.4626	7703	7703	MS2	19/22	RS14FT_1ug_120min_run1.raw
IPI:IPI00022391.1									High	AYSLFSYNTQGR	IPI:IPI00022391.1	1	CID		71.3163	3.04201	0.539474	1	2	703.839	1406.67	0.113917	35.4406	7697	7697	MS2	18/22	RS14FT_1ug_120min_run1.raw
IPI:IPI00022391.1									High	DNELLVYK	IPI:IPI00022391.1	1	CID		18.7814	2.75074	0.392727	1	2	497.266	993.525	-0.652831	27.1325	5343	5343	MS2	13/14	RS14FT_1ug_120min_run1.raw
IPI:IPI00022391.1									High	DNELLVYKER	IPI:IPI00022391.1	1	CID		74.2506	2.87436	0.428571	1	2	639.838	1278.67	-0.206934	24.3761	4585	4585	MS2	13/18	RS14FT_1ug_120min_run1.raw
IPI:IPI00022391.1									High	GYVIIKPLVWV	IPI:IPI00022391.1	1	CID		51.6888	3.40697	0.782991	1	2	643.898	1286.79	0.660688	80.9177	20493	20493	MS2	16/20	RS14FT_1ug_120min_run1.raw
IPI:IPI00022391.1									High	GYVIIKPLVWV	IPI:IPI00022391.1	1	CID		57.1904	3.12894	0.821086	1	2	643.898	1286.79	1.04015	80.4061	20359	20359	MS2	15/20	RS14FT_1ug_120min_run1.raw
IPI:IPI00022391.1									High	IVLGQEQDSYGGK	IPI:IPI00022391.1	1	CID		94.7611	3.63695	0.557692	1	2	697.352	1393.7	0.35543	21.5764	3798	3798	MS2	21/24	RS14FT_1ug_120min_run1.raw
IPI:IPI00022391.1									High	IVLGQEQDSYGGK	IPI:IPI00022391.1	1	CID		110.04	3.48504	0.575931	1	2	697.351	1393.69	-0.69562	21.0528	3659	3659	MS2	21/24	RS14FT_1ug_120min_run1.raw
IPI:IPI00022391.1									High	QGYFVEAQPK	IPI:IPI00022391.1	1	CID		35.5325	2.77563	0.593525	1	2	583.795	1166.58	-0.574051	21.9935	3924	3924	MS2	14/18	RS14FT_1ug_120min_run1.raw
IPI:IPI00022391.1									High	VGEYSLYIGR	IPI:IPI00022391.1	1	CID		38.3579	3.37316	0.332344	1	2	578.804	1156.6	0.568991	31.5874	6594	6594	MS2	16/18	RS14FT_1ug_120min_run1.raw
IPI:IPI00022391.1									High	VGEYSLYIGR	IPI:IPI00022391.1	1	CID		32.9812	2.61346	0.56705	1	2	578.802	1156.6	-1.96403	31.4505	6555	6555	MS2	14/18	RS14FT_1ug_120min_run1.raw
IPI:IPI00022392.1	8.98	1	1	245	26.0002	9.11475	7.53886	Complement C1q subcomponent subunit A
IPI:IPI00022392.1									High	GHIYQGSEADSVFSGFLIFPSA	IPI:IPI00022392.1	1	CID		18.2827	2.70776	1	1	2	1165.06	2329.12	0.708713	93.0746	23707	23707	MS2	13/42	RS14FT_1ug_120min_run1.raw
IPI:IPI00022394.2	11.02	2	2	245	25.7571	8.41162	14.8714	Complement C1q subcomponent subunit C
IPI:IPI00022394.2									High	FNAVLTNPQGDYDTSTGK	IPI:IPI00022394.2	1	CID		115.772	4.91529	0.676829	1	2	964.456	1927.91	0.994689	29.0749	5877	5877	MS2	21/34	RS14FT_1ug_120min_run1.raw
IPI:IPI00022394.2									High	FQSVFTVTR	IPI:IPI00022394.2	1	CID		40.3237	2.65732	0.492481	1	2	542.793	1084.58	0.158264	33.4116	7126	7126	MS2	15/16	RS14FT_1ug_120min_run1.raw
IPI:IPI00022395.1	19.14	18	8	559	63.1327	5.59229	73.8418	Complement component C9
IPI:IPI00022395.1									High	AIEDYINEFSVR	IPI:IPI00022395.1	1	CID		70.723	4.23697	0.622642	1	2	728.36	1455.71	0.742394	53.694	12977	12977	MS2	18/22	RS14FT_1ug_120min_run1.raw
IPI:IPI00022395.1									High	AIEDYINEFSVR	IPI:IPI00022395.1	1	CID		78.6279	4.18381	0.636364	1	2	728.36	1455.71	0.993962	53.1803	12833	12833	MS2	17/22	RS14FT_1ug_120min_run1.raw
IPI:IPI00022395.1									High	AIEDYINEFSVR	IPI:IPI00022395.1	1	CID		84.0767	3.98304	0.640704	1	2	728.36	1455.71	1.16167	54.2047	13113	13113	MS2	17/22	RS14FT_1ug_120min_run1.raw
IPI:IPI00022395.1									High	DRDGNTLTYYR	IPI:IPI00022395.1	1	CID		44.5056	3.02183	0.728477	1	2	687.326	1373.65	0.62605	15.8065	2611	2611	MS2	15/20	RS14FT_1ug_120min_run1.raw
IPI:IPI00022395.1									High	DRDGNTLTYYR	IPI:IPI00022395.1	1	CID		69.3149	2.78545	0.702509	1	2	687.326	1373.64	0.0928543	16.3423	2713	2713	MS2	15/20	RS14FT_1ug_120min_run1.raw
IPI:IPI00022395.1									High	GTVIDVTDFVNWASSINDAPVLISQK	IPI:IPI00022395.1	1	CID		73.9653	4.06954	0.542998	1	2	1395.22	2789.44	1.2638	94.9813	24231	24231	MS2	22/50	RS14FT_1ug_120min_run1.raw
IPI:IPI00022395.1									High	GTVIDVTDFVNWASSINDAPVLISQK	IPI:IPI00022395.1	1	CID		73.0789	5.07644	0.665354	1	3	930.485	2789.44	1.47778	94.7769	24182	24182	MS2	31/100	RS14FT_1ug_120min_run1.raw
IPI:IPI00022395.1									High	GTVIDVTDFVNWASSINDAPVLISQK	IPI:IPI00022395.1	1	CID		58.2812	4.33121	0.551963	1	3	930.484	2789.44	0.887003	95.2868	24315	24315	MS2	30/100	RS14FT_1ug_120min_run1.raw
IPI:IPI00022395.1									High	ISEGLPALEFPNEK	IPI:IPI00022395.1	1	CID		60.9392	2.87196	0.449477	1	2	772.406	1543.8	2.53628	50.0281	11915	11915	MS2	16/26	RS14FT_1ug_120min_run1.raw
IPI:IPI00022395.1									High	LSPIYNLVPVK	IPI:IPI00022395.1	1	CID		51.6157	2.76793	0.433213	1	2	621.877	1242.75	0.56664	51.7132	12423	12423	MS2	15/20	RS14FT_1ug_120min_run1.raw
IPI:IPI00022395.1									High	RPWNVASLIYETK	IPI:IPI00022395.1	1	CID		18.134	3.28132	0.506098	1	2	788.928	1576.85	0.575447	53.9994	13057	13057	MS2	15/24	RS14FT_1ug_120min_run1.raw
IPI:IPI00022395.1									High	RPWNVASLIYETK	IPI:IPI00022395.1	1	CID		27.8616	3.0021	0.443333	1	2	788.928	1576.85	0.807689	54.2096	13115	13115	MS2	13/24	RS14FT_1ug_120min_run1.raw
IPI:IPI00022395.1									High	RPWNVASLIYETK	IPI:IPI00022395.1	1	CID		23.3241	2.8276	0.441696	1	2	788.928	1576.85	0.498033	53.4144	12900	12900	MS2	11/24	RS14FT_1ug_120min_run1.raw
IPI:IPI00022395.1									High	RPWNVASLIYETK	IPI:IPI00022395.1	1	CID		23.8031	2.70155	0.492593	1	2	788.928	1576.85	0.807689	53.4803	12918	12918	MS2	10/24	RS14FT_1ug_120min_run1.raw
IPI:IPI00022395.1									High	RPWNVASLIYETK	IPI:IPI00022395.1	1	CID		41.8036	3.16075	0.674051	1	3	526.288	1576.85	0.566919	53.7888	13003	13003	MS2	28/48	RS14FT_1ug_120min_run1.raw
IPI:IPI00022395.1									High	TSNFNAAISLK	IPI:IPI00022395.1	1	CID		45.627	2.73454	0.59707	1	2	583.314	1165.62	0.0447135	30.5837	6311	6311	MS2	16/20	RS14FT_1ug_120min_run1.raw
IPI:IPI00022395.1									High	VVEESELAR	IPI:IPI00022395.1	1	CID		33.7956	3.05231	0.639344	1	2	516.273	1031.54	2.21882	10.5443	1716	1716	MS2	15/16	RS14FT_1ug_120min_run1.raw
IPI:IPI00022395.1									High	VVEESELAR	IPI:IPI00022395.1	1	CID		55.8517	3.01366	0.578073	1	2	516.272	1031.54	0.798764	11.0652	1808	1808	MS2	15/16	RS14FT_1ug_120min_run1.raw
IPI:IPI00022417.4	22.77	16	6	347	38.1541	6.94678	85.1996	Leucine-rich alpha-2-glycoprotein
IPI:IPI00022417.4									High	ALGHLDLSGNR	IPI:IPI00022417.4	1	CID		63.4919	3.18618	0.554859	1	2	576.81	1152.61	-0.162496	23.3934	4308	4308	MS2	18/20	RS14FT_1ug_120min_run1.raw
IPI:IPI00022417.4									High	DLLLPQPDLR	IPI:IPI00022417.4	1	CID		36.67	2.81484	0.604982	1	2	590.341	1179.67	1.14171	45.8291	10673	10673	MS2	15/18	RS14FT_1ug_120min_run1.raw
IPI:IPI00022417.4									High	GPLQLER	IPI:IPI00022417.4	1	CID		32.7109	2.61852	0.667939	1	2	406.735	812.463	0.0624186	19.5415	3293	3293	MS2	11/12	RS14FT_1ug_120min_run1.raw
IPI:IPI00022417.4									High	NALTGLPPGLFQASATLDTLVLK	IPI:IPI00022417.4	1	CID		50.0283	3.07746	0.626623	1	2	1170.66	2340.32	0.621264	95.8689	24465	24465	MS2	16/44	RS14FT_1ug_120min_run1.raw
IPI:IPI00022417.4									High	NALTGLPPGLFQASATLDTLVLK	IPI:IPI00022417.4	1	CID		56.0744	4.00851	0.645885	1	3	780.778	2340.32	1.18927	96.0762	24519	24519	MS2	32/88	RS14FT_1ug_120min_run1.raw
IPI:IPI00022417.4									High	TLDLGENQLETLPPDLLR	IPI:IPI00022417.4	1	CID		94.018	4.80435	0.60625	1	2	1019.05	2037.09	1.07373	70.4418	17739	17739	MS2	21/34	RS14FT_1ug_120min_run1.raw
IPI:IPI00022417.4									High	TLDLGENQLETLPPDLLR	IPI:IPI00022417.4	1	CID		108.982	4.69602	0.514894	1	2	1019.05	2037.09	2.15235	70.2027	17680	17680	MS2	20/34	RS14FT_1ug_120min_run1.raw
IPI:IPI00022417.4									High	TLDLGENQLETLPPDLLR	IPI:IPI00022417.4	1	CID		48.8103	4.22967	0.605201	1	2	1019.05	2037.09	-0.124752	68.7269	17268	17268	MS2	21/34	RS14FT_1ug_120min_run1.raw
IPI:IPI00022417.4									High	TLDLGENQLETLPPDLLR	IPI:IPI00022417.4	1	CID		128.063	4.10992	0.583942	1	2	1019.05	2037.09	1.2535	69.9239	17607	17607	MS2	19/34	RS14FT_1ug_120min_run1.raw
IPI:IPI00022417.4									High	TLDLGENQLETLPPDLLR	IPI:IPI00022417.4	1	CID		102.527	4.07791	0.602941	1	2	1019.05	2037.09	0.834031	70.9501	17868	17868	MS2	20/34	RS14FT_1ug_120min_run1.raw
IPI:IPI00022417.4									High	TLDLGENQLETLPPDLLR	IPI:IPI00022417.4	1	CID		114.583	3.83118	0.587467	1	2	1019.05	2037.09	0.594335	69.335	17435	17435	MS2	23/34	RS14FT_1ug_120min_run1.raw
IPI:IPI00022417.4									High	TLDLGENQLETLPPDLLR	IPI:IPI00022417.4	1	CID		59.847	3.50647	0.626781	1	2	1019.05	2037.09	1.49319	69.5516	17496	17496	MS2	19/34	RS14FT_1ug_120min_run1.raw
IPI:IPI00022417.4									High	TLDLGENQLETLPPDLLR	IPI:IPI00022417.4	1	CID		52.8255	3.35409	0.492537	1	2	1019.05	2037.09	0.534411	68.8102	17289	17289	MS2	19/34	RS14FT_1ug_120min_run1.raw
IPI:IPI00022417.4									High	TLDLGENQLETLPPDLLR	IPI:IPI00022417.4	1	CID		22.5294	3.19502	0.525	1	3	679.701	2037.09	0.82743	69.1938	17401	17401	MS2	20/68	RS14FT_1ug_120min_run1.raw
IPI:IPI00022417.4									High	VAAGAFQGLR	IPI:IPI00022417.4	1	CID		61.5106	3.63208	0.597796	1	2	495.281	989.554	1.69634	24.8011	4714	4714	MS2	17/18	RS14FT_1ug_120min_run1.raw
IPI:IPI00022417.4									High	VAAGAFQGLR	IPI:IPI00022417.4	1	CID		63.0286	3.51836	0.642045	1	2	495.28	989.553	0.401075	25.3189	4853	4853	MS2	17/18	RS14FT_1ug_120min_run1.raw
IPI:IPI00022426.1	11.08	15	3	352	38.974	6.25244	61.4906	Protein AMBP
IPI:IPI00022426.1									High	AFIQLWAFDAVK	IPI:IPI00022426.1	1	CID		66.7981	4.33627	0.624424	1	2	704.885	1408.76	0.574896	82.0046	20773	20773	MS2	17/22	RS14FT_1ug_120min_run1.raw
IPI:IPI00022426.1									High	AFIQLWAFDAVK	IPI:IPI00022426.1	1	CID		46.1861	3.87941	0.585052	1	2	704.886	1408.76	1.35475	84.5971	21442	21442	MS2	16/22	RS14FT_1ug_120min_run1.raw
IPI:IPI00022426.1									High	AFIQLWAFDAVK	IPI:IPI00022426.1	1	CID		54.5183	3.61857	0.616022	1	2	704.885	1408.76	-0.20496	82.5153	20901	20901	MS2	14/22	RS14FT_1ug_120min_run1.raw
IPI:IPI00022426.1									High	AFIQLWAFDAVK	IPI:IPI00022426.1	1	CID		61.0144	3.55334	0.585915	1	2	704.885	1408.76	0.921499	81.5007	20643	20643	MS2	15/22	RS14FT_1ug_120min_run1.raw
IPI:IPI00022426.1									High	AFIQLWAFDAVK	IPI:IPI00022426.1	1	CID		42.7596	3.08347	0.522727	1	2	704.886	1408.76	1.70135	85.1068	21575	21575	MS2	15/22	RS14FT_1ug_120min_run1.raw
IPI:IPI00022426.1									High	ETLLQDFR	IPI:IPI00022426.1	1	CID		34.5137	2.76442	0.525362	1	2	511.269	1021.53	0.206004	38.0501	8443	8443	MS2	13/14	RS14FT_1ug_120min_run1.raw
IPI:IPI00022426.1									High	VVAQGVGIPEDSIFTMADR	IPI:IPI00022426.1	1	CID		113.587	4.62467	0.616883	1	2	1003.01	2005.01	0.551807	61.5841	15242	15242	MS2	21/36	RS14FT_1ug_120min_run1.raw
IPI:IPI00022426.1									High	VVAQGVGIPEDSIFTMADR	IPI:IPI00022426.1	1	CID		84.9204	4.02006	0.597015	1	2	1003.01	2005.01	0.977986	61.9173	15338	15338	MS2	16/36	RS14FT_1ug_120min_run1.raw
IPI:IPI00022426.1									High	VVAQGVGIPEDSIFTMADR	IPI:IPI00022426.1	1	CID		133.725	4.00062	0.74	1	2	1003.01	2005.01	0.430042	61.0632	15098	15098	MS2	18/36	RS14FT_1ug_120min_run1.raw
IPI:IPI00022426.1									High	VVAQGVGIPEDSIFTMADR	IPI:IPI00022426.1	1	CID		11.808	3.86285	0.588083	1	2	1003.01	2005.01	3.10887	60.9054	15062	15062	MS2	14/36	RS14FT_1ug_120min_run1.raw
IPI:IPI00022426.1									High	VVAQGVGIPEDSIFTmADR	IPI:IPI00022426.1	1	CID	M16(Oxidation)	82.8078	3.63519	0.815934	1	2	1011.01	2021	0.949487	49.4806	11746	11746	MS2	18/36	RS14FT_1ug_120min_run1.raw
IPI:IPI00022426.1									High	VVAQGVGIPEDSIFTmADR	IPI:IPI00022426.1	1	CID	M16(Oxidation)	33.1957	3.56497	1	1	2	1011.01	2021	1.55349	49.3382	11710	11710	MS2	18/36	RS14FT_1ug_120min_run1.raw
IPI:IPI00022426.1									High	VVAQGVGIPEDSIFTMADR	IPI:IPI00022426.1	1	CID		65.8163	4.87137	0.568789	1	3	669.007	2005.01	0.332011	61.4806	15212	15212	MS2	31/72	RS14FT_1ug_120min_run1.raw
IPI:IPI00022426.1									High	VVAQGVGIPEDSIFTMADR	IPI:IPI00022426.1	1	CID		66.8211	3.67726	0.641304	1	3	669.011	2005.02	6.72466	60.9148	15066	15066	MS2	28/72	RS14FT_1ug_120min_run1.raw
IPI:IPI00022426.1									High	VVAQGVGIPEDSIFTMADR	IPI:IPI00022426.1	1	CID		66.1409	3.48233	0.54023	1	3	669.007	2005.01	0.149363	60.95	15075	15075	MS2	28/72	RS14FT_1ug_120min_run1.raw
IPI:IPI00022445.1	19.53	2	2	128	13.8854	8.79248	7.13802	Platelet basic protein
IPI:IPI00022445.1									High	GKEESLDSDLYAELR	IPI:IPI00022445.1	1	CID		21.9656	4.17102	0.486811	1	3	575.616	1724.83	0.580162	39.5058	8881	8881	MS2	26/56	RS14FT_1ug_120min_run1.raw
IPI:IPI00022445.1									High	NIQSLEVIGK	IPI:IPI00022445.1	1	CID		24.7326	2.967	0.508418	1	2	550.819	1100.63	-0.352949	31.2387	6496	6496	MS2	14/18	RS14FT_1ug_120min_run1.raw
IPI:IPI00022488.1	13.85	51	7	462	51.6433	7.02002	300.757	Hemopexin
IPI:IPI00022488.1									High	EWFWDLATGTMK	IPI:IPI00022488.1	1	CID		61.0362	3.82042	0.767016	1	2	742.848	1484.69	0.968117	76.2324	19246	19246	MS2	18/22	RS14FT_1ug_120min_run1.raw
IPI:IPI00022488.1									High	EWFWDLATGTMK	IPI:IPI00022488.1	1	CID		56.231	3.57612	0.75419	1	2	742.849	1484.69	1.21478	76.742	19373	19373	MS2	18/22	RS14FT_1ug_120min_run1.raw
IPI:IPI00022488.1									High	EWFWDLATGTMK	IPI:IPI00022488.1	1	CID		67.9393	3.23306	0.76161	1	2	742.848	1484.69	0.721459	77.2501	19504	19504	MS2	18/22	RS14FT_1ug_120min_run1.raw
IPI:IPI00022488.1									High	EWFWDLATGTmK	IPI:IPI00022488.1	1	CID	M11(Oxidation)	55.5813	3.13549	0.764331	1	2	750.845	1500.68	-0.452991	67.8818	17030	17030	MS2	16/22	RS14FT_1ug_120min_run1.raw
IPI:IPI00022488.1									High	EWFWDLATGTmK	IPI:IPI00022488.1	1	CID	M11(Oxidation)	58.0343	2.93154	0.750853	1	2	750.846	1500.68	0.767157	67.352	16879	16879	MS2	18/22	RS14FT_1ug_120min_run1.raw
IPI:IPI00022488.1									High	EWFWDLATGTMK	IPI:IPI00022488.1	1	CID		53.2101	2.61334	0.701149	1	2	742.849	1484.69	1.21478	75.8613	19163	19163	MS2	15/22	RS14FT_1ug_120min_run1.raw
IPI:IPI00022488.1									High	GDKVWVYPPEK	IPI:IPI00022488.1	1	CID		57.6032	3.28718	0.522796	1	2	659.347	1317.69	1.53095	27.3108	5387	5387	MS2	15/20	RS14FT_1ug_120min_run1.raw
IPI:IPI00022488.1									High	GDKVWVYPPEK	IPI:IPI00022488.1	1	CID		61.0612	3.21952	0.428571	1	2	659.345	1317.68	-0.507127	25.2344	4829	4829	MS2	14/20	RS14FT_1ug_120min_run1.raw
IPI:IPI00022488.1									High	GDKVWVYPPEK	IPI:IPI00022488.1	1	CID		44.108	3.06998	0.355049	1	2	659.345	1317.68	-0.136566	25.7573	4965	4965	MS2	13/20	RS14FT_1ug_120min_run1.raw
IPI:IPI00022488.1									High	GDKVWVYPPEK	IPI:IPI00022488.1	1	CID		52.7137	3.02155	0.433775	1	2	659.345	1317.68	-0.414487	26.2671	5103	5103	MS2	14/20	RS14FT_1ug_120min_run1.raw
IPI:IPI00022488.1									High	GDKVWVYPPEK	IPI:IPI00022488.1	1	CID		59.1987	3.0042	0.396667	1	2	659.346	1317.68	0.0487138	26.785	5241	5241	MS2	15/20	RS14FT_1ug_120min_run1.raw
IPI:IPI00022488.1									High	GDKVWVYPPEK	IPI:IPI00022488.1	1	CID		19.5146	3.37356	0.468843	1	3	439.9	1317.68	0.455389	26.2999	5115	5115	MS2	21/40	RS14FT_1ug_120min_run1.raw
IPI:IPI00022488.1									High	GDKVWVYPPEKK	IPI:IPI00022488.1	1	CID		54.0735	3.32278	0.385542	1	2	723.393	1445.78	0.298181	21.6158	3809	3809	MS2	16/22	RS14FT_1ug_120min_run1.raw
IPI:IPI00022488.1									High	GDKVWVYPPEKK	IPI:IPI00022488.1	1	CID		55.4629	3.29027	0.419453	1	2	723.394	1445.78	0.804773	22.3149	4008	4008	MS2	14/22	RS14FT_1ug_120min_run1.raw
IPI:IPI00022488.1									High	GGYTLVSGYPK	IPI:IPI00022488.1	1	CID		54.7448	3.45546	0.50289	1	2	571.298	1141.59	-0.354589	28.0222	5579	5579	MS2	16/20	RS14FT_1ug_120min_run1.raw
IPI:IPI00022488.1									High	GGYTLVSGYPK	IPI:IPI00022488.1	1	CID		51.3243	3.29061	0.455927	1	2	571.297	1141.59	-1.31696	27.5169	5445	5445	MS2	16/20	RS14FT_1ug_120min_run1.raw
IPI:IPI00022488.1									High	GGYTLVSGYPK	IPI:IPI00022488.1	1	CID		55.1158	2.96683	0.569024	1	2	571.299	1141.59	0.821642	27.3438	5395	5395	MS2	15/20	RS14FT_1ug_120min_run1.raw
IPI:IPI00022488.1									High	SGAQATWTELPWPHEK	IPI:IPI00022488.1	1	CID		74.896	4.28071	0.663551	1	2	919.447	1837.89	-0.17906	49.8795	11865	11865	MS2	21/30	RS14FT_1ug_120min_run1.raw
IPI:IPI00022488.1									High	SGAQATWTELPWPHEK	IPI:IPI00022488.1	1	CID		94.9852	4.18685	0.684964	1	2	919.448	1837.89	0.950059	48.5791	11489	11489	MS2	22/30	RS14FT_1ug_120min_run1.raw
IPI:IPI00022488.1									High	SGAQATWTELPWPHEK	IPI:IPI00022488.1	1	CID		85.4409	4.10738	0.712895	1	2	919.448	1837.89	1.0829	49.3518	11712	11712	MS2	20/30	RS14FT_1ug_120min_run1.raw
IPI:IPI00022488.1									High	SGAQATWTELPWPHEK	IPI:IPI00022488.1	1	CID		97.8773	4.02148	0.766169	1	2	919.448	1837.89	0.684385	48.3126	11414	11414	MS2	23/30	RS14FT_1ug_120min_run1.raw
IPI:IPI00022488.1									High	SGAQATWTELPWPHEK	IPI:IPI00022488.1	1	CID		96.0052	3.96871	0.639798	1	2	919.447	1837.89	0.285872	49.6641	11800	11800	MS2	22/30	RS14FT_1ug_120min_run1.raw
IPI:IPI00022488.1									High	SGAQATWTELPWPHEK	IPI:IPI00022488.1	1	CID		94.2816	3.94406	0.703046	1	2	919.448	1837.89	0.750803	48.8424	11572	11572	MS2	21/30	RS14FT_1ug_120min_run1.raw
IPI:IPI00022488.1									High	SGAQATWTELPWPHEK	IPI:IPI00022488.1	1	CID		66.4605	3.80522	0.467192	1	2	919.45	1837.89	2.74336	50.8023	12143	12143	MS2	20/30	RS14FT_1ug_120min_run1.raw
IPI:IPI00022488.1									High	SGAQATWTELPWPHEK	IPI:IPI00022488.1	1	CID		56.7644	3.77747	0.687831	1	2	919.45	1837.89	3.67322	47.8166	11269	11269	MS2	19/30	RS14FT_1ug_120min_run1.raw
IPI:IPI00022488.1									High	SGAQATWTELPWPHEK	IPI:IPI00022488.1	1	CID		40.7724	3.29852	0.333333	1	2	919.45	1837.89	2.94262	51.3352	12315	12315	MS2	14/30	RS14FT_1ug_120min_run1.raw
IPI:IPI00022488.1									High	SGAQATWTELPWPHEK	IPI:IPI00022488.1	1	CID		35.6906	2.79185	0.125448	1	2	919.452	1837.9	5.73218	58.8	14450	14450	MS2	11/30	RS14FT_1ug_120min_run1.raw
IPI:IPI00022488.1									High	SGAQATWTELPWPHEK	IPI:IPI00022488.1	1	CID		49.8584	2.62289	0.301527	1	2	919.45	1837.89	3.54038	51.3985	12335	12335	MS2	15/30	RS14FT_1ug_120min_run1.raw
IPI:IPI00022488.1									High	SGAQATWTELPWPHEK	IPI:IPI00022488.1	1	CID		91.2061	3.82613	0.720627	1	3	613.301	1837.89	0.809906	49.1887	11666	11666	MS2	26/60	RS14FT_1ug_120min_run1.raw
IPI:IPI00022488.1									High	SGAQATWTELPWPHEK	IPI:IPI00022488.1	1	CID		98.327	3.72507	0.761394	1	3	613.301	1837.89	0.511021	48.683	11523	11523	MS2	30/60	RS14FT_1ug_120min_run1.raw
IPI:IPI00022488.1									High	SGAQATWTELPWPHEK	IPI:IPI00022488.1	1	CID		117.797	3.71733	0.784946	1	3	613.301	1837.89	0.311765	48.0501	11338	11338	MS2	28/60	RS14FT_1ug_120min_run1.raw
IPI:IPI00022488.1									High	SGAQATWTELPWPHEK	IPI:IPI00022488.1	1	CID		90.7198	3.64329	0.791209	1	3	613.301	1837.89	1.00916	49.7301	11822	11822	MS2	30/60	RS14FT_1ug_120min_run1.raw
IPI:IPI00022488.1									High	SGAQATWTELPWPHEK	IPI:IPI00022488.1	1	CID		97.4395	3.57642	0.717877	1	3	613.301	1837.89	0.311765	48.5815	11490	11490	MS2	30/60	RS14FT_1ug_120min_run1.raw
IPI:IPI00022488.1									High	SGAQATWTELPWPHEK	IPI:IPI00022488.1	1	CID		129.156	3.41435	0.618768	1	3	613.3	1837.89	-0.485261	49.9821	11899	11899	MS2	26/60	RS14FT_1ug_120min_run1.raw
IPI:IPI00022488.1									High	SGAQATWTELPWPHEK	IPI:IPI00022488.1	1	CID		81.4074	3.25614	0.696319	1	3	613.3	1837.89	-0.485261	50.2794	11994	11994	MS2	25/60	RS14FT_1ug_120min_run1.raw
IPI:IPI00022488.1									High	SGAQATWTELPWPHEK	IPI:IPI00022488.1	1	CID		55.3437	3.24594	0.695385	1	3	613.301	1837.89	0.112509	46.926	11000	11000	MS2	26/60	RS14FT_1ug_120min_run1.raw
IPI:IPI00022488.1									High	SGAQATWTELPWPHEK	IPI:IPI00022488.1	1	CID		55.4972	3.20567	0.666667	1	3	613.3	1837.89	-0.983403	52.5391	12646	12646	MS2	23/60	RS14FT_1ug_120min_run1.raw
IPI:IPI00022488.1									High	SGAQATWTELPWPHEK	IPI:IPI00022488.1	1	CID		50.666	3.19652	0.7625	1	3	613.302	1837.89	2.2047	47.4315	11160	11160	MS2	27/60	RS14FT_1ug_120min_run1.raw
IPI:IPI00022488.1									High	SGAQATWTELPWPHEK	IPI:IPI00022488.1	1	CID		55.7276	3.18366	0.68239	1	3	613.301	1837.89	1.30805	47.5449	11191	11191	MS2	24/60	RS14FT_1ug_120min_run1.raw
IPI:IPI00022488.1									High	SGAQATWTELPWPHEK	IPI:IPI00022488.1	1	CID		54.3225	3.07931	0.75	1	3	613.301	1837.89	1.10879	51.08	12230	12230	MS2	27/60	RS14FT_1ug_120min_run1.raw
IPI:IPI00022488.1									High	VWVYPPEKK	IPI:IPI00022488.1	1	CID		29.6432	2.87387	0.536585	1	2	573.322	1145.64	1.08497	22.4557	4049	4049	MS2	14/16	RS14FT_1ug_120min_run1.raw
IPI:IPI00022488.1									High	VWVYPPEKK	IPI:IPI00022488.1	1	CID		23.0325	2.65944	0.492481	1	2	573.321	1145.63	-1.15264	24.1263	4516	4516	MS2	12/16	RS14FT_1ug_120min_run1.raw
IPI:IPI00022488.1									High	WKNFPSPVDAAFR	IPI:IPI00022488.1	1	CID		27.5683	3.5758	0.603352	1	2	767.894	1534.78	0.714303	45.5935	10598	10598	MS2	16/24	RS14FT_1ug_120min_run1.raw
IPI:IPI00022488.1									High	WKNFPSPVDAAFR	IPI:IPI00022488.1	1	CID		47.863	3.28422	0.539634	1	2	767.894	1534.78	0.157551	45.0885	10454	10454	MS2	14/24	RS14FT_1ug_120min_run1.raw
IPI:IPI00022488.1									High	WKNFPSPVDAAFR	IPI:IPI00022488.1	1	CID		21.1442	3.24989	0.516923	1	2	767.893	1534.78	-0.478737	47.6553	11224	11224	MS2	16/24	RS14FT_1ug_120min_run1.raw
IPI:IPI00022488.1									High	WKNFPSPVDAAFR	IPI:IPI00022488.1	1	CID		8.9044	3.08565	0.517799	1	2	767.894	1534.78	-0.160593	47.6846	11233	11233	MS2	14/24	RS14FT_1ug_120min_run1.raw
IPI:IPI00022488.1									High	WKNFPSPVDAAFR	IPI:IPI00022488.1	1	CID		4.99312	2.89079	0.557093	1	2	767.893	1534.78	-1.51271	48.1907	11382	11382	MS2	12/24	RS14FT_1ug_120min_run1.raw
IPI:IPI00022488.1									High	WKNFPSPVDAAFR	IPI:IPI00022488.1	1	CID		42.5409	4.08172	0.536765	1	3	512.265	1534.78	-0.288658	45.6505	10615	10615	MS2	27/48	RS14FT_1ug_120min_run1.raw
IPI:IPI00022488.1									High	WKNFPSPVDAAFR	IPI:IPI00022488.1	1	CID		34.4161	3.98693	0.58396	1	3	512.265	1534.78	-0.527266	47.6506	11222	11222	MS2	27/48	RS14FT_1ug_120min_run1.raw
IPI:IPI00022488.1									High	WKNFPSPVDAAFR	IPI:IPI00022488.1	1	CID		27.6418	3.61897	0.649171	1	3	512.265	1534.78	-0.169354	45.1546	10475	10475	MS2	26/48	RS14FT_1ug_120min_run1.raw
IPI:IPI00022488.1									High	WKNFPSPVDAAFR	IPI:IPI00022488.1	1	CID		39.3957	3.16071	0.607595	1	3	512.265	1534.78	-0.0500499	45.1181	10463	10463	MS2	26/48	RS14FT_1ug_120min_run1.raw
IPI:IPI00022895.7	30.1	49	8	495	54.2386	5.87158	292.191	Alpha-1B-glycoprotein
IPI:IPI00022895.7									High	ATWSGAVLAGR	IPI:IPI00022895.7	1	CID		49.9124	3.65796	0.387978	1	2	544.796	1088.59	0.433018	29.1606	5902	5902	MS2	18/20	RS14FT_1ug_120min_run1.raw
IPI:IPI00022895.7									High	ATWSGAVLAGR	IPI:IPI00022895.7	1	CID		67.6979	3.22883	0.386997	1	2	544.796	1088.58	-0.912623	28.6533	5761	5761	MS2	17/20	RS14FT_1ug_120min_run1.raw
IPI:IPI00022895.7									High	ATWSGAVLAGR	IPI:IPI00022895.7	1	CID		49.446	2.76771	0.274368	1	2	544.796	1088.58	0.0966079	30.2118	6206	6206	MS2	14/20	RS14FT_1ug_120min_run1.raw
IPI:IPI00022895.7									High	HQFLLTGDTQGR	IPI:IPI00022895.7	1	CID		99.7665	2.88219	0.701389	1	2	686.85	1372.69	-2.59082	23.6088	4365	4365	MS2	19/22	RS14FT_1ug_120min_run1.raw
IPI:IPI00022895.7									High	HQFLLTGDTQGR	IPI:IPI00022895.7	1	CID		39.1376	3.15768	0.462025	1	3	458.237	1372.7	-0.221799	23.3952	4309	4309	MS2	19/44	RS14FT_1ug_120min_run1.raw
IPI:IPI00022895.7									High	LLELTGPK	IPI:IPI00022895.7	1	CID		13.9146	2.66	0.507519	1	2	435.769	870.53	1.03593	26.9197	5277	5277	MS2	13/14	RS14FT_1ug_120min_run1.raw
IPI:IPI00022895.7									High	SGLSTGWTQLSK	IPI:IPI00022895.7	1	CID		54.4683	3.64076	0.417582	1	2	632.83	1264.65	0.00359066	32.4719	6848	6848	MS2	18/22	RS14FT_1ug_120min_run1.raw
IPI:IPI00022895.7									High	SGLSTGWTQLSK	IPI:IPI00022895.7	1	CID		26.1003	2.96515	0.265993	1	2	632.83	1264.65	0.19664	31.335	6520	6520	MS2	14/22	RS14FT_1ug_120min_run1.raw
IPI:IPI00022895.7									High	SLPAPWLSMAPVSWITPGLK	IPI:IPI00022895.7	1	CID		57.4154	4.8571	0.611111	1	2	1076.09	2151.17	0.828206	97.275	24810	24810	MS2	23/38	RS14FT_1ug_120min_run1.raw
IPI:IPI00022895.7									High	SLPAPWLSMAPVSWITPGLK	IPI:IPI00022895.7	1	CID		87.1754	4.22113	0.545024	1	2	1076.09	2151.17	2.53058	96.747	24692	24692	MS2	23/38	RS14FT_1ug_120min_run1.raw
IPI:IPI00022895.7									High	SLPAPWLSmAPVSWITPGLK	IPI:IPI00022895.7	1	CID	M9(Oxidation)	96.3844	3.88091	0.652062	1	2	1084.09	2167.16	1.02804	91.4648	23268	23268	MS2	27/38	RS14FT_1ug_120min_run1.raw
IPI:IPI00022895.7									High	SLPAPWLSmAPVSWITPGLK	IPI:IPI00022895.7	1	CID	M9(Oxidation)	64.2582	3.77967	0.706349	1	2	1084.09	2167.17	1.36601	92.0439	23432	23432	MS2	20/38	RS14FT_1ug_120min_run1.raw
IPI:IPI00022895.7									High	SLPAPWLSmAPVSWITPGLK	IPI:IPI00022895.7	1	CID	M9(Oxidation)	67.688	3.77418	0.729443	1	2	1084.09	2167.16	1.1407	90.9614	23129	23129	MS2	21/38	RS14FT_1ug_120min_run1.raw
IPI:IPI00022895.7									High	SLPAPWLSMAPVSWITPGLK	IPI:IPI00022895.7	1	CID		64.3306	3.75656	0.37766	1	2	1076.09	2151.17	2.53058	93.9035	23949	23949	MS2	18/38	RS14FT_1ug_120min_run1.raw
IPI:IPI00022895.7									High	SLPAPWLSmAPVSWITPGLK	IPI:IPI00022895.7	1	CID	M9(Oxidation)	58.3791	3.63362	0.603306	1	2	1084.09	2167.16	0.802735	93.8842	23944	23944	MS2	17/38	RS14FT_1ug_120min_run1.raw
IPI:IPI00022895.7									High	SLPAPWLSMAPVSWITPGLK	IPI:IPI00022895.7	1	CID		62.2201	3.5674	0.557423	1	2	1076.09	2151.17	1.96312	94.5994	24140	24140	MS2	18/38	RS14FT_1ug_120min_run1.raw
IPI:IPI00022895.7									High	SLPAPWLSMAPVSWITPGLK	IPI:IPI00022895.7	1	CID		75.9245	3.50724	0.612536	1	2	1076.09	2151.17	0.260746	96.234	24560	24560	MS2	19/38	RS14FT_1ug_120min_run1.raw
IPI:IPI00022895.7									High	SLPAPWLSmAPVSWITPGLK	IPI:IPI00022895.7	1	CID	M9(Oxidation)	45.3581	3.45832	0.572254	1	2	1084.09	2167.17	1.70397	93.5663	23846	23846	MS2	18/38	RS14FT_1ug_120min_run1.raw
IPI:IPI00022895.7									High	SLPAPWLSmAPVSWITPGLK	IPI:IPI00022895.7	1	CID	M9(Oxidation)	49.6834	3.37047	0.525223	1	2	1084.08	2167.16	-0.211155	93.6828	23883	23883	MS2	19/38	RS14FT_1ug_120min_run1.raw
IPI:IPI00022895.7									High	SLPAPWLSMAPVSWITPGLK	IPI:IPI00022895.7	1	CID		56.2003	3.28607	0.638298	1	2	1076.09	2151.17	0.147254	97.7897	24927	24927	MS2	20/38	RS14FT_1ug_120min_run1.raw
IPI:IPI00022895.7									High	SLPAPWLSmAPVSWITPGLK	IPI:IPI00022895.7	1	CID	M9(Oxidation)	38.9336	3.21563	0.47205	1	2	1084.09	2167.17	1.92928	95.2221	24298	24298	MS2	16/38	RS14FT_1ug_120min_run1.raw
IPI:IPI00022895.7									High	SLPAPWLSMAPVSWITPGLK	IPI:IPI00022895.7	1	CID		65.796	3.12266	0.733974	1	2	1076.09	2151.17	0.828206	100.491	25461	25461	MS2	16/38	RS14FT_1ug_120min_run1.raw
IPI:IPI00022895.7									High	SLPAPWLSMAPVSWITPGLK	IPI:IPI00022895.7	1	CID		64.6959	3.09258	0.517799	1	2	1076.09	2151.17	1.16868	98.4175	25063	25063	MS2	16/38	RS14FT_1ug_120min_run1.raw
IPI:IPI00022895.7									High	SLPAPWLSMAPVSWITPGLK	IPI:IPI00022895.7	1	CID		46.4804	3.0291	0.455446	1	2	1076.09	2151.17	1.16868	95.0253	24246	24246	MS2	16/38	RS14FT_1ug_120min_run1.raw
IPI:IPI00022895.7									High	SLPAPWLSmAPVSWITPGLK	IPI:IPI00022895.7	1	CID	M9(Oxidation)	42.8105	2.9144	0.536082	1	2	1084.09	2167.16	1.02804	92.5512	23569	23569	MS2	16/38	RS14FT_1ug_120min_run1.raw
IPI:IPI00022895.7									High	SLPAPWLSMAPVSWITPGLK	IPI:IPI00022895.7	1	CID		53.1776	2.86284	0.475524	1	2	1076.09	2151.17	1.16868	102.115	25746	25746	MS2	16/38	RS14FT_1ug_120min_run1.raw
IPI:IPI00022895.7									High	SLPAPWLSMAPVSWITPGLK	IPI:IPI00022895.7	1	CID		30.0139	2.74419	0.627737	1	2	1076.09	2151.17	0.714714	99.9781	25359	25359	MS2	16/38	RS14FT_1ug_120min_run1.raw
IPI:IPI00022895.7									High	SLPAPWLSmAPVSWITPGLK	IPI:IPI00022895.7	1	CID	M9(Oxidation)	12.6352	2.68397	0.690299	1	2	1084.09	2167.16	0.464772	95.969	24494	24494	MS2	17/38	RS14FT_1ug_120min_run1.raw
IPI:IPI00022895.7									High	SLPAPWLSMAPVSWITPGLK	IPI:IPI00022895.7	1	CID		9.27642	2.67562	0.742537	1	2	1076.09	2151.17	0.828206	102.233	25763	25763	MS2	15/38	RS14FT_1ug_120min_run1.raw
IPI:IPI00022895.7									High	SLPAPWLSMAPVSWITPGLK	IPI:IPI00022895.7	1	CID		112.371	4.60235	0.567391	1	3	717.729	2151.17	1.75826	96.8771	24721	24721	MS2	30/76	RS14FT_1ug_120min_run1.raw
IPI:IPI00022895.7									High	SLPAPWLSmAPVSWITPGLK	IPI:IPI00022895.7	1	CID	M9(Oxidation)	97.1363	3.62277	0.555249	1	3	723.06	2167.17	1.69776	91.5646	23297	23297	MS2	29/76	RS14FT_1ug_120min_run1.raw
IPI:IPI00022895.7									High	SWVPHTFESELSDPVELLVAES	IPI:IPI00022895.7	1	CID		71.5461	3.43524	0.601744	1	2	1236.1	2471.2	1.00017	93.6281	23863	23863	MS2	16/42	RS14FT_1ug_120min_run1.raw
IPI:IPI00022895.7									High	SWVPHTFESELSDPVELLVAES	IPI:IPI00022895.7	1	CID		36.6835	2.96723	0.488215	1	2	1236.1	2471.2	1.49414	93.4997	23824	23824	MS2	13/42	RS14FT_1ug_120min_run1.raw
IPI:IPI00022895.7									High	TDGEGALSEPSATVTIEELAAPPPPVLMHHGESSQVLHPGNK	IPI:IPI00022895.7	1	CID		116.065	4.56779	0.715536	1	3	1434.05	4300.13	1.41578	65.0552	16214	16214	MS2	31/164	RS14FT_1ug_120min_run1.raw
IPI:IPI00022895.7									High	TDGEGALSEPSATVTIEELAAPPPPVLMHHGESSQVLHPGNK	IPI:IPI00022895.7	1	CID		131.927	4.38721	0.733485	1	3	1434.05	4300.12	0.989965	65.1157	16232	16232	MS2	31/164	RS14FT_1ug_120min_run1.raw
IPI:IPI00022895.7									High	TDGEGALSEPSATVTIEELAAPPPPVLMHHGESSQVLHPGNK	IPI:IPI00022895.7	1	CID		121.962	4.30512	0.686775	1	3	1434.05	4300.12	0.649314	64.4944	16059	16059	MS2	32/164	RS14FT_1ug_120min_run1.raw
IPI:IPI00022895.7									High	TDGEGALSEPSATVTIEELAAPPPPVLmHHGESSQVLHPGNK	IPI:IPI00022895.7	1	CID	M28(Oxidation)	63.3414	4.65511	0.761803	1	4	1079.78	4316.11	0.167412	59.6048	14689	14689	MS2	46/246	RS14FT_1ug_120min_run1.raw
IPI:IPI00022895.7									High	TDGEGALSEPSATVTIEELAAPPPPVLmHHGESSQVLHPGNK	IPI:IPI00022895.7	1	CID	M28(Oxidation)	53.2395	4.57737	0.724891	1	4	1079.79	4316.12	0.95932	60.0292	14801	14801	MS2	48/246	RS14FT_1ug_120min_run1.raw
IPI:IPI00022895.7									High	TDGEGALSEPSATVTIEELAAPPPPVLmHHGESSQVLHPGNK	IPI:IPI00022895.7	1	CID	M28(Oxidation)	46.244	4.24163	0.495283	1	4	1079.78	4316.11	0.0542823	59.4624	14652	14652	MS2	47/246	RS14FT_1ug_120min_run1.raw
IPI:IPI00022895.7									High	TDGEGALSEPSATVTIEELAAPPPPVLMHHGESSQVLHPGNK	IPI:IPI00022895.7	1	CID		75.6744	4.09633	0.656098	1	4	1075.79	4300.12	0.121016	76.2348	19247	19247	MS2	40/246	RS14FT_1ug_120min_run1.raw
IPI:IPI00022895.7									High	TDGEGALSEPSATVTIEELAAPPPPVLmHHGESSQVLHPGNK	IPI:IPI00022895.7	1	CID	M28(Oxidation)	61.65	4.0894	0.687042	1	4	1079.79	4316.12	0.95932	60.3427	14893	14893	MS2	45/246	RS14FT_1ug_120min_run1.raw
IPI:IPI00022895.7									High	TDGEGALSEPSATVTIEELAAPPPPVLMHHGESSQVLHPGNK	IPI:IPI00022895.7	1	CID		62.1061	3.82451	0.562827	1	4	1075.79	4300.12	0.802319	65.2132	16260	16260	MS2	37/246	RS14FT_1ug_120min_run1.raw
IPI:IPI00022895.7									High	TDGEGALSEPSATVTIEELAAPPPPVLmHHGESSQVLHPGNK	IPI:IPI00022895.7	1	CID	M28(Oxidation)	28.5503	3.66925	0.653951	1	4	1079.79	4316.12	1.6381	60.6937	15002	15002	MS2	42/246	RS14FT_1ug_120min_run1.raw
IPI:IPI00022895.7									High	TDGEGALSEPSATVTIEELAAPPPPVLMHHGESSQVLHPGNK	IPI:IPI00022895.7	1	CID		64.2664	3.38431	0.653846	1	4	1075.79	4300.12	0.121016	76.5394	19323	19323	MS2	38/246	RS14FT_1ug_120min_run1.raw
IPI:IPI00022895.7									High	TDGEGALSEPSATVTIEELAAPPPPVLMHHGESSQVLHPGNK	IPI:IPI00022895.7	1	CID		49.7076	3.16121	0.585443	1	4	1075.79	4300.12	0.802319	65.1136	16231	16231	MS2	40/246	RS14FT_1ug_120min_run1.raw
IPI:IPI00022895.7									High	TDGEGALSEPSATVTIEELAAPPPPVLMHHGESSQVLHPGNK	IPI:IPI00022895.7	1	CID		51.1076	3.15648	0.712025	1	4	1075.79	4300.13	1.93782	64.6009	16088	16088	MS2	38/246	RS14FT_1ug_120min_run1.raw
IPI:IPI00022895.7									High	TPGAAANLELIFVGPQHAGNYR	IPI:IPI00022895.7	1	CID		143.211	5.72495	0.837413	1	3	766.066	2296.18	-0.00328296	62.7529	15576	15576	MS2	38/84	RS14FT_1ug_120min_run1.raw
IPI:IPI00022895.7									High	TPGAAANLELIFVGPQHAGNYR	IPI:IPI00022895.7	1	CID		300	5.55986	0.811151	1	3	766.066	2296.18	-0.00328296	62.3973	15479	15479	MS2	41/84	RS14FT_1ug_120min_run1.raw
IPI:IPI00022895.7									High	TPGAAANLELIFVGPQHAGNYR	IPI:IPI00022895.7	1	CID		130.614	4.74988	0.783158	1	3	766.067	2296.19	0.953637	61.402	15192	15192	MS2	36/84	RS14FT_1ug_120min_run1.raw
IPI:IPI00023019.1	16.67	6	4	402	43.7518	6.7124	30.4053	Isoform 1 of Sex hormone-binding globulin
IPI:IPI00023019.1									High	IALGGLLFPASNLR	IPI:IPI00023019.1	1	CID		95.61	4.34848	0.726437	1	2	721.431	1441.85	1.23204	75.8065	19147	19147	MS2	20/26	RS14FT_1ug_120min_run1.raw
IPI:IPI00023019.1									High	IALGGLLFPASNLR	IPI:IPI00023019.1	1	CID		75.902	4.17515	0.744019	1	2	721.431	1441.85	0.808726	75.9528	19183	19183	MS2	20/26	RS14FT_1ug_120min_run1.raw
IPI:IPI00023019.1									High	IALGGLLFPASNLR	IPI:IPI00023019.1	1	CID		25.7902	3.7497	0.749333	1	2	721.431	1441.85	1.06271	76.4905	19310	19310	MS2	14/26	RS14FT_1ug_120min_run1.raw
IPI:IPI00023019.1									High	QAEISASAPTSLR	IPI:IPI00023019.1	1	CID		28.8248	2.80503	0.679715	1	2	665.852	1330.7	-0.0667165	24.149	4523	4523	MS2	18/24	RS14FT_1ug_120min_run1.raw
IPI:IPI00023019.1									High	TWDPEGVIFYGDTNPK	IPI:IPI00023019.1	1	CID		129.439	3.85194	0.709091	1	2	919.933	1838.86	-0.0471112	57.2308	13979	13979	MS2	20/30	RS14FT_1ug_120min_run1.raw
IPI:IPI00023019.1									High	VVLSSGSGPGLDLPLVLGLPLQLK	IPI:IPI00023019.1	1	CID		34.4803	3.08599	1	1	2	1186.71	2372.42	0.355177	97.9232	24960	24960	MS2	18/46	RS14FT_1ug_120min_run1.raw
IPI:IPI00024046.2	1.58	2	1	760	83.3561	5.12256	5.78601	cDNA FLJ52398, highly similar to Cadherin-13
IPI:IPI00024046.2									High	INENTGSVSVTR	IPI:IPI00024046.2	1	CID		46.1164	3.15049	0.507937	1	2	638.828	1276.65	0.37951	10.9904	1798	1798	MS2	16/22	RS14FT_1ug_120min_run1.raw
IPI:IPI00024046.2									High	INENTGSVSVTR	IPI:IPI00024046.2	1	CID		51.4856	2.63552	0.549242	1	2	638.829	1276.65	0.761981	10.9577	1790	1790	MS2	16/22	RS14FT_1ug_120min_run1.raw
IPI:IPI00025426.3	4.45	7	4	1482	163.76	6.37939	28.8507	Isoform 1 of Pregnancy zone protein
IPI:IPI00025426.3									High	GSFALSFPVESDVAPIAR	IPI:IPI00025426.3	1	CID		41.3363	4.0381	0.683168	1	2	931.986	1862.96	-0.27392	67.7326	16983	16983	MS2	17/34	RS14FT_1ug_120min_run1.raw
IPI:IPI00025426.3									High	GSFALSFPVESDVAPIAR	IPI:IPI00025426.3	1	CID		49.1908	3.76444	0.587766	1	2	931.985	1862.96	-0.863643	67.6796	16968	16968	MS2	20/34	RS14FT_1ug_120min_run1.raw
IPI:IPI00025426.3									High	GSFALSFPVESDVAPIAR	IPI:IPI00025426.3	1	CID		46.4218	3.02422	0.665563	1	2	931.986	1862.96	-0.536019	68.3629	17162	17162	MS2	13/34	RS14FT_1ug_120min_run1.raw
IPI:IPI00025426.3									High	LEAGINQLSFPLSSEPIQGSYR	IPI:IPI00025426.3	1	CID		74.32	4.49137	0.576837	1	2	1203.62	2406.23	0.290575	64.0102	15932	15932	MS2	21/42	RS14FT_1ug_120min_run1.raw
IPI:IPI00025426.3									High	NELIPLIYLENPR	IPI:IPI00025426.3	1	CID		41.4343	3.79626	0.586842	1	2	792.444	1583.88	1.44331	72.4614	18258	18258	MS2	18/24	RS14FT_1ug_120min_run1.raw
IPI:IPI00025426.3									High	NELIPLIYLENPR	IPI:IPI00025426.3	1	CID		17.2563	3.3115	0.58006	1	2	792.443	1583.88	-0.329313	72.5657	18292	18292	MS2	17/24	RS14FT_1ug_120min_run1.raw
IPI:IPI00025426.3									High	TLLVEAEGIEQEK	IPI:IPI00025426.3	1	CID		52.277	4.54932	0.50989	1	2	729.888	1458.77	-0.228381	35.5582	7738	7738	MS2	18/24	RS14FT_1ug_120min_run1.raw
IPI:IPI00025864.5	7.47	8	3	643	72.8363	7.54736	47.0948	Butyrylcholinesterase, isoform CRA_b
IPI:IPI00025864.5									High	AILQSGSFNAPWAVTSLYEAR	IPI:IPI00025864.5	1	CID		103.606	5.72482	0.765734	1	2	1141.08	2281.16	0.182974	75.8562	19161	19161	MS2	23/40	RS14FT_1ug_120min_run1.raw
IPI:IPI00025864.5									High	AILQSGSFNAPWAVTSLYEAR	IPI:IPI00025864.5	1	CID		88.9745	5.15035	0.724272	1	2	1141.08	2281.16	0.504048	75.7275	19124	19124	MS2	23/40	RS14FT_1ug_120min_run1.raw
IPI:IPI00025864.5									High	AILQSGSFNAPWAVTSLYEAR	IPI:IPI00025864.5	1	CID		41.4315	4.38772	0.651481	1	2	1141.08	2281.16	-0.887274	75.064	18952	18952	MS2	20/40	RS14FT_1ug_120min_run1.raw
IPI:IPI00025864.5									High	AILQSGSFNAPWAVTSLYEAR	IPI:IPI00025864.5	1	CID		91.4644	4.33131	0.773672	1	2	1141.08	2281.16	0.397023	75.2905	19007	19007	MS2	20/40	RS14FT_1ug_120min_run1.raw
IPI:IPI00025864.5									High	AILQSGSFNAPWAVTSLYEAR	IPI:IPI00025864.5	1	CID		47.2859	3.74734	0.666667	1	2	1141.08	2281.16	-1.20835	75.111	18964	18964	MS2	17/40	RS14FT_1ug_120min_run1.raw
IPI:IPI00025864.5									High	IFFPGVSEFGK	IPI:IPI00025864.5	1	CID		65.0691	2.84128	1	1	2	614.325	1227.64	1.60353	57.1389	13950	13950	MS2	16/20	RS14FT_1ug_120min_run1.raw
IPI:IPI00025864.5									High	VLEMTGNIDEAEWEWK	IPI:IPI00025864.5	1	CID		97.1726	4.13208	0.59322	1	2	975.452	1949.9	1.19246	59.9478	14781	14781	MS2	17/30	RS14FT_1ug_120min_run1.raw
IPI:IPI00025864.5									High	VLEMTGNIDEAEWEWK	IPI:IPI00025864.5	1	CID		59.3506	3.81582	0.528796	1	2	975.452	1949.9	0.816835	59.3823	14632	14632	MS2	16/30	RS14FT_1ug_120min_run1.raw
IPI:IPI00026199.2	8.85	8	2	226	25.489	8.04541	46.7499	Glutathione peroxidase 3
IPI:IPI00026199.2									High	FLVGPDGIPIMR	IPI:IPI00026199.2	1	CID		72.7402	3.29742	0.387879	1	2	657.867	1314.73	1.47284	57.8779	14172	14172	MS2	18/22	RS14FT_1ug_120min_run1.raw
IPI:IPI00026199.2									High	FLVGPDGIPIMR	IPI:IPI00026199.2	1	CID		34.3136	3.05618	0.444444	1	2	657.866	1314.73	1.19429	58.3346	14320	14320	MS2	17/22	RS14FT_1ug_120min_run1.raw
IPI:IPI00026199.2									High	FLVGPDGIPIMR	IPI:IPI00026199.2	1	CID		69.8675	2.96875	0.393939	1	2	657.866	1314.73	0.822898	57.7496	14125	14125	MS2	18/22	RS14FT_1ug_120min_run1.raw
IPI:IPI00026199.2									High	FLVGPDGIPIMR	IPI:IPI00026199.2	1	CID		69.2951	2.96571	0.397306	1	2	657.866	1314.72	0.265807	57.8225	14150	14150	MS2	18/22	RS14FT_1ug_120min_run1.raw
IPI:IPI00026199.2									High	FLVGPDGIPIMR	IPI:IPI00026199.2	1	CID		38.0421	2.84438	0.401408	1	2	657.865	1314.72	-1.21977	57.2408	13983	13983	MS2	17/22	RS14FT_1ug_120min_run1.raw
IPI:IPI00026199.2									High	MDILSYMR	IPI:IPI00026199.2	1	CID		44.4855	2.96074	0.591216	1	2	514.749	1028.49	0.596112	49.2474	11685	11685	MS2	13/14	RS14FT_1ug_120min_run1.raw
IPI:IPI00026199.2									High	MDILSYMR	IPI:IPI00026199.2	1	CID		41.6434	2.80016	0.596429	1	2	514.749	1028.49	0.358734	48.6078	11502	11502	MS2	13/14	RS14FT_1ug_120min_run1.raw
IPI:IPI00026199.2									High	MDILSYMR	IPI:IPI00026199.2	1	CID		41.2534	2.65894	0.582707	1	2	514.749	1028.49	0.00266805	49.1104	11642	11642	MS2	13/14	RS14FT_1ug_120min_run1.raw
IPI:IPI00027827.2	12.08	2	2	240	25.8347	6.60986	8.78065	Extracellular superoxide dismutase [Cu-Zn]
IPI:IPI00027827.2									High	AGLAASLAGPHSIVGR	IPI:IPI00027827.2	1	CID		72.8334	3.60537	0.576177	1	2	738.918	1476.83	0.958907	32.8898	6971	6971	MS2	19/30	RS14FT_1ug_120min_run1.raw
IPI:IPI00027827.2									High	AVVVHAGEDDLGR	IPI:IPI00027827.2	1	CID		63.2092	2.65853	0.597744	1	2	669.344	1337.68	0.238205	19.0796	3213	3213	MS2	16/24	RS14FT_1ug_120min_run1.raw
IPI:IPI00029193.1	6.26	8	3	655	70.6361	7.23975	40.5554	Hepatocyte growth factor activator
IPI:IPI00029193.1									High	EALVPLVADHK	IPI:IPI00029193.1	1	CID		47.054	2.95149	0.613559	1	2	596.34	1191.67	0.105853	29.008	5865	5865	MS2	14/20	RS14FT_1ug_120min_run1.raw
IPI:IPI00029193.1									High	VANYVDWINDR	IPI:IPI00029193.1	1	CID		45.7409	2.92028	0.547945	1	2	682.833	1364.66	-0.209638	40.7836	9250	9250	MS2	14/20	RS14FT_1ug_120min_run1.raw
IPI:IPI00029193.1									High	VQLSPDLLATLPEPASPGR	IPI:IPI00029193.1	1	CID		106.838	5.82693	0.71012	1	2	981.04	1961.07	1.5137	64.9318	16177	16177	MS2	24/36	RS14FT_1ug_120min_run1.raw
IPI:IPI00029193.1									High	VQLSPDLLATLPEPASPGR	IPI:IPI00029193.1	1	CID		77.439	4.92022	0.652439	1	2	981.041	1961.07	1.94943	65.4443	16342	16342	MS2	21/36	RS14FT_1ug_120min_run1.raw
IPI:IPI00029193.1									High	VQLSPDLLATLPEPASPGR	IPI:IPI00029193.1	1	CID		57.7938	4.89507	0.640816	1	2	981.039	1961.07	0.642252	65.4776	16353	16353	MS2	19/36	RS14FT_1ug_120min_run1.raw
IPI:IPI00029193.1									High	VQLSPDLLATLPEPASPGR	IPI:IPI00029193.1	1	CID		66.8327	4.48676	0.659243	1	2	981.04	1961.07	1.20247	64.4107	16035	16035	MS2	16/36	RS14FT_1ug_120min_run1.raw
IPI:IPI00029193.1									High	VQLSPDLLATLPEPASPGR	IPI:IPI00029193.1	1	CID		52.8379	4.30341	0.57907	1	2	981.04	1961.07	1.20247	64.4483	16047	16047	MS2	17/36	RS14FT_1ug_120min_run1.raw
IPI:IPI00029193.1									High	VQLSPDLLATLPEPASPGR	IPI:IPI00029193.1	1	CID		18.3077	3.10877	0.5209	1	3	654.362	1961.07	0.573148	64.8321	16150	16150	MS2	27/72	RS14FT_1ug_120min_run1.raw
IPI:IPI00029260.2	18.13	11	4	375	40.0507	6.22705	54.1629	Monocyte differentiation antigen CD14
IPI:IPI00029260.2									High	AFPALTSLDLSDNPGLGER	IPI:IPI00029260.2	1	CID		110.255	5.70424	0.666667	1	2	987.003	1973	0.0896924	65.2915	16292	16292	MS2	25/36	RS14FT_1ug_120min_run1.raw
IPI:IPI00029260.2									High	AFPALTSLDLSDNPGLGER	IPI:IPI00029260.2	1	CID		127.257	5.56535	0.64632	1	2	987.004	1973	1.14149	65.3925	16326	16326	MS2	23/36	RS14FT_1ug_120min_run1.raw
IPI:IPI00029260.2									High	AFPALTSLDLSDNPGLGER	IPI:IPI00029260.2	1	CID		109.898	5.30144	0.677358	1	2	987.003	1973	0.894008	65.2405	16272	16272	MS2	25/36	RS14FT_1ug_120min_run1.raw
IPI:IPI00029260.2									High	FPAIQNLALR	IPI:IPI00029260.2	1	CID		46.8246	3.16393	0.556962	1	2	571.838	1142.67	0.237391	47.5692	11198	11198	MS2	15/18	RS14FT_1ug_120min_run1.raw
IPI:IPI00029260.2									High	ITGTMPPLPLEATGLALSSLR	IPI:IPI00029260.2	1	CID		44.5734	3.57697	0.634078	1	2	1069.6	2138.19	1.57101	92.8734	23650	23650	MS2	21/40	RS14FT_1ug_120min_run1.raw
IPI:IPI00029260.2									High	ITGTMPPLPLEATGLALSSLR	IPI:IPI00029260.2	1	CID		76.1872	3.26622	0.657492	1	2	1069.6	2138.19	1.68519	91.4198	23255	23255	MS2	21/40	RS14FT_1ug_120min_run1.raw
IPI:IPI00029260.2									High	ITGTMPPLPLEATGLALSSLR	IPI:IPI00029260.2	1	CID		26.5023	2.88869	0.273356	1	2	1069.6	2138.19	1.45682	91.2396	23208	23208	MS2	16/40	RS14FT_1ug_120min_run1.raw
IPI:IPI00029260.2									High	ITGTMPPLPLEATGLALSSLR	IPI:IPI00029260.2	1	CID		36.5449	2.7227	0.474265	1	2	1069.6	2138.19	1.45682	91.9342	23401	23401	MS2	18/40	RS14FT_1ug_120min_run1.raw
IPI:IPI00029260.2									High	ITGTMPPLPLEATGLALSSLR	IPI:IPI00029260.2	1	CID		16.1307	3.90356	0.420513	1	3	713.402	2138.19	0.565635	91.3641	23241	23241	MS2	24/80	RS14FT_1ug_120min_run1.raw
IPI:IPI00029260.2									High	LTVGAAQVPAQLLVGALR	IPI:IPI00029260.2	1	CID		19.1345	4.16642	0.589928	1	2	889.039	1777.07	0.741152	76.7441	19374	19374	MS2	17/34	RS14FT_1ug_120min_run1.raw
IPI:IPI00029260.2									High	LTVGAAQVPAQLLVGALR	IPI:IPI00029260.2	1	CID		47.7065	4.15673	0.600962	1	2	889.039	1777.07	0.603769	77.2524	19505	19505	MS2	19/34	RS14FT_1ug_120min_run1.raw
IPI:IPI00029717.1	29.5	23	13	644	69.7138	8.06006	114.739	Isoform 2 of Fibrinogen alpha chain
IPI:IPI00029717.1									High	DSHSLTTNIMEILR	IPI:IPI00029717.1	1	CID		77.7703	3.66637	0.517711	1	2	815.418	1629.83	1.06966	69.0663	17365	17365	MS2	20/26	RS14FT_1ug_120min_run1.raw
IPI:IPI00029717.1									High	DSHSLTTNIMEILR	IPI:IPI00029717.1	1	CID		88.4634	3.64091	0.549451	1	2	815.418	1629.83	1.29436	69.4693	17471	17471	MS2	19/26	RS14FT_1ug_120min_run1.raw
IPI:IPI00029717.1									High	DSHSLTTNIMEILR	IPI:IPI00029717.1	1	CID		20.212	3.26611	0.437309	1	3	543.947	1629.83	-0.361642	69.139	17385	17385	MS2	22/52	RS14FT_1ug_120min_run1.raw
IPI:IPI00029717.1									High	DSHSLTTNIMEILR	IPI:IPI00029717.1	1	CID		27.5853	3.11222	0.379421	1	3	543.948	1629.83	1.09886	69.0819	17371	17371	MS2	25/52	RS14FT_1ug_120min_run1.raw
IPI:IPI00029717.1									High	ESSSHHPGIAEFPSR	IPI:IPI00029717.1	1	CID		20.9043	2.74158	0.605839	1	2	819.387	1637.77	-0.267651	19.7293	3338	3338	MS2	14/28	RS14FT_1ug_120min_run1.raw
IPI:IPI00029717.1									High	ESSSHHPGIAEFPSR	IPI:IPI00029717.1	1	CID		25.621	3.16896	0.73817	1	3	546.594	1637.77	0.432218	19.7204	3334	3334	MS2	25/56	RS14FT_1ug_120min_run1.raw
IPI:IPI00029717.1									High	EVDLKDYEDQQK	IPI:IPI00029717.1	1	CID		103.469	3.22513	0.55418	1	2	755.357	1509.71	0.102986	20.9183	3629	3629	MS2	18/22	RS14FT_1ug_120min_run1.raw
IPI:IPI00029717.1									High	EVDLKDYEDQQK	IPI:IPI00029717.1	1	CID		60.7451	3.04204	0.578947	1	2	755.357	1509.71	0.426414	20.8379	3613	3613	MS2	15/22	RS14FT_1ug_120min_run1.raw
IPI:IPI00029717.1									High	GGSTSYGTGSETESPR	IPI:IPI00029717.1	1	CID		90.5723	3.90594	0.818414	1	2	786.842	1572.68	-0.541815	5.7141	809	809	MS2	18/30	RS14FT_1ug_120min_run1.raw
IPI:IPI00029717.1									High	GGSTSYGTGSETESPR	IPI:IPI00029717.1	1	CID		46.1307	2.95954	0.847973	1	2	786.843	1572.68	0.467238	5.20993	716	716	MS2	14/30	RS14FT_1ug_120min_run1.raw
IPI:IPI00029717.1									High	GLIDEVNQDFTNR	IPI:IPI00029717.1	1	CID		70.3364	3.56762	0.619048	1	2	760.873	1520.74	2.74569	43.2386	9930	9930	MS2	18/24	RS14FT_1ug_120min_run1.raw
IPI:IPI00029717.1									High	GSESGIFTNTK	IPI:IPI00029717.1	1	CID		51.6894	3.53183	0.651558	1	2	570.78	1140.55	0.176252	17.1883	2874	2874	MS2	16/20	RS14FT_1ug_120min_run1.raw
IPI:IPI00029717.1									High	HPDEAAFFDTASTGK	IPI:IPI00029717.1	1	CID		41.9922	3.83862	0.572917	1	2	797.363	1593.72	0.161897	28.0621	5590	5590	MS2	18/28	RS14FT_1ug_120min_run1.raw
IPI:IPI00029717.1									High	HPDEAAFFDTASTGK	IPI:IPI00029717.1	1	CID		46.0755	3.63386	0.564738	1	2	797.363	1593.72	-0.0678874	27.4557	5428	5428	MS2	19/28	RS14FT_1ug_120min_run1.raw
IPI:IPI00029717.1									High	HPDEAAFFDTASTGK	IPI:IPI00029717.1	1	CID		82.6227	3.41832	0.567251	1	2	797.363	1593.72	-0.144482	27.5563	5460	5460	MS2	17/28	RS14FT_1ug_120min_run1.raw
IPI:IPI00029717.1									High	MADEAGSEADHEGTHSTK	IPI:IPI00029717.1	1	CID		140.252	4.97373	0.869215	1	2	936.888	1872.77	1.02998	3.67361	437	437	MS2	21/34	RS14FT_1ug_120min_run1.raw
IPI:IPI00029717.1									High	MADEAGSEADHEGTHSTK	IPI:IPI00029717.1	1	CID		132.539	3.82108	1	1	2	936.886	1872.76	-1.1862	3.47453	406	406	MS2	19/34	RS14FT_1ug_120min_run1.raw
IPI:IPI00029717.1									High	MADEAGSEADHEGTHSTK	IPI:IPI00029717.1	1	CID		31.2416	3.34657	1	1	2	936.886	1872.77	-0.4692	3.12043	361	361	MS2	17/34	RS14FT_1ug_120min_run1.raw
IPI:IPI00029717.1									High	MELERPGGNEITR	IPI:IPI00029717.1	1	CID		37.3682	2.75286	0.425455	1	2	751.376	1501.75	1.79105	22.5198	4068	4068	MS2	12/24	RS14FT_1ug_120min_run1.raw
IPI:IPI00029717.1									High	MKPVPDLVPGNFK	IPI:IPI00029717.1	1	CID		58.2057	2.94023	0.612245	1	2	721.397	1441.79	-0.163961	39.1793	8787	8787	MS2	17/24	RS14FT_1ug_120min_run1.raw
IPI:IPI00029717.1									High	NPSSAGSWNSGSSGPGSTGNR	IPI:IPI00029717.1	1	CID		122.194	4.79185	1	1	2	982.429	1963.85	0.535624	9.39627	1510	1510	MS2	21/40	RS14FT_1ug_120min_run1.raw
IPI:IPI00029717.1									High	TFPGFFSPMLGEFVSETESR	IPI:IPI00029717.1	1	CID		93.9374	3.72392	0.795699	1	2	1133.03	2265.05	0.175376	95.4202	24351	24351	MS2	15/38	RS14FT_1ug_120min_run1.raw
IPI:IPI00029717.1									High	VQHIQLLQK	IPI:IPI00029717.1	1	CID		42.4575	2.73743	0.572993	1	2	553.837	1106.67	-0.839858	22.2346	3985	3985	MS2	13/16	RS14FT_1ug_120min_run1.raw
IPI:IPI00029739.5	8.45	37	8	1231	139.005	6.60986	195.678	Isoform 1 of Complement factor H
IPI:IPI00029739.5									High	GEWVALNPLR	IPI:IPI00029739.5	1	CID		35.5039	3.03964	0.473684	1	2	577.82	1154.63	0.977626	46.9062	10995	10995	MS2	14/18	RS14FT_1ug_120min_run1.raw
IPI:IPI00029739.5									High	GEWVALNPLR	IPI:IPI00029739.5	1	CID		30.2547	3.00883	0.568106	1	2	577.82	1154.63	0.237571	47.1582	11073	11073	MS2	16/18	RS14FT_1ug_120min_run1.raw
IPI:IPI00029739.5									High	KGEWVALNPLR	IPI:IPI00029739.5	1	CID		77.8314	3.30204	0.512121	1	2	641.867	1282.73	-0.451759	39.823	8968	8968	MS2	17/20	RS14FT_1ug_120min_run1.raw
IPI:IPI00029739.5									High	KGEWVALNPLR	IPI:IPI00029739.5	1	CID		40.8949	2.94605	0.322034	1	2	641.866	1282.72	-1.40341	39.2838	8819	8819	MS2	16/20	RS14FT_1ug_120min_run1.raw
IPI:IPI00029739.5									High	KGEWVALNPLR	IPI:IPI00029739.5	1	CID		20.8625	3.87833	0.559278	1	3	428.247	1282.73	-0.747736	39.6294	8914	8914	MS2	24/40	RS14FT_1ug_120min_run1.raw
IPI:IPI00029739.5									High	KGEWVALNPLR	IPI:IPI00029739.5	1	CID		17.9654	3.77952	0.579365	1	3	428.247	1282.73	0.322868	39.1147	8766	8766	MS2	25/40	RS14FT_1ug_120min_run1.raw
IPI:IPI00029739.5									High	KGEWVALNPLRK	IPI:IPI00029739.5	1	CID		53.5731	3.21712	0.487578	1	3	470.945	1410.82	-0.33325	32.3715	6821	6821	MS2	22/44	RS14FT_1ug_120min_run1.raw
IPI:IPI00029739.5									High	NTEILTGSWSDQTYPEGTQAIYK	IPI:IPI00029739.5	1	CID		95.383	4.77402	0.754717	1	2	1301.62	2602.23	-0.214851	48.0088	11327	11327	MS2	19/44	RS14FT_1ug_120min_run1.raw
IPI:IPI00029739.5									High	NTEILTGSWSDQTYPEGTQAIYK	IPI:IPI00029739.5	1	CID		73.9018	4.52992	0.730684	1	2	1301.62	2602.23	0.817166	48.5175	11468	11468	MS2	18/44	RS14FT_1ug_120min_run1.raw
IPI:IPI00029739.5									High	NTEILTGSWSDQTYPEGTQAIYK	IPI:IPI00029739.5	1	CID		66.6768	3.68416	0.657609	1	2	1301.62	2602.24	1.66154	49.0352	11620	11620	MS2	21/44	RS14FT_1ug_120min_run1.raw
IPI:IPI00029739.5									High	NTEILTGSWSDQTYPEGTQAIYK	IPI:IPI00029739.5	1	CID		81.1475	5.18115	0.57722	1	3	868.083	2602.23	0.835453	48.2057	11385	11385	MS2	37/88	RS14FT_1ug_120min_run1.raw
IPI:IPI00029739.5									High	NTEILTGSWSDQTYPEGTQAIYK	IPI:IPI00029739.5	1	CID		85.2898	5.16637	0.553191	1	3	868.082	2602.23	0.765088	48.7312	11541	11541	MS2	33/88	RS14FT_1ug_120min_run1.raw
IPI:IPI00029739.5									High	NTEILTGSWSDQTYPEGTQAIYK	IPI:IPI00029739.5	1	CID		27.6415	4.37607	0.52968	1	3	868.082	2602.23	0.3429	49.2425	11683	11683	MS2	30/88	RS14FT_1ug_120min_run1.raw
IPI:IPI00029739.5									High	RNTEILTGSWSDQTYPEGTQAIYK	IPI:IPI00029739.5	1	CID		82.0181	4.91626	0.605691	1	2	1379.67	2758.33	0.134751	43.7041	10061	10061	MS2	21/46	RS14FT_1ug_120min_run1.raw
IPI:IPI00029739.5									High	RNTEILTGSWSDQTYPEGTQAIYK	IPI:IPI00029739.5	1	CID		57.5376	4.33592	0.573733	1	2	1379.67	2758.33	0.0462413	43.4739	9996	9996	MS2	20/46	RS14FT_1ug_120min_run1.raw
IPI:IPI00029739.5									High	RNTEILTGSWSDQTYPEGTQAIYK	IPI:IPI00029739.5	1	CID		61.362	4.59372	0.514161	1	3	920.117	2758.34	1.36902	43.5393	10014	10014	MS2	33/92	RS14FT_1ug_120min_run1.raw
IPI:IPI00029739.5									High	RNTEILTGSWSDQTYPEGTQAIYK	IPI:IPI00029739.5	1	CID		24.1688	4.5747	0.547046	1	3	920.117	2758.34	1.16987	43.4645	9992	9992	MS2	31/92	RS14FT_1ug_120min_run1.raw
IPI:IPI00029739.5									High	RPYFPVAVGK	IPI:IPI00029739.5	1	CID		32.8777	2.79248	0.451613	1	2	567.327	1133.65	0.118921	28.3308	5663	5663	MS2	15/18	RS14FT_1ug_120min_run1.raw
IPI:IPI00029739.5									High	RPYFPVAVGK	IPI:IPI00029739.5	1	CID		21.4776	2.62436	0.412214	1	2	567.327	1133.65	0.33428	27.8146	5532	5532	MS2	12/18	RS14FT_1ug_120min_run1.raw
IPI:IPI00029739.5									High	SPPEISHGVVAHMSDSYQYGEEVTYK	IPI:IPI00029739.5	1	CID		121.162	5.60637	0.775401	1	3	970.779	2910.32	-0.81202	35.9322	7856	7856	MS2	37/100	RS14FT_1ug_120min_run1.raw
IPI:IPI00029739.5									High	SPPEISHGVVAHMSDSYQYGEEVTYK	IPI:IPI00029739.5	1	CID		153.525	5.24556	0.76	1	3	970.78	2910.33	0.509212	38.4602	8564	8564	MS2	35/100	RS14FT_1ug_120min_run1.raw
IPI:IPI00029739.5									High	SPPEISHGVVAHMSDSYQYGEEVTYK	IPI:IPI00029739.5	1	CID		82.8806	5.14853	0.803883	1	3	970.78	2910.33	0.383381	36.646	8050	8050	MS2	36/100	RS14FT_1ug_120min_run1.raw
IPI:IPI00029739.5									High	SPPEISHGVVAHMSDSYQYGEEVTYK	IPI:IPI00029739.5	1	CID		50.3777	4.69873	0.751064	1	3	970.781	2910.33	1.07545	63.2705	15717	15717	MS2	30/100	RS14FT_1ug_120min_run1.raw
IPI:IPI00029739.5									High	SPPEISHGVVAHMSDSYQYGEEVTYK	IPI:IPI00029739.5	1	CID		99.8873	3.88763	0.699229	1	3	970.779	2910.32	-0.874936	64.2397	15990	15990	MS2	28/100	RS14FT_1ug_120min_run1.raw
IPI:IPI00029739.5									High	SPPEISHGVVAHMSDSYQYGEEVTYK	IPI:IPI00029739.5	1	CID		12.7151	3.69069	0.720867	1	3	970.781	2910.33	0.886706	59.8533	14756	14756	MS2	29/100	RS14FT_1ug_120min_run1.raw
IPI:IPI00029739.5									High	SPPEISHGVVAHMSDSYQYGEEVTYK	IPI:IPI00029739.5	1	CID		53.1792	4.02214	0.554726	1	4	728.338	2910.33	1.07083	35.827	7823	7823	MS2	41/150	RS14FT_1ug_120min_run1.raw
IPI:IPI00029739.5									High	SPPEISHGVVAHMSDSYQYGEEVTYK	IPI:IPI00029739.5	1	CID		46.1064	3.85575	0.510363	1	4	728.337	2910.33	0.651395	36.3246	7960	7960	MS2	40/150	RS14FT_1ug_120min_run1.raw
IPI:IPI00029739.5									High	SPPEISHGVVAHMSDSYQYGEEVTYK	IPI:IPI00029739.5	1	CID		55.5096	3.7632	0.489362	1	4	728.337	2910.33	0.567508	36.6436	8049	8049	MS2	42/150	RS14FT_1ug_120min_run1.raw
IPI:IPI00029739.5									High	SPPEISHGVVAHMSDSYQYGEEVTYK	IPI:IPI00029739.5	1	CID		60.8828	3.49145	0.495702	1	4	728.337	2910.33	0.567508	36.9819	8137	8137	MS2	36/150	RS14FT_1ug_120min_run1.raw
IPI:IPI00029739.5									High	SSNLIILEEHLK	IPI:IPI00029739.5	1	CID		84.2467	3.83024	0.496084	1	2	698.396	1395.78	0.325457	43.1678	9910	9910	MS2	17/22	RS14FT_1ug_120min_run1.raw
IPI:IPI00029739.5									High	SSNLIILEEHLK	IPI:IPI00029739.5	1	CID		76.5827	3.72072	0.5	1	2	698.396	1395.78	0.238	42.6506	9758	9758	MS2	18/22	RS14FT_1ug_120min_run1.raw
IPI:IPI00029739.5									High	SSNLIILEEHLK	IPI:IPI00029739.5	1	CID		64.7039	3.45248	0.463768	1	2	698.396	1395.78	-0.199282	42.1388	9624	9624	MS2	16/22	RS14FT_1ug_120min_run1.raw
IPI:IPI00029739.5									High	SSNLIILEEHLK	IPI:IPI00029739.5	1	CID		53.3178	3.83885	0.502604	1	3	465.932	1395.78	-1.34585	43.2211	9926	9926	MS2	22/44	RS14FT_1ug_120min_run1.raw
IPI:IPI00029739.5									High	SSNLIILEEHLK	IPI:IPI00029739.5	1	CID		62.5247	3.82393	0.45288	1	3	465.933	1395.79	1.14666	43.2507	9935	9935	MS2	24/44	RS14FT_1ug_120min_run1.raw
IPI:IPI00029739.5									High	SSNLIILEEHLK	IPI:IPI00029739.5	1	CID		58.5584	3.43314	0.425656	1	3	465.933	1395.78	0.293959	42.6912	9769	9769	MS2	25/44	RS14FT_1ug_120min_run1.raw
IPI:IPI00029739.5									High	SSNLIILEEHLK	IPI:IPI00029739.5	1	CID		79.1757	3.29115	0.410334	1	3	465.933	1395.78	-0.296372	42.3607	9685	9685	MS2	21/44	RS14FT_1ug_120min_run1.raw
IPI:IPI00029739.5									High	TKNDFTWFK	IPI:IPI00029739.5	1	CID		58.2649	2.81881	0.691489	1	2	593.799	1186.59	1.31852	35.3554	7670	7670	MS2	13/16	RS14FT_1ug_120min_run1.raw
IPI:IPI00032179.3	42.89	111	19	464	52.5689	6.7124	596.592	Antithrombin-III
IPI:IPI00032179.3									High	AFLEVNEEGSEAAASTAVVIAGR	IPI:IPI00032179.3	1	CID		72.3746	6.42303	0.685358	1	2	1146.08	2291.15	-0.468357	53.5813	12944	12944	MS2	27/44	RS14FT_1ug_120min_run1.raw
IPI:IPI00032179.3									High	AFLEVNEEGSEAAASTAVVIAGR	IPI:IPI00032179.3	1	CID		101.619	6.35832	0.66195	1	2	1146.08	2291.15	1.23657	60.3724	14905	14905	MS2	27/44	RS14FT_1ug_120min_run1.raw
IPI:IPI00032179.3									High	AFLEVNEEGSEAAASTAVVIAGR	IPI:IPI00032179.3	1	CID		91.9763	6.11953	0.71732	1	2	1146.08	2291.15	1.23657	58.4273	14345	14345	MS2	27/44	RS14FT_1ug_120min_run1.raw
IPI:IPI00032179.3									High	AFLEVNEEGSEAAASTAVVIAGR	IPI:IPI00032179.3	1	CID		97.6248	6.09926	0.704918	1	2	1146.08	2291.16	1.6628	56.7966	13849	13849	MS2	25/44	RS14FT_1ug_120min_run1.raw
IPI:IPI00032179.3									High	AFLEVNEEGSEAAASTAVVIAGR	IPI:IPI00032179.3	1	CID		66.4841	6.06492	0.661716	1	2	1146.08	2291.15	0.810339	53.8042	13006	13006	MS2	26/44	RS14FT_1ug_120min_run1.raw
IPI:IPI00032179.3									High	AFLEVNEEGSEAAASTAVVIAGR	IPI:IPI00032179.3	1	CID		118.467	5.91654	0.680743	1	2	1146.08	2291.15	0.490665	58.7926	14447	14447	MS2	27/44	RS14FT_1ug_120min_run1.raw
IPI:IPI00032179.3									High	AFLEVNEEGSEAAASTAVVIAGR	IPI:IPI00032179.3	1	CID		92.8456	5.86797	0.684838	1	2	1146.08	2291.15	0.703781	54.361	13154	13154	MS2	28/44	RS14FT_1ug_120min_run1.raw
IPI:IPI00032179.3									High	AFLEVNEEGSEAAASTAVVIAGR	IPI:IPI00032179.3	1	CID		76.7722	5.85618	0.715017	1	2	1146.08	2291.15	0.703781	56.0747	13645	13645	MS2	25/44	RS14FT_1ug_120min_run1.raw
IPI:IPI00032179.3									High	AFLEVNEEGSEAAASTAVVIAGR	IPI:IPI00032179.3	1	CID		86.1752	5.83137	0.665523	1	2	1146.08	2291.15	0.170991	56.6163	13796	13796	MS2	25/44	RS14FT_1ug_120min_run1.raw
IPI:IPI00032179.3									High	AFLEVNEEGSEAAASTAVVIAGR	IPI:IPI00032179.3	1	CID		92.2194	5.81392	0.719449	1	2	1146.08	2291.15	-0.255241	57.8383	14157	14157	MS2	27/44	RS14FT_1ug_120min_run1.raw
IPI:IPI00032179.3									High	AFLEVNEEGSEAAASTAVVIAGR	IPI:IPI00032179.3	1	CID		124.595	5.80955	0.678141	1	2	1146.08	2291.15	-0.255241	59.3109	14612	14612	MS2	28/44	RS14FT_1ug_120min_run1.raw
IPI:IPI00032179.3									High	AFLEVNEEGSEAAASTAVVIAGR	IPI:IPI00032179.3	1	CID		98.7044	5.78317	0.702422	1	2	1146.08	2291.15	0.597223	57.7072	14114	14114	MS2	25/44	RS14FT_1ug_120min_run1.raw
IPI:IPI00032179.3									High	AFLEVNEEGSEAAASTAVVIAGR	IPI:IPI00032179.3	1	CID		83.6493	5.62731	0.708703	1	2	1146.08	2291.15	0.0644335	57.2067	13972	13972	MS2	26/44	RS14FT_1ug_120min_run1.raw
IPI:IPI00032179.3									High	AFLEVNEEGSEAAASTAVVIAGR	IPI:IPI00032179.3	1	CID		80.5303	5.6036	0.658929	1	2	1146.08	2291.15	0.490665	58.287	14307	14307	MS2	26/44	RS14FT_1ug_120min_run1.raw
IPI:IPI00032179.3									High	AFLEVNEEGSEAAASTAVVIAGR	IPI:IPI00032179.3	1	CID		36.536	5.5127	0.653358	1	2	1146.08	2291.16	2.08903	65.5224	16366	16366	MS2	24/44	RS14FT_1ug_120min_run1.raw
IPI:IPI00032179.3									High	AFLEVNEEGSEAAASTAVVIAGR	IPI:IPI00032179.3	1	CID		88.1693	5.35608	0.652985	1	2	1146.08	2291.15	-0.361799	59.8123	14746	14746	MS2	24/44	RS14FT_1ug_120min_run1.raw
IPI:IPI00032179.3									High	AFLEVNEEGSEAAASTAVVIAGR	IPI:IPI00032179.3	1	CID		84.874	5.27695	0.617424	1	2	1146.08	2291.15	0.170991	62.0305	15370	15370	MS2	23/44	RS14FT_1ug_120min_run1.raw
IPI:IPI00032179.3									High	AFLEVNEEGSEAAASTAVVIAGR	IPI:IPI00032179.3	1	CID		74.5052	4.93328	0.665314	1	2	1146.08	2291.15	0.490665	54.1597	13101	13101	MS2	24/44	RS14FT_1ug_120min_run1.raw
IPI:IPI00032179.3									High	AFLEVNEEGSEAAASTAVVIAGR	IPI:IPI00032179.3	1	CID		51.8941	4.57893	0.657205	1	2	1146.08	2291.15	-0.255241	73.0361	18412	18412	MS2	19/44	RS14FT_1ug_120min_run1.raw
IPI:IPI00032179.3									High	AFLEVNEEGSEAAASTAVVIAGR	IPI:IPI00032179.3	1	CID		30.8623	4.55662	0.60307	1	2	1146.08	2291.15	0.384107	77.5082	19572	19572	MS2	18/44	RS14FT_1ug_120min_run1.raw
IPI:IPI00032179.3									High	AFLEVNEEGSEAAASTAVVIAGR	IPI:IPI00032179.3	1	CID		49.3113	4.49173	0.69265	1	2	1146.08	2291.15	1.34313	79	19969	19969	MS2	23/44	RS14FT_1ug_120min_run1.raw
IPI:IPI00032179.3									High	AFLEVNEEGSEAAASTAVVIAGR	IPI:IPI00032179.3	1	CID		58.6163	4.12903	0.595642	1	2	1146.08	2291.15	1.02345	79.7049	20172	20172	MS2	24/44	RS14FT_1ug_120min_run1.raw
IPI:IPI00032179.3									High	AFLEVNEEGSEAAASTAVVIAGR	IPI:IPI00032179.3	1	CID		62.5649	4.07423	0.560197	1	2	1146.08	2291.15	1.02345	74.5736	18811	18811	MS2	17/44	RS14FT_1ug_120min_run1.raw
IPI:IPI00032179.3									High	AFLEVNEEGSEAAASTAVVIAGR	IPI:IPI00032179.3	1	CID		18.3184	4.04941	0.530864	1	2	1146.08	2291.15	-0.255241	77.9242	19684	19684	MS2	20/44	RS14FT_1ug_120min_run1.raw
IPI:IPI00032179.3									High	AFLEVNEEGSEAAASTAVVIAGR	IPI:IPI00032179.3	1	CID		28.6519	3.93794	0.616751	1	2	1146.08	2291.15	-0.148683	76.7492	19376	19376	MS2	19/44	RS14FT_1ug_120min_run1.raw
IPI:IPI00032179.3									High	AFLEVNEEGSEAAASTAVVIAGR	IPI:IPI00032179.3	1	CID		8.72135	3.17137	0.687697	1	2	1146.08	2291.15	0.170991	81.9721	20765	20765	MS2	17/44	RS14FT_1ug_120min_run1.raw
IPI:IPI00032179.3									High	AFLEVNEEGSEAAASTAVVIAGR	IPI:IPI00032179.3	1	CID		42.4438	3.10438	0.609677	1	2	1146.08	2291.15	-0.0421246	101.505	25633	25633	MS2	14/44	RS14FT_1ug_120min_run1.raw
IPI:IPI00032179.3									High	AFLEVNEEGSEAAASTAVVIAGR	IPI:IPI00032179.3	1	CID		28.1518	2.99948	0.55	1	2	1146.08	2291.16	2.19559	102.022	25727	25727	MS2	19/44	RS14FT_1ug_120min_run1.raw
IPI:IPI00032179.3									High	AFLEVNEEGSEAAASTAVVIAGR	IPI:IPI00032179.3	1	CID		18.2598	2.97569	0.630872	1	2	1146.08	2291.15	0.703781	95.532	24381	24381	MS2	16/44	RS14FT_1ug_120min_run1.raw
IPI:IPI00032179.3									High	AFLEVNEEGSEAAASTAVVIAGR	IPI:IPI00032179.3	1	CID		40.3033	2.88263	0.586806	1	2	1146.08	2291.15	1.13001	104.322	26017	26017	MS2	20/44	RS14FT_1ug_120min_run1.raw
IPI:IPI00032179.3									High	AFLEVNEEGSEAAASTAVVIAGR	IPI:IPI00032179.3	1	CID		1	2.78899	0.602151	1	2	1146.08	2291.16	2.83493	88.143	22360	22360	MS2	14/44	RS14FT_1ug_120min_run1.raw
IPI:IPI00032179.3									High	AFLEVNEEGSEAAASTAVVIAGR	IPI:IPI00032179.3	1	CID		19.2388	2.77447	0.375451	1	2	1146.08	2291.15	-0.255241	90.5407	23016	23016	MS2	13/44	RS14FT_1ug_120min_run1.raw
IPI:IPI00032179.3									High	AFLEVNEEGSEAAASTAVVIAGR	IPI:IPI00032179.3	1	CID		9.72278	2.63516	0.431818	1	2	1146.08	2291.15	-0.788031	82.6873	20942	20942	MS2	14/44	RS14FT_1ug_120min_run1.raw
IPI:IPI00032179.3									High	AFLEVNEEGSEAAASTAVVIAGR	IPI:IPI00032179.3	1	CID		66.0575	4.40117	0.613636	1	3	764.389	2291.15	0.138483	55.1699	13387	13387	MS2	35/88	RS14FT_1ug_120min_run1.raw
IPI:IPI00032179.3									High	AFLEVNEEGSEAAASTAVVIAGR	IPI:IPI00032179.3	1	CID		108.423	4.37521	0.646119	1	3	764.388	2291.15	-0.82054	54.1285	13091	13091	MS2	40/88	RS14FT_1ug_120min_run1.raw
IPI:IPI00032179.3									High	AFLEVNEEGSEAAASTAVVIAGR	IPI:IPI00032179.3	1	CID		90.5311	4.32429	0.627315	1	3	764.39	2291.15	1.0975	57.4504	14044	14044	MS2	31/88	RS14FT_1ug_120min_run1.raw
IPI:IPI00032179.3									High	AFLEVNEEGSEAAASTAVVIAGR	IPI:IPI00032179.3	1	CID		59.6545	4.14005	0.567633	1	3	764.39	2291.15	1.0975	55.7732	13560	13560	MS2	31/88	RS14FT_1ug_120min_run1.raw
IPI:IPI00032179.3									High	AFLEVNEEGSEAAASTAVVIAGR	IPI:IPI00032179.3	1	CID		84.8043	4.07058	0.567568	1	3	764.389	2291.15	0.0585646	53.6129	12954	12954	MS2	34/88	RS14FT_1ug_120min_run1.raw
IPI:IPI00032179.3									High	AFLEVNEEGSEAAASTAVVIAGR	IPI:IPI00032179.3	1	CID		75.4315	4.02904	0.55335	1	3	764.389	2291.15	-0.101272	55.2476	13410	13410	MS2	32/88	RS14FT_1ug_120min_run1.raw
IPI:IPI00032179.3									High	AFLEVNEEGSEAAASTAVVIAGR	IPI:IPI00032179.3	1	CID		20.2446	3.77709	0.507937	1	3	764.388	2291.15	-0.420947	71.0749	17907	17907	MS2	24/88	RS14FT_1ug_120min_run1.raw
IPI:IPI00032179.3									High	AFLEVNEEGSEAAASTAVVIAGR	IPI:IPI00032179.3	1	CID		40.7071	3.75066	0.536	1	3	764.39	2291.15	1.0975	58.025	14224	14224	MS2	26/88	RS14FT_1ug_120min_run1.raw
IPI:IPI00032179.3									High	AFLEVNEEGSEAAASTAVVIAGR	IPI:IPI00032179.3	1	CID		59.3603	3.72202	0.642473	1	3	764.389	2291.15	0.617994	60.6477	14989	14989	MS2	30/88	RS14FT_1ug_120min_run1.raw
IPI:IPI00032179.3									High	AFLEVNEEGSEAAASTAVVIAGR	IPI:IPI00032179.3	1	CID		57.0073	3.70497	0.667568	1	3	764.388	2291.15	-0.900459	54.6377	13233	13233	MS2	28/88	RS14FT_1ug_120min_run1.raw
IPI:IPI00032179.3									High	ANRPFLVFIR	IPI:IPI00032179.3	1	CID		31.7234	2.6488	0.441509	1	2	616.866	1232.73	-0.541697	49.2403	11682	11682	MS2	12/18	RS14FT_1ug_120min_run1.raw
IPI:IPI00032179.3									High	ATEDEGSEQKIPEATNR	IPI:IPI00032179.3	1	CID		108.998	4.53989	0.64978	1	2	937.94	1874.87	0.0634886	8.70186	1371	1371	MS2	23/32	RS14FT_1ug_120min_run1.raw
IPI:IPI00032179.3									High	ATEDEGSEQKIPEATNR	IPI:IPI00032179.3	1	CID		101.317	4.06425	0.64532	1	2	937.939	1874.87	-1.04336	8.19491	1260	1260	MS2	18/32	RS14FT_1ug_120min_run1.raw
IPI:IPI00032179.3									High	DDLYVSDAFHK	IPI:IPI00032179.3	1	CID		37.4799	2.84277	0.612676	1	2	655.307	1309.61	0.506779	28.3555	5671	5671	MS2	17/20	RS14FT_1ug_120min_run1.raw
IPI:IPI00032179.3									High	DDLYVSDAFHK	IPI:IPI00032179.3	1	CID		86.6268	2.77042	0.613718	1	2	655.306	1309.61	-0.611759	28.8625	5824	5824	MS2	17/20	RS14FT_1ug_120min_run1.raw
IPI:IPI00032179.3									High	EQLQDMGLVDLFSPEK	IPI:IPI00032179.3	1	CID		85.8781	5.14053	0.669261	1	2	924.958	1848.91	2.41118	75.6129	19085	19085	MS2	23/30	RS14FT_1ug_120min_run1.raw
IPI:IPI00032179.3									High	EQLQDMGLVDLFSPEK	IPI:IPI00032179.3	1	CID		84.8047	4.97583	0.626506	1	2	924.957	1848.91	0.694588	75.8266	19152	19152	MS2	22/30	RS14FT_1ug_120min_run1.raw
IPI:IPI00032179.3									High	EQLQDMGLVDLFSPEK	IPI:IPI00032179.3	1	CID		94.0216	4.73637	0.64346	1	2	924.957	1848.91	1.22277	75.3105	19012	19012	MS2	20/30	RS14FT_1ug_120min_run1.raw
IPI:IPI00032179.3									High	EQLQDmGLVDLFSPEK	IPI:IPI00032179.3	1	CID	M6(Oxidation)	80.5253	4.57112	0.733042	1	2	932.954	1864.9	0.142481	63.8197	15868	15868	MS2	17/30	RS14FT_1ug_120min_run1.raw
IPI:IPI00032179.3									High	EQLQDmGLVDLFSPEK	IPI:IPI00032179.3	1	CID	M6(Oxidation)	75.598	4.4169	0.746606	1	2	932.954	1864.9	0.927961	63.8613	15883	15883	MS2	19/30	RS14FT_1ug_120min_run1.raw
IPI:IPI00032179.3									High	EQLQDMGLVDLFSPEK	IPI:IPI00032179.3	1	CID		90.7391	4.38119	0.627854	1	2	924.957	1848.91	1.28879	76.3435	19275	19275	MS2	21/30	RS14FT_1ug_120min_run1.raw
IPI:IPI00032179.3									High	EQLQDmGLVDLFSPEK	IPI:IPI00032179.3	1	CID	M6(Oxidation)	77.2454	4.34473	0.753456	1	2	932.954	1864.9	0.207938	64.3769	16024	16024	MS2	19/30	RS14FT_1ug_120min_run1.raw
IPI:IPI00032179.3									High	EQLQDmGLVDLFSPEK	IPI:IPI00032179.3	1	CID	M6(Oxidation)	78.9662	4.28153	0.745327	1	2	932.955	1864.9	1.12433	63.9116	15901	15901	MS2	19/30	RS14FT_1ug_120min_run1.raw
IPI:IPI00032179.3									High	EQLQDMGLVDLFSPEK	IPI:IPI00032179.3	1	CID		97.9132	4.27986	0.633178	1	2	924.958	1848.91	1.94902	76.8498	19401	19401	MS2	21/30	RS14FT_1ug_120min_run1.raw
IPI:IPI00032179.3									High	EQLQDMGLVDLFSPEK	IPI:IPI00032179.3	1	CID		86.8495	4.27199	0.686183	1	2	924.957	1848.91	1.15675	77.3655	19534	19534	MS2	21/30	RS14FT_1ug_120min_run1.raw
IPI:IPI00032179.3									High	EQLQDmGLVDLFSPEK	IPI:IPI00032179.3	1	CID	M6(Oxidation)	74.0456	4.23157	0.742317	1	2	932.954	1864.9	0.993418	63.3714	15746	15746	MS2	18/30	RS14FT_1ug_120min_run1.raw
IPI:IPI00032179.3									High	EQLQDMGLVDLFSPEK	IPI:IPI00032179.3	1	CID		81.0984	4.21992	0.677725	1	2	924.957	1848.91	1.09073	77.8993	19676	19676	MS2	21/30	RS14FT_1ug_120min_run1.raw
IPI:IPI00032179.3									High	EQLQDMGLVDLFSPEK	IPI:IPI00032179.3	1	CID		90.786	4.03694	0.628713	1	2	924.957	1848.91	1.48686	75.0957	18960	18960	MS2	20/30	RS14FT_1ug_120min_run1.raw
IPI:IPI00032179.3									High	EQLQDmGLVDLFSPEK	IPI:IPI00032179.3	1	CID	M6(Oxidation)	93.7383	4.02446	0.741294	1	2	932.955	1864.9	1.38616	64.426	16038	16038	MS2	18/30	RS14FT_1ug_120min_run1.raw
IPI:IPI00032179.3									High	EQLQDMGLVDLFSPEK	IPI:IPI00032179.3	1	CID		83.4382	3.64497	0.637363	1	2	924.958	1848.91	2.01505	78.4321	19820	19820	MS2	18/30	RS14FT_1ug_120min_run1.raw
IPI:IPI00032179.3									High	EQLQDmGLVDLFSPEK	IPI:IPI00032179.3	1	CID	M6(Oxidation)	77.9906	3.48802	0.722063	1	2	932.955	1864.9	1.3207	62.8339	15604	15604	MS2	15/30	RS14FT_1ug_120min_run1.raw
IPI:IPI00032179.3									High	EQLQDMGLVDLFSPEK	IPI:IPI00032179.3	1	CID		71.4635	3.93914	0.583756	1	3	616.974	1848.91	0.885384	76.2673	19257	19257	MS2	31/60	RS14FT_1ug_120min_run1.raw
IPI:IPI00032179.3									High	EQLQDMGLVDLFSPEK	IPI:IPI00032179.3	1	CID		69.8712	3.89019	0.637532	1	3	616.974	1848.91	0.78635	75.6536	19103	19103	MS2	28/60	RS14FT_1ug_120min_run1.raw
IPI:IPI00032179.3									High	EQLQDMGLVDLFSPEK	IPI:IPI00032179.3	1	CID		42.1302	3.70662	0.552561	1	3	616.974	1848.91	1.18249	75.2181	18990	18990	MS2	26/60	RS14FT_1ug_120min_run1.raw
IPI:IPI00032179.3									High	EQLQDMGLVDLFSPEK	IPI:IPI00032179.3	1	CID		70.7675	3.52579	0.611898	1	3	616.974	1848.91	0.78635	75.7251	19123	19123	MS2	29/60	RS14FT_1ug_120min_run1.raw
IPI:IPI00032179.3									High	EQLQDMGLVDLFSPEK	IPI:IPI00032179.3	1	CID		47.1164	3.09381	0.466019	1	3	616.973	1848.91	0.489247	76.2419	19250	19250	MS2	27/60	RS14FT_1ug_120min_run1.raw
IPI:IPI00032179.3									High	EVPLNTIIFmGR	IPI:IPI00032179.3	1	CID	M10(Oxidation)	87.223	3.57763	0.575419	1	2	703.38	1405.75	0.88671	52.1332	12531	12531	MS2	18/22	RS14FT_1ug_120min_run1.raw
IPI:IPI00032179.3									High	EVPLNTIIFMGR	IPI:IPI00032179.3	1	CID		65.6977	3.56341	0.792135	1	2	695.382	1389.76	1.01494	65.218	16262	16262	MS2	18/22	RS14FT_1ug_120min_run1.raw
IPI:IPI00032179.3									High	EVPLNTIIFmGR	IPI:IPI00032179.3	1	CID	M10(Oxidation)	88.7101	3.54893	0.76338	1	2	703.38	1405.75	1.23405	52.6587	12681	12681	MS2	17/22	RS14FT_1ug_120min_run1.raw
IPI:IPI00032179.3									High	EVPLNTIIFMGR	IPI:IPI00032179.3	1	CID		71.2777	3.47037	0.688761	1	2	695.383	1389.76	1.45412	64.9671	16188	16188	MS2	16/22	RS14FT_1ug_120min_run1.raw
IPI:IPI00032179.3									High	EVPLNTIIFMGR	IPI:IPI00032179.3	1	CID		73.9175	3.34891	0.791045	1	2	695.382	1389.76	0.839267	65.9851	16498	16498	MS2	18/22	RS14FT_1ug_120min_run1.raw
IPI:IPI00032179.3									High	EVPLNTIIFMGR	IPI:IPI00032179.3	1	CID		75.4134	3.10803	0.717042	1	2	695.382	1389.76	0.839267	65.468	16349	16349	MS2	18/22	RS14FT_1ug_120min_run1.raw
IPI:IPI00032179.3									High	EVPLNTIIFmGR	IPI:IPI00032179.3	1	CID	M10(Oxidation)	38.5033	2.87377	0.609756	1	2	703.38	1405.75	1.23405	53.1876	12836	12836	MS2	13/22	RS14FT_1ug_120min_run1.raw
IPI:IPI00032179.3									High	EVPLNTIIFMGR	IPI:IPI00032179.3	1	CID		66.342	2.69362	0.747212	1	2	695.382	1389.76	0.927102	67.0118	16787	16787	MS2	16/22	RS14FT_1ug_120min_run1.raw
IPI:IPI00032179.3									High	EVPLNTIIFMGR	IPI:IPI00032179.3	1	CID		71.6921	2.64708	0.8	1	2	695.382	1389.76	0.663595	66.4985	16644	16644	MS2	19/22	RS14FT_1ug_120min_run1.raw
IPI:IPI00032179.3									High	EVPLNTIIFMGR	IPI:IPI00032179.3	1	CID		47.4993	2.6395	0.689394	1	2	695.381	1389.76	-0.214762	67.5497	16936	16936	MS2	15/22	RS14FT_1ug_120min_run1.raw
IPI:IPI00032179.3									High	FATTFYQHLADSK	IPI:IPI00032179.3	1	CID		89.0244	3.65003	0.654795	1	2	764.876	1528.74	0.6246	34.0219	7307	7307	MS2	18/24	RS14FT_1ug_120min_run1.raw
IPI:IPI00032179.3									High	FATTFYQHLADSK	IPI:IPI00032179.3	1	CID		82.0376	3.52919	0.637394	1	2	764.874	1528.74	-1.53136	33.4713	7145	7145	MS2	18/24	RS14FT_1ug_120min_run1.raw
IPI:IPI00032179.3									High	FRIEDGFSLK	IPI:IPI00032179.3	1	CID		50.1125	3.62168	0.660221	1	3	404.552	1211.64	-0.72208	40.4898	9162	9162	MS2	27/36	RS14FT_1ug_120min_run1.raw
IPI:IPI00032179.3									High	GDDITMVLILPKPEK	IPI:IPI00032179.3	1	CID		54.5603	3.44837	0.550725	1	2	834.967	1668.93	1.94404	58.2058	14283	14283	MS2	18/28	RS14FT_1ug_120min_run1.raw
IPI:IPI00032179.3									High	KATEDEGSEQKIPEATNR	IPI:IPI00032179.3	1	CID		56.5185	4.09902	0.52439	1	3	668.327	2002.97	-0.404019	7.18345	1075	1075	MS2	27/68	RS14FT_1ug_120min_run1.raw
IPI:IPI00032179.3									High	KATEDEGSEQKIPEATNR	IPI:IPI00032179.3	1	CID		63.7086	3.56515	0.40056	1	3	668.327	2002.97	-1.13536	6.67128	981	981	MS2	28/68	RS14FT_1ug_120min_run1.raw
IPI:IPI00032179.3									High	LPGIVAEGR	IPI:IPI00032179.3	1	CID		64.448	2.76562	0.736462	1	2	456.269	911.532	0.647744	22.9445	4179	4179	MS2	14/16	RS14FT_1ug_120min_run1.raw
IPI:IPI00032179.3									High	LPGIVAEGRDDLYVSDAFHK	IPI:IPI00032179.3	1	CID		106.173	3.85084	0.516883	1	3	734.712	2202.12	0.799877	46.2327	10796	10796	MS2	28/76	RS14FT_1ug_120min_run1.raw
IPI:IPI00032179.3									High	LQPLDFKENAEQSR	IPI:IPI00032179.3	1	CID		70.4382	2.92308	0.643836	1	2	837.927	1674.85	0.947971	27.204	5361	5361	MS2	19/26	RS14FT_1ug_120min_run1.raw
IPI:IPI00032179.3									High	LQPLDFKENAEQSR	IPI:IPI00032179.3	1	CID		76.2711	2.90379	0.7	1	2	837.925	1674.84	-1.31145	27.5805	5468	5468	MS2	17/26	RS14FT_1ug_120min_run1.raw
IPI:IPI00032179.3									High	NDNDNIFLSPLSISTAFAMTK	IPI:IPI00032179.3	1	CID		101.759	4.80746	0.704782	1	2	1150.07	2299.13	1.02174	93.5307	23834	23834	MS2	23/40	RS14FT_1ug_120min_run1.raw
IPI:IPI00032179.3									High	NDNDNIFLSPLSISTAFAMTK	IPI:IPI00032179.3	1	CID		56.0398	4.51514	0.595133	1	2	1150.07	2299.13	1.02174	93.6238	23861	23861	MS2	20/40	RS14FT_1ug_120min_run1.raw
IPI:IPI00032179.3									High	NDNDNIFLSPLSISTAFAmTK	IPI:IPI00032179.3	1	CID	M19(Oxidation)	67.0999	3.82424	0.759162	1	2	1158.07	2315.13	1.10201	88.4085	22431	22431	MS2	18/40	RS14FT_1ug_120min_run1.raw
IPI:IPI00032179.3									High	NDNDNIFLSPLSISTAFAmTK	IPI:IPI00032179.3	1	CID	M19(Oxidation)	106.774	3.21363	0.722741	1	2	1158.07	2315.12	0.680195	88.9312	22576	22576	MS2	18/40	RS14FT_1ug_120min_run1.raw
IPI:IPI00032179.3									High	NDNDNIFLSPLSISTAFAmTK	IPI:IPI00032179.3	1	CID	M19(Oxidation)	55.6823	3.19384	0.61442	1	2	1158.07	2315.12	0.680195	89.0756	22620	22620	MS2	13/40	RS14FT_1ug_120min_run1.raw
IPI:IPI00032179.3									High	NDNDNIFLSPLSISTAFAMTK	IPI:IPI00032179.3	1	CID		51.8051	6.28279	0.700637	1	3	767.048	2299.13	0.93625	93.6304	23864	23864	MS2	27/80	RS14FT_1ug_120min_run1.raw
IPI:IPI00032179.3									High	NDNDNIFLSPLSISTAFAMTK	IPI:IPI00032179.3	1	CID		60.4322	5.29263	0.688091	1	3	767.048	2299.13	1.01589	93.4844	23821	23821	MS2	29/80	RS14FT_1ug_120min_run1.raw
IPI:IPI00032179.3									High	RVAEGTQVLELPFK	IPI:IPI00032179.3	1	CID		23.4348	3.52909	0.521246	1	2	793.949	1586.89	-0.133042	47.6177	11212	11212	MS2	17/26	RS14FT_1ug_120min_run1.raw
IPI:IPI00032179.3									High	RVAEGTQVLELPFK	IPI:IPI00032179.3	1	CID		31.6863	3.06937	0.504886	1	2	793.948	1586.89	-0.440739	47.1034	11056	11056	MS2	13/26	RS14FT_1ug_120min_run1.raw
IPI:IPI00032179.3									High	RVAEGTQVLELPFK	IPI:IPI00032179.3	1	CID		69.6204	4.33511	0.288018	1	3	529.635	1586.89	-0.372288	47.5401	11189	11189	MS2	26/52	RS14FT_1ug_120min_run1.raw
IPI:IPI00032179.3									High	RVAEGTQVLELPFK	IPI:IPI00032179.3	1	CID		46.0142	4.07215	0.353808	1	3	529.635	1586.89	0.204644	47.3371	11126	11126	MS2	24/52	RS14FT_1ug_120min_run1.raw
IPI:IPI00032179.3									High	RVAEGTQVLELPFK	IPI:IPI00032179.3	1	CID		24.1752	3.94189	0.36802	1	3	529.634	1586.89	-0.949221	47.8828	11290	11290	MS2	23/52	RS14FT_1ug_120min_run1.raw
IPI:IPI00032179.3									High	SKLPGIVAEGR	IPI:IPI00032179.3	1	CID		29.3882	3.33116	0.714715	1	2	563.833	1126.66	0.0490682	21.8818	3889	3889	MS2	15/20	RS14FT_1ug_120min_run1.raw
IPI:IPI00032179.3									High	TSDQIHFFFAK	IPI:IPI00032179.3	1	CID		75.8468	3.5252	0.515581	1	2	670.836	1340.66	1.1586	45.0244	10434	10434	MS2	16/20	RS14FT_1ug_120min_run1.raw
IPI:IPI00032179.3									High	TSDQIHFFFAK	IPI:IPI00032179.3	1	CID		65.446	3.46232	0.549133	1	2	670.836	1340.66	0.976493	45.5466	10585	10585	MS2	16/20	RS14FT_1ug_120min_run1.raw
IPI:IPI00032179.3									High	TSDQIHFFFAK	IPI:IPI00032179.3	1	CID		72.4496	2.97528	0.496644	1	2	670.834	1340.66	-1.57297	44.5224	10297	10297	MS2	15/20	RS14FT_1ug_120min_run1.raw
IPI:IPI00032179.3									High	VAEGTQVLELPFK	IPI:IPI00032179.3	1	CID		80.7313	3.89571	0.441026	1	2	715.899	1430.79	1.59077	54.4972	13191	13191	MS2	20/24	RS14FT_1ug_120min_run1.raw
IPI:IPI00032179.3									High	VAEGTQVLELPFK	IPI:IPI00032179.3	1	CID		85.9903	3.89377	0.395887	1	2	715.899	1430.79	0.908241	53.9775	13051	13051	MS2	21/24	RS14FT_1ug_120min_run1.raw
IPI:IPI00032179.3									High	VAEGTQVLELPFK	IPI:IPI00032179.3	1	CID		86.6813	3.67393	0.425068	1	2	715.899	1430.79	1.67609	53.4631	12914	12914	MS2	19/24	RS14FT_1ug_120min_run1.raw
IPI:IPI00032179.3									High	VAEGTQVLELPFK	IPI:IPI00032179.3	1	CID		72.5265	3.51615	0.457386	1	2	715.899	1430.79	1.42014	55.0052	13338	13338	MS2	16/24	RS14FT_1ug_120min_run1.raw
IPI:IPI00032179.3									High	VAEGTQVLELPFK	IPI:IPI00032179.3	1	CID		86.2167	3.5088	0.37037	1	2	715.899	1430.79	0.908241	54.8624	13297	13297	MS2	18/24	RS14FT_1ug_120min_run1.raw
IPI:IPI00032179.3									High	VAEGTQVLELPFKGDDITmVLILPKPEK	IPI:IPI00032179.3	1	CID	M19(Oxidation)	37.7729	3.07102	0.713355	1	3	1032.9	3096.69	0.947502	89.6135	22766	22766	MS2	17/108	RS14FT_1ug_120min_run1.raw
IPI:IPI00032220.3	25.98	37	8	485	53.1205	6.31592	179.436	Angiotensinogen
IPI:IPI00032220.3									High	ADSQAQLLLSTVVGVFTAPGLHLK	IPI:IPI00032220.3	1	CID		59.3244	3.23814	0.719136	1	3	822.463	2465.37	-1.05415	101.724	25685	25685	MS2	22/92	RS14FT_1ug_120min_run1.raw
IPI:IPI00032220.3									High	ALQDQLVLVAAK	IPI:IPI00032220.3	1	CID		71.771	4.29293	0.641026	1	2	634.882	1268.76	-0.352915	39.2356	8805	8805	MS2	19/22	RS14FT_1ug_120min_run1.raw
IPI:IPI00032220.3									High	ALQDQLVLVAAK	IPI:IPI00032220.3	1	CID		61.0765	3.53629	0.655367	1	2	634.882	1268.76	-0.0642777	39.7402	8943	8943	MS2	17/22	RS14FT_1ug_120min_run1.raw
IPI:IPI00032220.3									High	ALQDQLVLVAAK	IPI:IPI00032220.3	1	CID		60.6995	3.46689	0.570605	1	2	634.884	1268.76	2.9183	38.7246	8642	8642	MS2	19/22	RS14FT_1ug_120min_run1.raw
IPI:IPI00032220.3									High	ANAGKPKDPTFIPAPIQAK	IPI:IPI00032220.3	1	CID		69.8112	4.2891	0.599068	1	3	655.371	1964.1	0.4913	29.7882	6090	6090	MS2	30/72	RS14FT_1ug_120min_run1.raw
IPI:IPI00032220.3									High	ANAGKPKDPTFIPAPIQAK	IPI:IPI00032220.3	1	CID		37.2291	3.55418	0.588732	1	3	655.37	1964.1	0.118395	29.4854	6009	6009	MS2	26/72	RS14FT_1ug_120min_run1.raw
IPI:IPI00032220.3									High	FMQAVTGWK	IPI:IPI00032220.3	1	CID		43.4612	3.30097	0.530303	1	2	534.271	1067.53	-0.43111	32.4077	6830	6830	MS2	14/16	RS14FT_1ug_120min_run1.raw
IPI:IPI00032220.3									High	FMQAVTGWK	IPI:IPI00032220.3	1	CID		42.4131	2.92509	0.47099	1	2	534.271	1067.53	0.598021	31.8879	6687	6687	MS2	14/16	RS14FT_1ug_120min_run1.raw
IPI:IPI00032220.3									High	FmQAVTGWK	IPI:IPI00032220.3	1	CID	M2(Oxidation)	32.2323	2.61039	0.375479	1	2	542.268	1083.53	-0.688785	24.2928	4567	4567	MS2	13/16	RS14FT_1ug_120min_run1.raw
IPI:IPI00032220.3									High	QPFVQGLALYTPVVLPR	IPI:IPI00032220.3	1	CID		80.9252	4.45799	0.845291	1	2	949.549	1898.09	0.503986	76.5784	19332	19332	MS2	23/32	RS14FT_1ug_120min_run1.raw
IPI:IPI00032220.3									High	QPFVQGLALYTPVVLPR	IPI:IPI00032220.3	1	CID		123.432	4.39452	0.879271	1	2	949.55	1898.09	1.40435	77.1022	19466	19466	MS2	23/32	RS14FT_1ug_120min_run1.raw
IPI:IPI00032220.3									High	QPFVQGLALYTPVVLPR	IPI:IPI00032220.3	1	CID		104.766	3.81463	0.83727	1	2	949.55	1898.09	1.53298	77.6104	19597	19597	MS2	20/32	RS14FT_1ug_120min_run1.raw
IPI:IPI00032220.3									High	QPFVQGLALYTPVVLPR	IPI:IPI00032220.3	1	CID		65.1462	3.16785	0.659306	1	2	949.55	1898.09	1.08279	78.1211	19735	19735	MS2	16/32	RS14FT_1ug_120min_run1.raw
IPI:IPI00032220.3									High	QPFVQGLALYTPVVLPR	IPI:IPI00032220.3	1	CID		33.3381	2.76569	0.700361	1	2	949.549	1898.09	0.118113	78.59	19864	19864	MS2	12/32	RS14FT_1ug_120min_run1.raw
IPI:IPI00032220.3									High	QPFVQGLALYTPVVLPR	IPI:IPI00032220.3	1	CID		78.9582	2.64424	1	1	2	949.548	1898.09	-0.653634	76.072	19206	19206	MS2	12/32	RS14FT_1ug_120min_run1.raw
IPI:IPI00032220.3									High	QPFVQGLALYTPVVLPR	IPI:IPI00032220.3	1	CID		91.1158	4.23755	0.84434	1	3	633.369	1898.09	0.59337	77.2946	19517	19517	MS2	27/64	RS14FT_1ug_120min_run1.raw
IPI:IPI00032220.3									High	QPFVQGLALYTPVVLPR	IPI:IPI00032220.3	1	CID		80.8395	3.90869	0.887468	1	3	633.369	1898.09	1.07571	76.7652	19380	19380	MS2	27/64	RS14FT_1ug_120min_run1.raw
IPI:IPI00032220.3									High	QPFVQGLALYTPVVLPR	IPI:IPI00032220.3	1	CID		65.5793	3.21462	0.834891	1	3	633.368	1898.09	0.0145607	76.2723	19259	19259	MS2	19/64	RS14FT_1ug_120min_run1.raw
IPI:IPI00032220.3									High	SLDFTELDVAAEK	IPI:IPI00032220.3	1	CID		67.9041	3.9098	0.585678	1	2	719.359	1437.71	-0.0697928	47.0635	11042	11042	MS2	20/24	RS14FT_1ug_120min_run1.raw
IPI:IPI00032220.3									High	SLDFTELDVAAEK	IPI:IPI00032220.3	1	CID		64.3938	3.86041	0.556995	1	2	719.359	1437.71	0.269831	46.5376	10883	10883	MS2	19/24	RS14FT_1ug_120min_run1.raw
IPI:IPI00032220.3									High	VEGLTFQQNSLNWMK	IPI:IPI00032220.3	1	CID		37.7047	3.93047	0.608142	1	2	897.947	1794.89	1.3801	58.4298	14346	14346	MS2	18/28	RS14FT_1ug_120min_run1.raw
IPI:IPI00032220.3									High	VEGLTFQQNSLNWMK	IPI:IPI00032220.3	1	CID		48.9847	3.68306	0.644022	1	2	897.946	1794.89	0.427958	58.2895	14308	14308	MS2	20/28	RS14FT_1ug_120min_run1.raw
IPI:IPI00032220.3									High	VEGLTFQQNSLNWMK	IPI:IPI00032220.3	1	CID		76.3327	3.45825	0.676301	1	2	897.948	1794.89	1.92418	58.5341	14380	14380	MS2	16/28	RS14FT_1ug_120min_run1.raw
IPI:IPI00032220.3									High	VLSALQAVQGLLVAQGR	IPI:IPI00032220.3	1	CID		117.503	5.27461	0.783681	1	2	862.016	1723.03	1.80558	89.6301	22770	22770	MS2	23/32	RS14FT_1ug_120min_run1.raw
IPI:IPI00032220.3									High	VLSALQAVQGLLVAQGR	IPI:IPI00032220.3	1	CID		105.468	5.26384	0.714829	1	2	862.016	1723.02	0.955425	89.1046	22629	22629	MS2	21/32	RS14FT_1ug_120min_run1.raw
IPI:IPI00032220.3									High	VLSALQAVQGLLVAQGR	IPI:IPI00032220.3	1	CID		116.545	5.03629	0.763889	1	2	862.016	1723.03	1.66389	86.4797	21944	21944	MS2	23/32	RS14FT_1ug_120min_run1.raw
IPI:IPI00032220.3									High	VLSALQAVQGLLVAQGR	IPI:IPI00032220.3	1	CID		123.869	4.72588	0.716702	1	2	862.015	1723.02	0.4595	87.0024	22076	22076	MS2	21/32	RS14FT_1ug_120min_run1.raw
IPI:IPI00032220.3									High	VLSALQAVQGLLVAQGR	IPI:IPI00032220.3	1	CID		120.067	4.5764	0.737991	1	2	862.016	1723.02	1.23881	85.9576	21801	21801	MS2	22/32	RS14FT_1ug_120min_run1.raw
IPI:IPI00032220.3									High	VLSALQAVQGLLVAQGR	IPI:IPI00032220.3	1	CID		126.283	4.30603	0.679814	1	2	862.015	1723.02	0.530346	85.7444	21750	21750	MS2	20/32	RS14FT_1ug_120min_run1.raw
IPI:IPI00032220.3									High	VLSALQAVQGLLVAQGR	IPI:IPI00032220.3	1	CID		61.6208	4.01265	0.718204	1	2	862.016	1723.02	1.16796	88.5959	22485	22485	MS2	21/32	RS14FT_1ug_120min_run1.raw
IPI:IPI00032220.3									High	VLSALQAVQGLLVAQGR	IPI:IPI00032220.3	1	CID		71.8682	3.71865	0.577957	1	2	862.016	1723.02	0.813732	89.8062	22825	22825	MS2	19/32	RS14FT_1ug_120min_run1.raw
IPI:IPI00032220.3									High	VLSALQAVQGLLVAQGR	IPI:IPI00032220.3	1	CID		53.7676	2.87227	0.602787	1	2	862.015	1723.02	0.176113	85.6274	21721	21721	MS2	15/32	RS14FT_1ug_120min_run1.raw
IPI:IPI00032220.3									High	VLSALQAVQGLLVAQGR	IPI:IPI00032220.3	1	CID		79.0699	4.81226	0.800416	1	3	575.013	1723.02	0.664235	86.0634	21830	21830	MS2	37/64	RS14FT_1ug_120min_run1.raw
IPI:IPI00032220.3									High	VLSALQAVQGLLVAQGR	IPI:IPI00032220.3	1	CID		98.6002	4.74735	0.726316	1	3	575.013	1723.02	0.345426	86.5759	21973	21973	MS2	36/64	RS14FT_1ug_120min_run1.raw
IPI:IPI00032220.3									High	VLSALQAVQGLLVAQGR	IPI:IPI00032220.3	1	CID		77.1721	4.29176	0.685315	1	3	575.012	1723.02	-0.504734	89.5753	22753	22753	MS2	32/64	RS14FT_1ug_120min_run1.raw
IPI:IPI00032220.3									High	VLSALQAVQGLLVAQGR	IPI:IPI00032220.3	1	CID		73.9519	4.20645	0.731591	1	3	575.013	1723.02	0.451696	89.0659	22616	22616	MS2	33/64	RS14FT_1ug_120min_run1.raw
IPI:IPI00032220.3									High	VLSALQAVQGLLVAQGR	IPI:IPI00032220.3	1	CID		53.9925	3.7963	0.568421	1	3	575.013	1723.02	0.451696	85.5489	21701	21701	MS2	23/64	RS14FT_1ug_120min_run1.raw
IPI:IPI00032291.2	21.54	69	25	1676	188.186	6.52197	365.771	Complement C5
IPI:IPI00032291.2									High	ALVEGVDQLFTDYQIK	IPI:IPI00032291.2	1	CID		90.7445	5.62215	0.6121	1	2	919.981	1838.95	0.269605	72.9545	18389	18389	MS2	23/30	RS14FT_1ug_120min_run1.raw
IPI:IPI00032291.2									High	ALVEGVDQLFTDYQIK	IPI:IPI00032291.2	1	CID		105.159	5.53623	0.593863	1	2	919.98	1838.95	0.070464	72.5632	18291	18291	MS2	23/30	RS14FT_1ug_120min_run1.raw
IPI:IPI00032291.2									High	ALVEGVDQLFTDYQIK	IPI:IPI00032291.2	1	CID		92.1665	4.73224	0.638478	1	2	919.979	1838.95	-0.991622	73.5021	18522	18522	MS2	21/30	RS14FT_1ug_120min_run1.raw
IPI:IPI00032291.2									High	ALVEGVDQLFTDYQIK	IPI:IPI00032291.2	1	CID		77.2524	4.62744	0.421166	1	2	919.982	1838.96	1.19893	74.0448	18657	18657	MS2	21/30	RS14FT_1ug_120min_run1.raw
IPI:IPI00032291.2									High	ALVEGVDQLFTDYQIK	IPI:IPI00032291.2	1	CID		112.464	4.5352	0.42511	1	2	919.982	1838.96	1.33169	72.4387	18252	18252	MS2	19/30	RS14FT_1ug_120min_run1.raw
IPI:IPI00032291.2									High	ALVEGVDQLFTDYQIK	IPI:IPI00032291.2	1	CID		70.2474	4.01344	0.468828	1	2	919.981	1838.95	0.535126	74.5978	18818	18818	MS2	18/30	RS14FT_1ug_120min_run1.raw
IPI:IPI00032291.2									High	DINYVNPVIK	IPI:IPI00032291.2	1	CID		43.233	3.13918	0.576433	1	2	587.827	1174.65	-0.239559	31.6505	6615	6615	MS2	15/18	RS14FT_1ug_120min_run1.raw
IPI:IPI00032291.2									High	DINYVNPVIK	IPI:IPI00032291.2	1	CID		28.9008	2.76142	0.471014	1	2	587.827	1174.65	-0.4474	31.1321	6466	6466	MS2	14/18	RS14FT_1ug_120min_run1.raw
IPI:IPI00032291.2									High	DSLDQLVGGVPVTLNAQTIDVNQETSDLDPSK	IPI:IPI00032291.2	1	CID		32.8539	4.03663	0.638614	1	3	1123.56	3368.68	2.67679	72.9966	18399	18399	MS2	30/124	RS14FT_1ug_120min_run1.raw
IPI:IPI00032291.2									High	DSLDQLVGGVPVTLNAQTIDVNQETSDLDPSK	IPI:IPI00032291.2	1	CID		1.76321	3.15971	0.408228	1	3	1123.56	3368.67	1.04613	73.5218	18527	18527	MS2	21/124	RS14FT_1ug_120min_run1.raw
IPI:IPI00032291.2									High	EESSSGSSHAVMDISLPTGISANEEDLK	IPI:IPI00032291.2	1	CID		71.7303	4.82519	0.63147	1	2	1445.67	2890.33	0.501285	53.5596	12938	12938	MS2	22/54	RS14FT_1ug_120min_run1.raw
IPI:IPI00032291.2									High	EESSSGSSHAVMDISLPTGISANEEDLK	IPI:IPI00032291.2	1	CID		49.5999	4.69075	0.63113	1	3	964.114	2890.33	0.200994	53.7484	12993	12993	MS2	33/108	RS14FT_1ug_120min_run1.raw
IPI:IPI00032291.2									High	EESSSGSSHAVMDISLPTGISANEEDLK	IPI:IPI00032291.2	1	CID		36.0057	4.34591	0.678161	1	3	964.114	2890.33	0.581101	54.2778	13133	13133	MS2	29/108	RS14FT_1ug_120min_run1.raw
IPI:IPI00032291.2									High	EESSSGSSHAVMDISLPTGISANEEDLK	IPI:IPI00032291.2	1	CID		22.7884	3.05791	0.575163	1	3	964.113	2890.32	-0.55922	53.2379	12850	12850	MS2	25/108	RS14FT_1ug_120min_run1.raw
IPI:IPI00032291.2									High	EGMLSIMSYR	IPI:IPI00032291.2	1	CID		31.6425	2.73713	0.49635	1	2	593.784	1186.56	0.261893	46.2283	10794	10794	MS2	15/18	RS14FT_1ug_120min_run1.raw
IPI:IPI00032291.2									High	EGMLSIMSYR	IPI:IPI00032291.2	1	CID		51.3845	2.63354	0.471483	1	2	593.783	1186.56	-0.355372	46.2578	10803	10803	MS2	14/18	RS14FT_1ug_120min_run1.raw
IPI:IPI00032291.2									High	EGMLSIMSYR	IPI:IPI00032291.2	1	CID		50.889	2.62996	0.558935	1	2	593.784	1186.56	0.879158	46.7772	10957	10957	MS2	14/18	RS14FT_1ug_120min_run1.raw
IPI:IPI00032291.2									High	EKFSDASYQSINIPVTQNMVPSSR	IPI:IPI00032291.2	1	CID		32.2962	3.2867	0.243161	1	3	900.11	2698.32	0.780869	46.6846	10928	10928	MS2	32/92	RS14FT_1ug_120min_run1.raw
IPI:IPI00032291.2									High	ELSYYSLEDLNNK	IPI:IPI00032291.2	1	CID		71.6961	4.35146	0.742529	1	2	794.381	1587.76	0.985871	40.6872	9219	9219	MS2	20/24	RS14FT_1ug_120min_run1.raw
IPI:IPI00032291.2									High	ELSYYSLEDLNNK	IPI:IPI00032291.2	1	CID		34.9317	2.82569	0.45583	1	2	794.377	1587.75	-4.31903	40.1937	9070	9070	MS2	14/24	RS14FT_1ug_120min_run1.raw
IPI:IPI00032291.2									High	ESYSGVTLDPR	IPI:IPI00032291.2	1	CID		11.0059	2.73862	0.558394	1	2	612.3	1223.59	1.76	24.5601	4640	4640	MS2	15/20	RS14FT_1ug_120min_run1.raw
IPI:IPI00032291.2									High	ESYSGVTLDPR	IPI:IPI00032291.2	1	CID		12.8166	2.71385	0.531365	1	2	612.299	1223.59	0.0640165	25.0732	4780	4780	MS2	14/20	RS14FT_1ug_120min_run1.raw
IPI:IPI00032291.2									High	FQNSAILTIQPK	IPI:IPI00032291.2	1	CID		54.8278	4.44217	0.551802	1	2	680.385	1359.76	0.342783	34.474	7425	7425	MS2	19/22	RS14FT_1ug_120min_run1.raw
IPI:IPI00032291.2									High	FQNSAILTIQPK	IPI:IPI00032291.2	1	CID		57.9668	3.70819	0.48248	1	2	680.386	1359.76	0.522329	33.9696	7291	7291	MS2	20/22	RS14FT_1ug_120min_run1.raw
IPI:IPI00032291.2									High	FSDASYQSINIPVTQNMVPSSR	IPI:IPI00032291.2	1	CID		56.1232	3.1823	0.701258	1	2	1221.09	2441.18	1.86739	50.297	11998	11998	MS2	21/42	RS14FT_1ug_120min_run1.raw
IPI:IPI00032291.2									High	FSDASYQSINIPVTQNMVPSSR	IPI:IPI00032291.2	1	CID		47.2206	2.98348	0.627517	1	2	1221.09	2441.18	1.46736	50.0625	11926	11926	MS2	20/42	RS14FT_1ug_120min_run1.raw
IPI:IPI00032291.2									High	FSDASYQSINIPVTQNMVPSSR	IPI:IPI00032291.2	1	CID		59.6063	2.69068	0.609665	1	2	1221.09	2441.18	0.667282	49.678	11806	11806	MS2	18/42	RS14FT_1ug_120min_run1.raw
IPI:IPI00032291.2									High	FSYSSGHVHLSSENK	IPI:IPI00032291.2	1	CID		48.5476	3.1489	0.469841	1	2	839.895	1678.78	-0.0615623	20.8402	3614	3614	MS2	17/28	RS14FT_1ug_120min_run1.raw
IPI:IPI00032291.2									High	GGSASTWLTAFALR	IPI:IPI00032291.2	1	CID		60.3793	3.79392	0.630607	1	2	719.379	1437.75	0.86396	73.6367	18553	18553	MS2	18/26	RS14FT_1ug_120min_run1.raw
IPI:IPI00032291.2									High	GGSASTWLTAFALR	IPI:IPI00032291.2	1	CID		52.7091	2.98461	0.409396	1	2	719.379	1437.75	1.96771	73.119	18431	18431	MS2	14/26	RS14FT_1ug_120min_run1.raw
IPI:IPI00032291.2									High	IPLDLVPK	IPI:IPI00032291.2	1	CID		56.8939	2.73946	1	1	2	447.786	894.565	-0.916898	36.6766	8060	8060	MS2	11/14	RS14FT_1ug_120min_run1.raw
IPI:IPI00032291.2									High	ITHYNYLILSK	IPI:IPI00032291.2	1	CID		50.1952	3.60291	0.413889	1	2	682.883	1364.76	0.602993	33.5089	7158	7158	MS2	16/20	RS14FT_1ug_120min_run1.raw
IPI:IPI00032291.2									High	ITHYNYLILSK	IPI:IPI00032291.2	1	CID		17.7689	3.62888	0.170799	1	3	455.591	1364.76	0.794391	33.2662	7086	7086	MS2	24/40	RS14FT_1ug_120min_run1.raw
IPI:IPI00032291.2									High	KIEEIAAK	IPI:IPI00032291.2	1	CID		24.9623	2.61	0.298851	1	2	451.271	901.535	0.0961575	4.62615	604	604	MS2	14/14	RS14FT_1ug_120min_run1.raw
IPI:IPI00032291.2									High	LNLVATPLFLKPGIPYPIK	IPI:IPI00032291.2	1	CID		130.477	4.87693	1	1	2	1047.64	2094.28	1.91838	83.0754	21044	21044	MS2	16/36	RS14FT_1ug_120min_run1.raw
IPI:IPI00032291.2									High	LNLVATPLFLKPGIPYPIK	IPI:IPI00032291.2	1	CID		59.5331	3.82317	1	1	2	1047.64	2094.28	2.15153	82.5655	20912	20912	MS2	16/36	RS14FT_1ug_120min_run1.raw
IPI:IPI00032291.2									High	LNLVATPLFLKPGIPYPIK	IPI:IPI00032291.2	1	CID		59.5331	3.52989	1	1	2	1047.64	2094.28	1.33551	82.494	20895	20895	MS2	14/36	RS14FT_1ug_120min_run1.raw
IPI:IPI00032291.2									High	MVETTAYALLTSLNLK	IPI:IPI00032291.2	1	CID		113.288	5.27986	0.602273	1	2	884.483	1767.96	1.27284	85.243	21612	21612	MS2	24/30	RS14FT_1ug_120min_run1.raw
IPI:IPI00032291.2									High	MVETTAYALLTSLNLK	IPI:IPI00032291.2	1	CID		103.724	4.93507	0.643725	1	2	884.482	1767.96	0.0990561	85.3704	21649	21649	MS2	21/30	RS14FT_1ug_120min_run1.raw
IPI:IPI00032291.2									High	MVETTAYALLTSLNLK	IPI:IPI00032291.2	1	CID		54.3919	4.49066	0.619154	1	2	884.483	1767.96	0.996653	88.8536	22553	22553	MS2	21/30	RS14FT_1ug_120min_run1.raw
IPI:IPI00032291.2									High	MVETTAYALLTSLNLK	IPI:IPI00032291.2	1	CID		108.91	4.44715	0.647191	1	2	884.483	1767.96	1.13474	88.3355	22410	22410	MS2	21/30	RS14FT_1ug_120min_run1.raw
IPI:IPI00032291.2									High	mVETTAYALLTSLNLK	IPI:IPI00032291.2	1	CID	M1(Oxidation)	46.5845	4.16249	0.576923	1	2	892.48	1783.95	0.827347	80.4381	20369	20369	MS2	18/30	RS14FT_1ug_120min_run1.raw
IPI:IPI00032291.2									High	MVETTAYALLTSLNLK	IPI:IPI00032291.2	1	CID		64.9959	3.81321	0.653543	1	2	884.483	1767.96	1.27284	85.7638	21755	21755	MS2	18/30	RS14FT_1ug_120min_run1.raw
IPI:IPI00032291.2									High	MVETTAYALLTSLNLK	IPI:IPI00032291.2	1	CID		26.3329	3.22075	0.586957	1	2	884.484	1767.96	3.13707	87.3171	22154	22154	MS2	12/30	RS14FT_1ug_120min_run1.raw
IPI:IPI00032291.2									High	MVETTAYALLTSLNLK	IPI:IPI00032291.2	1	CID		25.1155	3.04417	0.539474	1	2	884.482	1767.96	0.237148	84.7367	21478	21478	MS2	18/30	RS14FT_1ug_120min_run1.raw
IPI:IPI00032291.2									High	mVETTAYALLTSLNLK	IPI:IPI00032291.2	1	CID	M1(Oxidation)	31.8378	3.03493	0.458746	1	2	892.48	1783.95	0.690493	81.0739	20536	20536	MS2	16/30	RS14FT_1ug_120min_run1.raw
IPI:IPI00032291.2									High	MVETTAYALLTSLNLK	IPI:IPI00032291.2	1	CID		53.5942	4.0113	0.623441	1	3	589.991	1767.96	0.609295	87.8636	22297	22297	MS2	29/60	RS14FT_1ug_120min_run1.raw
IPI:IPI00032291.2									High	MVETTAYALLTSLNLK	IPI:IPI00032291.2	1	CID		35.5377	3.8574	0.606218	1	3	589.99	1767.96	0.0914505	88.9145	22572	22572	MS2	25/60	RS14FT_1ug_120min_run1.raw
IPI:IPI00032291.2									High	MVETTAYALLTSLNLK	IPI:IPI00032291.2	1	CID		66.2304	3.80462	0.565789	1	3	589.99	1767.96	0.402157	88.3713	22422	22422	MS2	26/60	RS14FT_1ug_120min_run1.raw
IPI:IPI00032291.2									High	MVETTAYALLTSLNLK	IPI:IPI00032291.2	1	CID		31.4957	3.29053	0.592705	1	3	589.99	1767.96	0.298588	85.3437	21640	21640	MS2	25/60	RS14FT_1ug_120min_run1.raw
IPI:IPI00032291.2									High	MVETTAYALLTSLNLK	IPI:IPI00032291.2	1	CID		11.3547	3.21756	0.493789	1	3	589.991	1767.96	0.816433	88.9904	22594	22594	MS2	23/60	RS14FT_1ug_120min_run1.raw
IPI:IPI00032291.2									High	NADYSYSVWK	IPI:IPI00032291.2	1	CID		37.4459	2.75321	0.676364	1	2	616.783	1232.56	0.415493	29.3965	5976	5976	MS2	16/18	RS14FT_1ug_120min_run1.raw
IPI:IPI00032291.2									High	QLPGGQNPVSYVYLEVVSK	IPI:IPI00032291.2	1	CID		44.0816	3.44413	0.747093	1	2	1039.05	2077.1	1.87189	77.7224	19630	19630	MS2	22/36	RS14FT_1ug_120min_run1.raw
IPI:IPI00032291.2									High	QLPGGQNPVSYVYLEVVSK	IPI:IPI00032291.2	1	CID		62.7694	3.19235	0.69906	1	2	1039.05	2077.1	1.04911	77.2097	19493	19493	MS2	18/36	RS14FT_1ug_120min_run1.raw
IPI:IPI00032291.2									High	QLPGGQNPVSYVYLEVVSK	IPI:IPI00032291.2	1	CID		61.5981	4.87116	0.677618	1	3	693.037	2077.1	0.219865	77.2971	19518	19518	MS2	28/72	RS14FT_1ug_120min_run1.raw
IPI:IPI00032291.2									High	QLPGGQNPVSYVYLEVVSK	IPI:IPI00032291.2	1	CID		43.3864	4.44272	0.632883	1	3	693.037	2077.1	-0.220908	77.8315	19659	19659	MS2	26/72	RS14FT_1ug_120min_run1.raw
IPI:IPI00032291.2									High	QLPGGQNPVSYVYLEVVSK	IPI:IPI00032291.2	1	CID		21.9358	3.94953	0.620253	1	3	693.036	2077.09	-0.749836	76.7923	19388	19388	MS2	23/72	RS14FT_1ug_120min_run1.raw
IPI:IPI00032291.2									High	TDAPDLPEENQAR	IPI:IPI00032291.2	1	CID		93.9963	4.02557	0.739454	1	2	728.339	1455.67	-0.693671	19.9774	3404	3404	MS2	21/24	RS14FT_1ug_120min_run1.raw
IPI:IPI00032291.2									High	TDAPDLPEENQAR	IPI:IPI00032291.2	1	CID		95.4558	3.91497	0.764706	1	2	728.339	1455.67	0.396489	19.7225	3335	3335	MS2	20/24	RS14FT_1ug_120min_run1.raw
IPI:IPI00032291.2									High	TGEAVAEKDSEITFIK	IPI:IPI00032291.2	1	CID		80.221	4.26055	0.657277	1	2	869.449	1737.89	0.105512	30.6204	6320	6320	MS2	20/30	RS14FT_1ug_120min_run1.raw
IPI:IPI00032291.2									High	TGEAVAEKDSEITFIK	IPI:IPI00032291.2	1	CID		50.2776	3.26774	0.535168	1	3	579.968	1737.89	-0.112946	30.8863	6402	6402	MS2	25/60	RS14FT_1ug_120min_run1.raw
IPI:IPI00032291.2									High	TLLPVSKPEIR	IPI:IPI00032291.2	1	CID		50.8596	2.67297	0.632959	1	2	626.885	1252.76	-0.319942	29.454	5998	5998	MS2	14/20	RS14FT_1ug_120min_run1.raw
IPI:IPI00032291.2									High	TLLPVSKPEIR	IPI:IPI00032291.2	1	CID		52.946	2.60808	0.62069	1	2	626.885	1252.76	0.459586	29.9495	6134	6134	MS2	15/20	RS14FT_1ug_120min_run1.raw
IPI:IPI00032291.2									High	VFQFLEK	IPI:IPI00032291.2	1	CID		9.69216	2.60548	0.206897	1	2	455.755	910.503	-0.10969	36.1855	7923	7923	MS2	11/12	RS14FT_1ug_120min_run1.raw
IPI:IPI00032291.2									High	VYSLNDDLKPAK	IPI:IPI00032291.2	1	CID		72.1817	3.6686	0.525886	1	2	681.867	1362.73	0.235461	24.5853	4648	4648	MS2	16/22	RS14FT_1ug_120min_run1.raw
IPI:IPI00032291.2									High	VYSLNDDLKPAK	IPI:IPI00032291.2	1	CID		44.0739	3.64482	0.5	1	2	681.867	1362.73	0.593773	24.9925	4757	4757	MS2	17/22	RS14FT_1ug_120min_run1.raw
IPI:IPI00032291.2									High	YGGGFYSTQDTINAIEGLTEYSLLVK	IPI:IPI00032291.2	1	CID		82.2134	4.38771	0.783599	1	2	1420.21	2839.41	1.16529	95.7778	24444	24444	MS2	19/50	RS14FT_1ug_120min_run1.raw
IPI:IPI00032291.2									High	YGGGFYSTQDTINAIEGLTEYSLLVK	IPI:IPI00032291.2	1	CID		6.12827	3.40786	0.387097	1	3	947.141	2839.41	2.04187	95.7301	24434	24434	MS2	22/100	RS14FT_1ug_120min_run1.raw
IPI:IPI00032291.2									High	YGGGFYSTQDTINAIEGLTEYSLLVK	IPI:IPI00032291.2	1	CID		2.24533	3.32618	0.690691	1	3	947.14	2839.41	0.687644	96.2553	24565	24565	MS2	22/100	RS14FT_1ug_120min_run1.raw
IPI:IPI00032293.1	10.96	1	1	146	15.7891	8.74854	4.03828	Cystatin-C
IPI:IPI00032293.1									High	LVGGPMDASVEEEGVR	IPI:IPI00032293.1	1	CID		91.1762	4.03828	0.59901	1	2	822.9	1644.79	1.61526	28.78	5801	5801	MS2	22/30	RS14FT_1ug_120min_run1.raw
IPI:IPI00032311.4	9.98	11	3	481	53.3499	6.69775	50.1372	Lipopolysaccharide-binding protein
IPI:IPI00032311.4									High	GLQYAAQEGLLALQSELLR	IPI:IPI00032311.4	1	CID		49.5965	5.17594	0.465251	1	2	1037.07	2073.14	1.23046	93.133	23725	23725	MS2	18/36	RS14FT_1ug_120min_run1.raw
IPI:IPI00032311.4									High	GLQYAAQEGLLALQSELLR	IPI:IPI00032311.4	1	CID		21.2354	4.31948	0.502315	1	2	1037.07	2073.14	0.994931	93.1549	23731	23731	MS2	19/36	RS14FT_1ug_120min_run1.raw
IPI:IPI00032311.4									High	GLQYAAQEGLLALQSELLR	IPI:IPI00032311.4	1	CID		52.0493	4.15271	0.518072	1	3	691.717	2073.14	1.43006	93.0926	23714	23714	MS2	31/72	RS14FT_1ug_120min_run1.raw
IPI:IPI00032311.4									High	LAEGFPLPLLK	IPI:IPI00032311.4	1	CID		67.6599	3.17634	0.506289	1	2	599.365	1197.72	-0.468296	69.9384	17613	17613	MS2	17/20	RS14FT_1ug_120min_run1.raw
IPI:IPI00032311.4									High	LAEGFPLPLLK	IPI:IPI00032311.4	1	CID		57.1175	3.12184	0.467949	1	2	599.366	1197.73	0.652808	70.2214	17688	17688	MS2	18/20	RS14FT_1ug_120min_run1.raw
IPI:IPI00032311.4									High	LAEGFPLPLLK	IPI:IPI00032311.4	1	CID		32.5925	2.74195	0.463504	1	2	599.365	1197.72	-0.570214	70.6518	17794	17794	MS2	15/20	RS14FT_1ug_120min_run1.raw
IPI:IPI00032311.4									High	SPVTLLAAVMSLPEEHNK	IPI:IPI00032311.4	1	CID		60.7455	3.97269	0.574307	1	2	968.514	1936.02	-0.441199	90.1124	22910	22910	MS2	17/34	RS14FT_1ug_120min_run1.raw
IPI:IPI00032311.4									High	SPVTLLAAVMSLPEEHNK	IPI:IPI00032311.4	1	CID		52.3924	3.74078	0.564171	1	2	968.513	1936.02	-0.819512	90.1595	22921	22921	MS2	16/34	RS14FT_1ug_120min_run1.raw
IPI:IPI00032311.4									High	SPVTLLAAVMSLPEEHNK	IPI:IPI00032311.4	1	CID		65.0516	3.61933	0.58011	1	2	968.515	1936.02	0.69374	90.633	23042	23042	MS2	16/34	RS14FT_1ug_120min_run1.raw
IPI:IPI00032311.4									High	SPVTLLAAVMSLPEEHNK	IPI:IPI00032311.4	1	CID		98.443	3.59256	0.573816	1	3	646.012	1936.02	-0.448144	90.088	22903	22903	MS2	29/68	RS14FT_1ug_120min_run1.raw
IPI:IPI00032311.4									High	SPVTLLAAVMSLPEEHNK	IPI:IPI00032311.4	1	CID		23.9912	3.06348	0.460784	1	3	646.013	1936.02	1.34884	90.0498	22893	22893	MS2	26/68	RS14FT_1ug_120min_run1.raw
IPI:IPI00032328.2	11.8	1	1	644	71.9122	6.81494	71.8142	Isoform HMW of Kininogen-1
IPI:IPI00032328.2									High	ESYYFDLTDGLS	IPI:IPI00032328.2	1	CID		60.6248	2.83979	0.757042	1	2	705.31	1409.61	1.22236	58.7575	14439	14439	MS2	15/22	RS14FT_1ug_120min_run1.raw
IPI:IPI00064667.4	18.34	11	6	507	56.6561	5.30029	53.5814	Beta-Ala-His dipeptidase
IPI:IPI00064667.4									High	ALEQDLPVNIK	IPI:IPI00064667.4	1	CID		48.5398	3.46485	0.635838	1	2	620.351	1239.69	-0.203199	35.6603	7771	7771	MS2	15/20	RS14FT_1ug_120min_run1.raw
IPI:IPI00064667.4									High	ALEQDLPVNIK	IPI:IPI00064667.4	1	CID		31.8196	3.19612	0.3875	1	2	620.35	1239.69	-2.0741	36.1873	7924	7924	MS2	14/20	RS14FT_1ug_120min_run1.raw
IPI:IPI00064667.4									High	EWVAIESDSVQPVPR	IPI:IPI00064667.4	1	CID		79.8595	4.29746	0.683721	1	2	856.436	1711.87	-0.0137084	37.7651	8365	8365	MS2	21/28	RS14FT_1ug_120min_run1.raw
IPI:IPI00064667.4									High	EWVAIESDSVQPVPR	IPI:IPI00064667.4	1	CID		94.8614	4.29648	0.644186	1	2	856.436	1711.87	0.342833	38.2598	8502	8502	MS2	22/28	RS14FT_1ug_120min_run1.raw
IPI:IPI00064667.4									High	GDGWLTDPYVLTEVDGK	IPI:IPI00064667.4	1	CID		72.4405	4.1936	0.673031	1	2	932.954	1864.9	1.89214	66.5715	16665	16665	MS2	21/32	RS14FT_1ug_120min_run1.raw
IPI:IPI00064667.4									High	GDGWLTDPYVLTEVDGK	IPI:IPI00064667.4	1	CID		51.9678	3.87858	0.783505	1	2	932.954	1864.9	2.21942	66.7496	16716	16716	MS2	20/32	RS14FT_1ug_120min_run1.raw
IPI:IPI00064667.4									High	MMAVAADTLQR	IPI:IPI00064667.4	1	CID		10.08	3.10925	0.485531	1	2	603.802	1206.6	-0.0413337	26.9834	5300	5300	MS2	18/20	RS14FT_1ug_120min_run1.raw
IPI:IPI00064667.4									High	SVVLIPLGAVDDGEHSQNEK	IPI:IPI00064667.4	1	CID		60.4825	2.94707	0.688136	1	2	1054.04	2107.07	1.04598	46.9792	11016	11016	MS2	15/38	RS14FT_1ug_120min_run1.raw
IPI:IPI00064667.4									High	YPSLSIHGIEGAFDEPGTK	IPI:IPI00064667.4	1	CID		59.1304	4.70601	0.571125	1	3	673.334	2017.99	0.562335	57.9827	14210	14210	MS2	29/72	RS14FT_1ug_120min_run1.raw
IPI:IPI00064667.4									High	YPSLSIHGIEGAFDEPGTK	IPI:IPI00064667.4	1	CID		71.887	4.02628	0.712159	1	3	673.332	2017.98	-1.9783	57.4028	14031	14031	MS2	36/72	RS14FT_1ug_120min_run1.raw
IPI:IPI00064667.4									High	YPSLSIHGIEGAFDEPGTK	IPI:IPI00064667.4	1	CID		75.9037	3.99781	0.54	1	3	673.333	2017.99	-0.345032	56.8291	13859	13859	MS2	28/72	RS14FT_1ug_120min_run1.raw
IPI:IPI00163207.1	19.97	12	7	576	62.1779	7.54736	68.7506	Isoform 1 of N-acetylmuramoyl-L-alanine amidase
IPI:IPI00163207.1									High	AGLLRPDYALLGHR	IPI:IPI00163207.1	1	CID		65.2168	4.13158	0.523002	1	3	517.963	1551.87	-0.766537	37.6239	8326	8326	MS2	29/52	RS14FT_1ug_120min_run1.raw
IPI:IPI00163207.1									High	DGSPDVTTADIGANTPDATK	IPI:IPI00163207.1	1	CID		104.954	6.22331	0.73955	1	2	973.453	1945.9	-0.195458	25.2099	4821	4821	MS2	23/38	RS14FT_1ug_120min_run1.raw
IPI:IPI00163207.1									High	DGSPDVTTADIGANTPDATK	IPI:IPI00163207.1	1	CID		35.2713	3.63564	0.631868	1	2	973.454	1945.9	1.12191	25.7432	4962	4962	MS2	17/38	RS14FT_1ug_120min_run1.raw
IPI:IPI00163207.1									High	EGKEYGVVLAPDGSTVAVEPLLAGLEAGLQGR	IPI:IPI00163207.1	1	CID		80.3648	5.9124	0.857868	1	3	1065.9	3195.7	2.45444	94.2157	24032	24032	MS2	32/124	RS14FT_1ug_120min_run1.raw
IPI:IPI00163207.1									High	EYGVVLAPDGSTVAVEPLLAGLEAGLQGR	IPI:IPI00163207.1	1	CID		118.841	4.26707	0.672131	1	2	1441.27	2881.53	1.04726	95.582	24395	24395	MS2	22/56	RS14FT_1ug_120min_run1.raw
IPI:IPI00163207.1									High	EYGVVLAPDGSTVAVEPLLAGLEAGLQGR	IPI:IPI00163207.1	1	CID		135.601	6.1544	0.715447	1	3	961.183	2881.54	1.59331	95.4749	24364	24364	MS2	38/112	RS14FT_1ug_120min_run1.raw
IPI:IPI00163207.1									High	EYGVVLAPDGSTVAVEPLLAGLEAGLQGR	IPI:IPI00163207.1	1	CID		114.318	6.05115	0.742149	1	3	961.182	2881.53	0.703687	95.984	24497	24497	MS2	39/112	RS14FT_1ug_120min_run1.raw
IPI:IPI00163207.1									High	HTASAWLMSAPNSGPHNR	IPI:IPI00163207.1	1	CID		52.1127	4.22901	0.527187	1	3	645.308	1933.91	0.28054	26.2108	5085	5085	MS2	31/68	RS14FT_1ug_120min_run1.raw
IPI:IPI00163207.1									High	RVINLPLDSMAAPWETGDTFPDVVAIAPDVR	IPI:IPI00163207.1	1	CID		84.151	4.95057	0.80202	1	3	1122.58	3365.72	1.0258	93.2373	23754	23754	MS2	28/120	RS14FT_1ug_120min_run1.raw
IPI:IPI00163207.1									High	RVINLPLDSMAAPWETGDTFPDVVAIAPDVR	IPI:IPI00163207.1	1	CID		58.3146	3.4581	0.621387	1	3	1122.58	3365.73	2.9843	93.0771	23708	23708	MS2	25/120	RS14FT_1ug_120min_run1.raw
IPI:IPI00163207.1									High	VINLPLDSMAAPWETGDTFPDVVAIAPDVR	IPI:IPI00163207.1	1	CID		83.1299	3.06825	0.827362	1	2	1605.31	3209.62	0.618736	94.1889	24024	24024	MS2	22/58	RS14FT_1ug_120min_run1.raw
IPI:IPI00163207.1									High	VINLPLDSMAAPWETGDTFPDVVAIAPDVR	IPI:IPI00163207.1	1	CID		53.448	4.40224	0.809091	1	3	1070.55	3209.62	1.66044	94.4598	24100	24100	MS2	34/116	RS14FT_1ug_120min_run1.raw
IPI:IPI00166729.4	44.63	26	10	298	34.2371	6.04932	135.851	Zinc-alpha-2-glycoprotein
IPI:IPI00166729.4									High	AGEVQEPELR	IPI:IPI00166729.4	1	CID		41.644	3.1898	0.532915	1	2	564.288	1127.57	-0.0460321	18.1648	3041	3041	MS2	14/18	RS14FT_1ug_120min_run1.raw
IPI:IPI00166729.4									High	AGEVQEPELR	IPI:IPI00166729.4	1	CID		46.29	3.09748	0.580645	1	2	564.288	1127.57	0.170487	18.6764	3131	3131	MS2	16/18	RS14FT_1ug_120min_run1.raw
IPI:IPI00166729.4									High	AGEVQEPELR	IPI:IPI00166729.4	1	CID		55.3586	2.8385	0.43662	1	2	564.288	1127.57	0.170487	17.9927	3004	3004	MS2	15/18	RS14FT_1ug_120min_run1.raw
IPI:IPI00166729.4									High	AREDIFMETLK	IPI:IPI00166729.4	1	CID		39.5008	3.27426	0.370031	1	3	451.567	1352.69	-0.323552	36.4341	7992	7992	MS2	27/40	RS14FT_1ug_120min_run1.raw
IPI:IPI00166729.4									High	AREDIFMETLK	IPI:IPI00166729.4	1	CID		16.3864	3.11805	0.336538	1	3	451.567	1352.69	-0.594281	36.5832	8033	8033	MS2	23/40	RS14FT_1ug_120min_run1.raw
IPI:IPI00166729.4									High	EIPAWVPFDPAAQITK	IPI:IPI00166729.4	1	CID		77.1318	3.33208	0.678679	1	2	891.976	1782.94	1.27907	71.8745	18101	18101	MS2	20/30	RS14FT_1ug_120min_run1.raw
IPI:IPI00166729.4									High	EIPAWVPFDPAAQITK	IPI:IPI00166729.4	1	CID		69.6824	3.10018	0.619355	1	2	891.976	1782.94	1.00521	71.3497	17973	17973	MS2	19/30	RS14FT_1ug_120min_run1.raw
IPI:IPI00166729.4									High	EIPAWVPFDPAAQITK	IPI:IPI00166729.4	1	CID		51.7692	2.96904	0.616162	1	2	891.975	1782.94	0.525953	70.3166	17714	17714	MS2	16/30	RS14FT_1ug_120min_run1.raw
IPI:IPI00166729.4									High	EIPAWVPFDPAAQITK	IPI:IPI00166729.4	1	CID		82.0327	2.88053	0.663194	1	2	891.976	1782.95	1.55294	70.8376	17844	17844	MS2	20/30	RS14FT_1ug_120min_run1.raw
IPI:IPI00166729.4									High	EIPAWVPFDPAAQITK	IPI:IPI00166729.4	1	CID		35.623	2.66796	0.617978	1	2	891.976	1782.94	0.86828	72.4067	18242	18242	MS2	15/30	RS14FT_1ug_120min_run1.raw
IPI:IPI00166729.4									High	EIPAWVPFDPAAQITK	IPI:IPI00166729.4	1	CID		27.5967	3.95145	0.61519	1	3	594.986	1782.94	0.929204	71.0461	17898	17898	MS2	23/60	RS14FT_1ug_120min_run1.raw
IPI:IPI00166729.4									High	EIPAWVPFDPAAQITK	IPI:IPI00166729.4	1	CID		20.0154	3.40066	0.470588	1	3	594.986	1782.94	0.929204	71.5687	18029	18029	MS2	27/60	RS14FT_1ug_120min_run1.raw
IPI:IPI00166729.4									High	HVEDVPAFQALGSLNDLQFFR	IPI:IPI00166729.4	1	CID		90.1899	5.51009	0.69147	1	2	1202.11	2403.21	1.01374	93.3486	23784	23784	MS2	24/40	RS14FT_1ug_120min_run1.raw
IPI:IPI00166729.4									High	HVEDVPAFQALGSLNDLQFFR	IPI:IPI00166729.4	1	CID		87.2034	4.14027	0.823671	1	2	1202.11	2403.21	-0.510105	92.8186	23638	23638	MS2	24/40	RS14FT_1ug_120min_run1.raw
IPI:IPI00166729.4									High	HVEDVPAFQALGSLNDLQFFR	IPI:IPI00166729.4	1	CID		87.5264	4.20436	0.671429	1	3	801.742	2403.21	0.830359	93.2188	23749	23749	MS2	35/80	RS14FT_1ug_120min_run1.raw
IPI:IPI00166729.4									High	HVEDVPAFQALGSLNDLQFFR	IPI:IPI00166729.4	1	CID		41.9991	3.52936	0.730878	1	3	801.743	2403.22	2.43039	92.6973	23605	23605	MS2	28/80	RS14FT_1ug_120min_run1.raw
IPI:IPI00166729.4									High	NILDRQDPPSVVVTSHQAPGEK	IPI:IPI00166729.4	1	CID		146.122	6.45933	0.713622	1	3	796.416	2387.23	0.233526	28.4064	5687	5687	MS2	41/84	RS14FT_1ug_120min_run1.raw
IPI:IPI00166729.4									High	QKWEAEPVYVQR	IPI:IPI00166729.4	1	CID		36.923	2.74897	0.701818	1	2	766.896	1532.79	-0.378084	24.9841	4753	4753	MS2	14/22	RS14FT_1ug_120min_run1.raw
IPI:IPI00166729.4									High	QVEGMEDWKQDSQLQK	IPI:IPI00166729.4	1	CID		50.0227	3.42794	0.629738	1	2	974.957	1948.91	-0.428841	26.6996	5223	5223	MS2	18/30	RS14FT_1ug_120min_run1.raw
IPI:IPI00166729.4									High	QVEGMEDWKQDSQLQK	IPI:IPI00166729.4	1	CID		51.9396	3.29922	0.572727	1	3	650.307	1948.91	0.378518	26.6062	5198	5198	MS2	21/60	RS14FT_1ug_120min_run1.raw
IPI:IPI00166729.4									High	WEAEPVYVQR	IPI:IPI00166729.4	1	CID		43.215	2.90101	0.603448	1	2	638.82	1276.63	0.108447	27.706	5507	5507	MS2	15/18	RS14FT_1ug_120min_run1.raw
IPI:IPI00166729.4									High	YSLTYIYTGLSK	IPI:IPI00166729.4	1	CID		108.55	4.40128	0.784091	1	2	704.872	1408.74	0.79133	49.9314	11880	11880	MS2	18/22	RS14FT_1ug_120min_run1.raw
IPI:IPI00166729.4									High	YSLTYIYTGLSK	IPI:IPI00166729.4	1	CID		95.7819	3.9658	0.775819	1	2	704.872	1408.74	1.13794	50.4517	12042	12042	MS2	20/22	RS14FT_1ug_120min_run1.raw
IPI:IPI00166729.4									High	YSLTYIYTGLSK	IPI:IPI00166729.4	1	CID		89.2184	3.95425	0.835443	1	2	704.872	1408.74	-0.0751935	49.9688	11893	11893	MS2	20/22	RS14FT_1ug_120min_run1.raw
IPI:IPI00166729.4									High	YYYDGKDYIEFNK	IPI:IPI00166729.4	1	CID		94.9644	4.47089	0.635347	1	2	859.391	1717.77	0.0770948	31.6174	6604	6604	MS2	17/24	RS14FT_1ug_120min_run1.raw
IPI:IPI00166729.4									High	YYYDGKDYIEFNK	IPI:IPI00166729.4	1	CID		106.632	4.15582	0.668269	1	2	859.391	1717.78	0.574536	32.149	6760	6760	MS2	18/24	RS14FT_1ug_120min_run1.raw
IPI:IPI00171678.4	1.62	1	1	617	69.0207	6.41748	9.02972	Dopamine beta-hydroxylase
IPI:IPI00171678.4									High	TPEGLTLLFK	IPI:IPI00171678.4	1	CID		61.319	2.78552	0.659498	1	2	559.826	1118.64	-0.622396	58.9893	14510	14510	MS2	14/18	RS14FT_1ug_120min_run1.raw
IPI:IPI00215983.3	14.94	3	3	261	28.8524	7.12256	16.775	Carbonic anhydrase 1
IPI:IPI00215983.3									High	ADGLAVIGVLMK	IPI:IPI00215983.3	1	CID		61.5975	4.13987	0.671498	1	2	593.848	1186.69	1.40446	69.2188	17408	17408	MS2	19/22	RS14FT_1ug_120min_run1.raw
IPI:IPI00215983.3									High	HDTSLKPISVSYNPATAK	IPI:IPI00215983.3	1	CID		99.4283	3.16989	0.485804	1	2	965.008	1929.01	0.409096	27.1761	5356	5356	MS2	18/34	RS14FT_1ug_120min_run1.raw
IPI:IPI00215983.3									High	VLDALQAIK	IPI:IPI00215983.3	1	CID		12.1623	2.90186	0.441379	1	2	485.801	970.594	0.666946	34.8534	7540	7540	MS2	15/16	RS14FT_1ug_120min_run1.raw
IPI:IPI00216588.2	5.41	3	3	573	64.0118	8.26514	13.4919	Isoform 2 of Coagulation factor XI
IPI:IPI00216588.2									High	DSVTETLPR	IPI:IPI00216588.2	1	CID		8.86006	2.69487	0.256506	1	2	509.265	1017.52	1.62396	20.6648	3565	3565	MS2	15/16	RS14FT_1ug_120min_run1.raw
IPI:IPI00216588.2									High	MAESGYDIALLK	IPI:IPI00216588.2	1	CID		44.4881	3.44846	0.489855	1	2	655.836	1310.67	-0.424485	40.8305	9263	9263	MS2	17/22	RS14FT_1ug_120min_run1.raw
IPI:IPI00216588.2									High	TAAISGYSFK	IPI:IPI00216588.2	1	CID		9.38322	2.60132	0.557692	1	2	522.771	1044.53	-1.0642	26.0386	5034	5034	MS2	14/18	RS14FT_1ug_120min_run1.raw
IPI:IPI00216691.5	11.43	1	1	140	15.0446	8.26514	3.12317	Profilin-1
IPI:IPI00216691.5									High	TFVNITPAEVGVLVGK	IPI:IPI00216691.5	1	CID		40.6821	3.12317	0.541667	1	2	822.472	1643.94	0.32371	67.9402	17048	17048	MS2	16/30	RS14FT_1ug_120min_run1.raw
IPI:IPI00216699.1	3.02	1	1	663	75.3827	6.771	7.23275	Isoform 2 of Fermitin family homolog 3
IPI:IPI00216699.1									High	LEGSAPTDVLDSLTTIPELK	IPI:IPI00216699.1	1	CID		22.6965	2.88548	0.657439	1	2	1050.06	2099.11	1.02423	81.6816	20690	20690	MS2	14/38	RS14FT_1ug_120min_run1.raw
IPI:IPI00216773.4	13.64	10	5	396	45.1304	6.1001	48.7164	ALB protein
IPI:IPI00216773.4									High	AVMDDFAAFVEK	IPI:IPI00216773.4	1	CID		74.8927	3.07229	0.70684	1	2	671.822	1342.64	1.33542	58.5294	14378	14378	MS2	18/22	RS14FT_1ug_120min_run1.raw
IPI:IPI00216773.4									High	AVMDDFAAFVEK	IPI:IPI00216773.4	1	CID		72.7889	2.76131	0.644928	1	2	671.821	1342.64	0.517151	58.018	14221	14221	MS2	16/22	RS14FT_1ug_120min_run1.raw
IPI:IPI00216773.4									High	KVPQVSTPTLVEVSR	IPI:IPI00216773.4	1	CID		64.7191	4.34073	0.767281	1	3	547.318	1639.94	0.308737	32.5985	6887	6887	MS2	26/56	RS14FT_1ug_120min_run1.raw
IPI:IPI00216773.4									High	KVPQVSTPTLVEVSR	IPI:IPI00216773.4	1	CID		26.1284	4.14868	0.787952	1	3	547.317	1639.94	-0.472841	32.0781	6739	6739	MS2	27/56	RS14FT_1ug_120min_run1.raw
IPI:IPI00216773.4									High	LVNEVTEFAK	IPI:IPI00216773.4	1	CID		40.5002	2.70387	0.437037	1	2	575.311	1149.62	0.501807	29.1437	5898	5898	MS2	15/18	RS14FT_1ug_120min_run1.raw
IPI:IPI00216773.4									High	VFDEFKPLVEEPQNLIK	IPI:IPI00216773.4	1	CID		100.216	3.91622	0.693878	1	2	1023.05	2045.1	0.97228	65.5491	16375	16375	MS2	17/32	RS14FT_1ug_120min_run1.raw
IPI:IPI00216773.4									High	VFDEFKPLVEEPQNLIK	IPI:IPI00216773.4	1	CID		44.4349	3.51876	0.696023	1	2	1023.05	2045.1	2.58389	65.6514	16407	16407	MS2	16/32	RS14FT_1ug_120min_run1.raw
IPI:IPI00216773.4									High	VFDEFKPLVEEPQNLIK	IPI:IPI00216773.4	1	CID		64.2523	4.32361	0.550926	1	3	682.37	2045.1	0.518036	65.3014	16296	16296	MS2	31/64	RS14FT_1ug_120min_run1.raw
IPI:IPI00216773.4									High	VFDEFKPLVEEPQNLIK	IPI:IPI00216773.4	1	CID		47.494	4.08136	0.583333	1	3	682.371	2045.1	0.876172	65.3314	16306	16306	MS2	31/64	RS14FT_1ug_120min_run1.raw
IPI:IPI00216773.4									High	VPQVSTPTLVEVSR	IPI:IPI00216773.4	1	CID		39.9742	2.96219	0.716216	1	2	756.425	1511.84	0.383696	35.6985	7784	7784	MS2	12/26	RS14FT_1ug_120min_run1.raw
IPI:IPI00218413.2	11.79	13	4	543	61.0933	6.25244	55.4445	Biotinidase
IPI:IPI00218413.2									High	LSSGLVTAALYGR	IPI:IPI00218413.2	1	CID		50.3579	4.11433	0.549878	1	2	654.37	1307.73	1.23476	43.5612	10020	10020	MS2	18/24	RS14FT_1ug_120min_run1.raw
IPI:IPI00218413.2									High	LSSGLVTAALYGR	IPI:IPI00218413.2	1	CID		67.988	3.56749	0.605042	1	2	654.37	1307.73	0.11462	44.0818	10165	10165	MS2	17/24	RS14FT_1ug_120min_run1.raw
IPI:IPI00218413.2									High	QEALELMNQNLDIYEQQVMTAAQK	IPI:IPI00218413.2	1	CID		31.6546	3.86588	0.754522	1	2	1404.68	2808.36	0.404168	81.2938	20593	20593	MS2	14/46	RS14FT_1ug_120min_run1.raw
IPI:IPI00218413.2									High	QEALELMNQNLDIYEQQVMTAAQK	IPI:IPI00218413.2	1	CID		85.2635	5.50011	0.667273	1	3	936.791	2808.36	0.942715	80.941	20500	20500	MS2	34/92	RS14FT_1ug_120min_run1.raw
IPI:IPI00218413.2									High	QEALELMNQNLDIYEQQVMTAAQK	IPI:IPI00218413.2	1	CID		118.285	5.15501	0.697674	1	3	936.791	2808.36	1.65992	81.4619	20633	20633	MS2	31/92	RS14FT_1ug_120min_run1.raw
IPI:IPI00218413.2									High	QEALELMNQNLDIYEQQVMTAAQK	IPI:IPI00218413.2	1	CID		43.4242	3.72422	0.534946	1	3	936.792	2808.36	2.05112	80.4355	20368	20368	MS2	22/92	RS14FT_1ug_120min_run1.raw
IPI:IPI00218413.2									High	SHLIIAQVAK	IPI:IPI00218413.2	1	CID		57.9683	2.65902	0.842105	1	2	540.332	1079.66	-0.38477	23.5875	4359	4359	MS2	14/18	RS14FT_1ug_120min_run1.raw
IPI:IPI00218413.2									High	TSIYPFLDFMPSPQVVR	IPI:IPI00218413.2	1	CID		106.344	5.38201	0.672862	1	2	999.014	1997.02	0.187335	89.4445	22723	22723	MS2	23/32	RS14FT_1ug_120min_run1.raw
IPI:IPI00218413.2									High	TSIYPFLDFMPSPQVVR	IPI:IPI00218413.2	1	CID		63.4936	4.24351	0.606132	1	2	999.014	1997.02	0.248461	90.9828	23135	23135	MS2	18/32	RS14FT_1ug_120min_run1.raw
IPI:IPI00218413.2									High	TSIYPFLDFMPSPQVVR	IPI:IPI00218413.2	1	CID		87.1613	3.7266	0.55496	1	2	999.015	1997.02	1.40986	91.4894	23275	23275	MS2	17/32	RS14FT_1ug_120min_run1.raw
IPI:IPI00218413.2									High	TSIYPFLDFMPSPQVVR	IPI:IPI00218413.2	1	CID		62.4345	3.57258	0.613445	1	2	999.014	1997.02	0.73747	88.9387	22579	22579	MS2	16/32	RS14FT_1ug_120min_run1.raw
IPI:IPI00218413.2									High	TSIYPFLDFMPSPQVVR	IPI:IPI00218413.2	1	CID		27.0255	2.94686	0.494915	1	2	999.014	1997.02	0.309587	90.6737	23052	23052	MS2	14/32	RS14FT_1ug_120min_run1.raw
IPI:IPI00218413.2									High	TSIYPFLDFmPSPQVVR	IPI:IPI00218413.2	1	CID	M10(Oxidation)	59.2371	2.73653	0.653285	1	2	1007.01	2013.02	0.77141	74.6682	18839	18839	MS2	11/32	RS14FT_1ug_120min_run1.raw
IPI:IPI00218732.4	7.32	6	2	355	39.7062	5.22412	33.8563	Serum paraoxonase/arylesterase 1
IPI:IPI00218732.4									High	IFFYDSENPPASEVLR	IPI:IPI00218732.4	1	CID		96.375	5.83634	0.724315	1	2	942.463	1883.92	0.996764	54.0992	13082	13082	MS2	24/30	RS14FT_1ug_120min_run1.raw
IPI:IPI00218732.4									High	IFFYDSENPPASEVLR	IPI:IPI00218732.4	1	CID		97.9855	5.81507	0.702749	1	2	942.463	1883.92	0.802376	54.608	13224	13224	MS2	23/30	RS14FT_1ug_120min_run1.raw
IPI:IPI00218732.4									High	IFFYDSENPPASEVLR	IPI:IPI00218732.4	1	CID		82.2221	4.36326	0.59633	1	2	942.463	1883.92	1.12636	55.1406	13378	13378	MS2	20/30	RS14FT_1ug_120min_run1.raw
IPI:IPI00218732.4									High	IFFYDSENPPASEVLR	IPI:IPI00218732.4	1	CID		64.3285	4.13384	0.590799	1	2	942.462	1883.92	-0.234359	53.6808	12975	12975	MS2	18/30	RS14FT_1ug_120min_run1.raw
IPI:IPI00218732.4									High	IQNILTEEPK	IPI:IPI00218732.4	1	CID		25.0103	3.04055	0.476974	1	2	592.83	1184.65	0.383395	27.606	5476	5476	MS2	15/18	RS14FT_1ug_120min_run1.raw
IPI:IPI00218732.4									High	IQNILTEEPK	IPI:IPI00218732.4	1	CID		12.4109	2.88332	0.454861	1	2	592.83	1184.65	-0.234864	28.1351	5609	5609	MS2	15/18	RS14FT_1ug_120min_run1.raw
IPI:IPI00218803.3	6.26	1	1	703	77.0873	5.26221	44.406	Isoform B of Fibulin-1
IPI:IPI00218803.3									High	YMDGMTVGVVR	IPI:IPI00218803.3	1	CID		55.623	3.48219	0.79023	1	2	614.297	1227.59	1.18991	30.8908	6404	6404	MS2	19/20	RS14FT_1ug_120min_run1.raw
IPI:IPI00219713.1	34.32	20	10	437	49.465	6.0874	98.5849	Isoform Gamma-A of Fibrinogen gamma chain
IPI:IPI00219713.1									High	AIQLTYNPDESSKPNMIDAATLK	IPI:IPI00219713.1	1	CID		47.7312	3.63899	0.538462	1	2	1260.64	2520.27	0.598294	45.1423	10470	10470	MS2	17/44	RS14FT_1ug_120min_run1.raw
IPI:IPI00219713.1									High	AIQLTYNPDESSKPNMIDAATLK	IPI:IPI00219713.1	1	CID		21.3107	3.27987	0.670732	1	3	840.761	2520.27	1.07731	45.1357	10467	10467	MS2	24/88	RS14FT_1ug_120min_run1.raw
IPI:IPI00219713.1									High	AIQLTYNPDESSKPNMIDAATLK	IPI:IPI00219713.1	1	CID		36.2689	3.10083	0.609677	1	3	840.76	2520.26	-0.230444	45.6163	10604	10604	MS2	26/88	RS14FT_1ug_120min_run1.raw
IPI:IPI00219713.1									High	DTVQIHDITGK	IPI:IPI00219713.1	1	CID		79.6552	3.13059	0.626198	1	2	613.822	1226.64	-0.17495	22.0858	3949	3949	MS2	17/20	RS14FT_1ug_120min_run1.raw
IPI:IPI00219713.1									High	EGFGHLSPTGTTEFWLGNEK	IPI:IPI00219713.1	1	CID		91.0127	5.55714	0.785971	1	2	1104.02	2207.04	0.710673	57.2794	13993	13993	MS2	20/38	RS14FT_1ug_120min_run1.raw
IPI:IPI00219713.1									High	EGFGHLSPTGTTEFWLGNEK	IPI:IPI00219713.1	1	CID		128.484	5.03444	0.807157	1	2	1104.03	2207.04	1.04253	57.1991	13969	13969	MS2	19/38	RS14FT_1ug_120min_run1.raw
IPI:IPI00219713.1									High	EGFGHLSPTGTTEFWLGNEK	IPI:IPI00219713.1	1	CID		66.7247	4.09624	0.67561	1	3	736.352	2207.04	1.09175	57.3039	14000	14000	MS2	33/76	RS14FT_1ug_120min_run1.raw
IPI:IPI00219713.1									High	EGFGHLSPTGTTEFWLGNEK	IPI:IPI00219713.1	1	CID		32.9326	3.74862	0.469333	1	3	736.352	2207.04	0.428034	56.7445	13834	13834	MS2	32/76	RS14FT_1ug_120min_run1.raw
IPI:IPI00219713.1									High	IHLISTQSAIPYALR	IPI:IPI00219713.1	1	CID		106.476	4.43922	0.752252	1	2	841.983	1682.96	-0.339728	47.6727	11228	11228	MS2	23/28	RS14FT_1ug_120min_run1.raw
IPI:IPI00219713.1									High	IHLISTQSAIPYALR	IPI:IPI00219713.1	1	CID		117.574	3.97309	0.654912	1	2	841.983	1682.96	0.095471	47.597	11207	11207	MS2	20/28	RS14FT_1ug_120min_run1.raw
IPI:IPI00219713.1									High	IHLISTQSAIPYALR	IPI:IPI00219713.1	1	CID		61.5902	3.61687	0.569061	1	3	561.658	1682.96	-0.383984	47.9588	11312	11312	MS2	21/56	RS14FT_1ug_120min_run1.raw
IPI:IPI00219713.1									High	KMLEEIMK	IPI:IPI00219713.1	1	CID		3.1549	2.76913	0.270758	1	2	511.274	1021.54	-0.617528	24.4365	4601	4601	MS2	13/14	RS14FT_1ug_120min_run1.raw
IPI:IPI00219713.1									High	LTYAYFAGGDAGDAFDGFDFGDDPSDK	IPI:IPI00219713.1	1	CID		79.0035	4.47306	1	1	2	1417.59	2834.18	1.44979	74.5638	18807	18807	MS2	19/52	RS14FT_1ug_120min_run1.raw
IPI:IPI00219713.1									High	LTYAYFAGGDAGDAFDGFDFGDDPSDK	IPI:IPI00219713.1	1	CID		78.3801	4.33705	0.785714	1	2	1417.59	2834.18	0.760655	74.0472	18658	18658	MS2	19/52	RS14FT_1ug_120min_run1.raw
IPI:IPI00219713.1									High	LTYAYFAGGDAGDAFDGFDFGDDPSDK	IPI:IPI00219713.1	1	CID		42.3197	4.09649	0.790244	1	2	1417.59	2834.18	1.2775	74.315	18733	18733	MS2	21/52	RS14FT_1ug_120min_run1.raw
IPI:IPI00219713.1									High	QSGLYFIKPLK	IPI:IPI00219713.1	1	CID		68.7209	2.65886	0.635338	1	2	647.382	1293.76	0.233611	39.7357	8941	8941	MS2	17/20	RS14FT_1ug_120min_run1.raw
IPI:IPI00219713.1									High	TSTADYAMFK	IPI:IPI00219713.1	1	CID		57.1436	2.92687	0.662116	1	2	567.761	1134.51	0.938495	26.8175	5247	5247	MS2	16/18	RS14FT_1ug_120min_run1.raw
IPI:IPI00219713.1									High	YEASILTHDSSIR	IPI:IPI00219713.1	1	CID		85.3959	3.43134	0.580175	1	2	746.376	1491.74	0.478054	26.6017	5196	5196	MS2	17/24	RS14FT_1ug_120min_run1.raw
IPI:IPI00219713.1									High	YLQEIYNSNNQK	IPI:IPI00219713.1	1	CID		58.7541	5.02188	0.587649	1	2	757.369	1513.73	1.95239	22.5015	4063	4063	MS2	20/22	RS14FT_1ug_120min_run1.raw
IPI:IPI00219713.1									High	YLQEIYNSNNQK	IPI:IPI00219713.1	1	CID		71.4204	4.81943	0.591286	1	2	757.369	1513.73	1.46854	22.5527	4076	4076	MS2	20/22	RS14FT_1ug_120min_run1.raw
IPI:IPI00220327.4	3.73	3	1	644	65.999	8.11865	18.2035	Keratin, type II cytoskeletal 1
IPI:IPI00220327.4									High	SLDLDSIIAEVK	IPI:IPI00220327.4	1	CID		49.9849	4.36134	0.642202	1	2	651.862	1302.72	0.800498	71.4604	18002	18002	MS2	19/22	RS14FT_1ug_120min_run1.raw
IPI:IPI00220327.4									High	SLDLDSIIAEVK	IPI:IPI00220327.4	1	CID		59.9943	4.01451	0.566085	1	2	651.862	1302.72	1.55013	71.9009	18112	18112	MS2	19/22	RS14FT_1ug_120min_run1.raw
IPI:IPI00220327.4									High	SLDLDSIIAEVK	IPI:IPI00220327.4	1	CID		58.4624	3.67502	0.630435	1	2	651.861	1302.71	-0.698774	70.965	17874	17874	MS2	19/22	RS14FT_1ug_120min_run1.raw
IPI:IPI00221224.6	3.83	1	1	967	109.471	5.47803	4.32944	Aminopeptidase N
IPI:IPI00221224.6									High	VMAVDALASSHPLSTPASEINTPAQISELFDAISYSK	IPI:IPI00221224.6	1	CID		24.7278	4.32944	0.612009	1	3	1287.65	3860.93	0.741559	93.9215	23953	23953	MS2	26/144	RS14FT_1ug_120min_run1.raw
IPI:IPI00290283.6	7.01	4	3	728	81.8076	5.12256	18.2932	Isoform 2 of Mannan-binding lectin serine protease 1
IPI:IPI00290283.6									High	ETTDTEQTPGQEVVLSPGSFMSITFR	IPI:IPI00290283.6	1	CID		9.9918	2.94112	0.707483	1	2	1429.18	2857.36	1.65402	81.0296	20524	20524	MS2	13/50	RS14FT_1ug_120min_run1.raw
IPI:IPI00290283.6									High	TGVITSPDFPNPYPK	IPI:IPI00290283.6	1	CID		29.2492	3.75748	0.571809	1	2	816.918	1632.83	1.17688	38.8899	8690	8690	MS2	17/28	RS14FT_1ug_120min_run1.raw
IPI:IPI00290283.6									High	TGVITSPDFPNPYPK	IPI:IPI00290283.6	1	CID		24.846	3.46416	0.537572	1	2	816.918	1632.83	1.02736	39.0822	8755	8755	MS2	17/28	RS14FT_1ug_120min_run1.raw
IPI:IPI00290283.6									High	TLSDVLQYVK	IPI:IPI00290283.6	1	CID		51.9984	2.92077	0.44863	1	2	583.327	1165.65	-0.159171	47.6799	11231	11231	MS2	12/18	RS14FT_1ug_120min_run1.raw
IPI:IPI00292218.7	3.66	3	2	711	80.2675	7.6792	9.17096	Hepatocyte growth factor-like protein
IPI:IPI00292218.7									High	SPLNDFQVLR	IPI:IPI00292218.7	1	CID		44.184	3.26888	0.437309	1	2	594.822	1188.64	0.147564	43.8619	10101	10101	MS2	17/18	RS14FT_1ug_120min_run1.raw
IPI:IPI00292218.7									High	SPLNDFQVLR	IPI:IPI00292218.7	1	CID		38.6745	3.11802	0.416667	1	2	594.822	1188.64	0.147564	43.8111	10086	10086	MS2	16/18	RS14FT_1ug_120min_run1.raw
IPI:IPI00292218.7									High	VVGGHPGNSPWTVSLR	IPI:IPI00292218.7	1	CID		14.1523	2.78407	0.420863	1	2	831.94	1662.87	0.734122	33.3279	7103	7103	MS2	11/30	RS14FT_1ug_120min_run1.raw
IPI:IPI00292530.1	23.38	77	16	911	101.326	6.78564	346.957	Inter-alpha-trypsin inhibitor heavy chain H1
IPI:IPI00292530.1									High	AAISGENAGLVR	IPI:IPI00292530.1	1	CID		58.5456	3.92281	0.540816	1	2	579.317	1157.63	0.0930394	20.6627	3564	3564	MS2	19/22	RS14FT_1ug_120min_run1.raw
IPI:IPI00292530.1									High	AAISGENAGLVR	IPI:IPI00292530.1	1	CID		40.9802	3.6864	0.574526	1	2	579.317	1157.63	-0.0124093	21.3252	3729	3729	MS2	19/22	RS14FT_1ug_120min_run1.raw
IPI:IPI00292530.1									High	AAISGENAGLVR	IPI:IPI00292530.1	1	CID		55.6301	3.62688	0.586777	1	2	579.317	1157.63	-0.223307	21.1746	3688	3688	MS2	19/22	RS14FT_1ug_120min_run1.raw
IPI:IPI00292530.1									High	AAISGENAGLVR	IPI:IPI00292530.1	1	CID		46.4348	2.95989	0.442568	1	2	579.317	1157.63	0.0930394	21.7998	3862	3862	MS2	17/22	RS14FT_1ug_120min_run1.raw
IPI:IPI00292530.1									High	ANLSSQALQMSLDYGFVTPLTSMSIR	IPI:IPI00292530.1	1	CID		73.2602	3.57148	0.57423	1	3	944.143	2830.41	0.981644	92.406	23529	23529	MS2	22/100	RS14FT_1ug_120min_run1.raw
IPI:IPI00292530.1									High	EVAFDLEIPK	IPI:IPI00292530.1	1	CID		24.6005	2.96523	0.515152	1	2	580.814	1160.62	0.182158	50.1717	11958	11958	MS2	15/18	RS14FT_1ug_120min_run1.raw
IPI:IPI00292530.1									High	EVAFDLEIPK	IPI:IPI00292530.1	1	CID		27.043	2.84283	0.559859	1	2	580.814	1160.62	0.287335	49.5757	11772	11772	MS2	15/18	RS14FT_1ug_120min_run1.raw
IPI:IPI00292530.1									High	EVAFDLEIPK	IPI:IPI00292530.1	1	CID		23.4839	2.79644	0.532143	1	2	580.814	1160.62	0.287335	49.6623	11799	11799	MS2	14/18	RS14FT_1ug_120min_run1.raw
IPI:IPI00292530.1									High	EVAFDLEIPK	IPI:IPI00292530.1	1	CID		27.6404	2.62714	0.391635	1	2	580.814	1160.62	0.076981	49.1125	11643	11643	MS2	13/18	RS14FT_1ug_120min_run1.raw
IPI:IPI00292530.1									High	FAHYVVTSQVVNTANEAR	IPI:IPI00292530.1	1	CID		129.054	6.29263	0.564388	1	2	1003.51	2006.01	-0.669624	29.6549	6056	6056	MS2	27/34	RS14FT_1ug_120min_run1.raw
IPI:IPI00292530.1									High	FAHYVVTSQVVNTANEAR	IPI:IPI00292530.1	1	CID		102.371	5.96713	0.552764	1	2	1003.51	2006.01	0.851683	30.1633	6192	6192	MS2	26/34	RS14FT_1ug_120min_run1.raw
IPI:IPI00292530.1									High	FAHYVVTSQVVNTANEAR	IPI:IPI00292530.1	1	CID		52.556	4.70421	0.57234	1	3	669.341	2006.01	-1.04144	30.1237	6181	6181	MS2	27/68	RS14FT_1ug_120min_run1.raw
IPI:IPI00292530.1									High	FAHYVVTSQVVNTANEAR	IPI:IPI00292530.1	1	CID		26.8996	4.21472	0.615202	1	3	669.341	2006.01	0.145179	29.6038	6044	6044	MS2	28/68	RS14FT_1ug_120min_run1.raw
IPI:IPI00292530.1									High	GHMLENHVER	IPI:IPI00292530.1	1	CID		55.4199	3.17365	0.690852	1	2	611.293	1221.58	-0.681487	5.07303	684	684	MS2	16/18	RS14FT_1ug_120min_run1.raw
IPI:IPI00292530.1									High	GHMLENHVER	IPI:IPI00292530.1	1	CID		55.6031	3.09555	0.674194	1	2	611.293	1221.58	-0.281774	4.94335	661	661	MS2	16/18	RS14FT_1ug_120min_run1.raw
IPI:IPI00292530.1									High	GMADQDGLKPTIDKPSEDSPPLEMLGPR	IPI:IPI00292530.1	1	CID		83.8302	4.35626	0.694954	1	2	1497.73	2994.46	0.733872	46.8493	10981	10981	MS2	22/54	RS14FT_1ug_120min_run1.raw
IPI:IPI00292530.1									High	GMADQDGLKPTIDKPSEDSPPLEMLGPR	IPI:IPI00292530.1	1	CID		125.534	6.03825	0.680464	1	3	998.824	2994.46	0.403258	47.9295	11303	11303	MS2	34/108	RS14FT_1ug_120min_run1.raw
IPI:IPI00292530.1									High	GMADQDGLKPTIDKPSEDSPPLEMLGPR	IPI:IPI00292530.1	1	CID		94.0782	6.02824	0.625207	1	3	998.824	2994.46	0.831295	47.4098	11151	11151	MS2	28/108	RS14FT_1ug_120min_run1.raw
IPI:IPI00292530.1									High	GMADQDGLKPTIDKPSEDSPPLEMLGPR	IPI:IPI00292530.1	1	CID		87.026	5.98867	0.737896	1	3	998.824	2994.46	0.892443	47.3725	11138	11138	MS2	32/108	RS14FT_1ug_120min_run1.raw
IPI:IPI00292530.1									High	GMADQDGLKPTIDKPSEDSPPLEMLGPR	IPI:IPI00292530.1	1	CID		86.3112	5.88867	0.706282	1	3	998.823	2994.46	0.34211	46.3331	10825	10825	MS2	32/108	RS14FT_1ug_120min_run1.raw
IPI:IPI00292530.1									High	GMADQDGLKPTIDKPSEDSPPLEMLGPR	IPI:IPI00292530.1	1	CID		96.8941	5.46854	0.744059	1	3	998.825	2994.46	1.44278	46.8644	10984	10984	MS2	32/108	RS14FT_1ug_120min_run1.raw
IPI:IPI00292530.1									High	GmADQDGLKPTIDKPSEDSPPLEMLGPR	IPI:IPI00292530.1	1	CID	M2(Oxidation)	49.7501	4.33033	0.6097	1	3	1004.16	3010.45	0.610199	43.9937	10141	10141	MS2	26/108	RS14FT_1ug_120min_run1.raw
IPI:IPI00292530.1									High	GmADQDGLKPTIDKPSEDSPPLEMLGPR	IPI:IPI00292530.1	1	CID	M2(Oxidation)	51.1776	4.07792	0.659314	1	3	1004.16	3010.45	0.306082	44.5839	10313	10313	MS2	31/108	RS14FT_1ug_120min_run1.raw
IPI:IPI00292530.1									High	GmADQDGLKPTIDKPSEDSPPLEMLGPR	IPI:IPI00292530.1	1	CID	M2(Oxidation)	43.9869	3.84606	0.61039	1	3	1004.15	3010.44	-1.88356	44.5108	10292	10292	MS2	30/108	RS14FT_1ug_120min_run1.raw
IPI:IPI00292530.1									High	GmADQDGLKPTIDKPSEDSPPLEMLGPR	IPI:IPI00292530.1	1	CID	M2(Oxidation)	74.1166	3.63539	0.436813	1	4	753.368	3010.45	-0.225519	44.1103	10174	10174	MS2	42/162	RS14FT_1ug_120min_run1.raw
IPI:IPI00292530.1									High	GMADQDGLKPTIDKPSEDSPPLEMLGPR	IPI:IPI00292530.1	1	CID		99.3997	3.61839	0.646409	1	4	749.37	2994.46	0.684126	46.3308	10824	10824	MS2	43/162	RS14FT_1ug_120min_run1.raw
IPI:IPI00292530.1									High	GMADQDGLKPTIDKPSEDSPPLEMLGPR	IPI:IPI00292530.1	1	CID		92.2142	3.61657	0.660221	1	4	749.37	2994.46	1.25484	46.8665	10985	10985	MS2	41/162	RS14FT_1ug_120min_run1.raw
IPI:IPI00292530.1									High	GMADQDGLKPTIDKPSEDSPPLEMLGPR	IPI:IPI00292530.1	1	CID		92.3177	3.60286	0.638889	1	4	749.369	2994.46	0.11341	47.9248	11301	11301	MS2	45/162	RS14FT_1ug_120min_run1.raw
IPI:IPI00292530.1									High	GMADQDGLKPTIDKPSEDSPPLEmLGPR	IPI:IPI00292530.1	1	CID	M24(Oxidation)	116.977	3.5874	0.579387	1	4	753.368	3010.45	-0.0633238	37.8552	8387	8387	MS2	47/162	RS14FT_1ug_120min_run1.raw
IPI:IPI00292530.1									High	GMADQDGLKPTIDKPSEDSPPLEMLGPR	IPI:IPI00292530.1	1	CID		88.3624	3.36491	0.681548	1	4	749.37	2994.46	0.602595	47.4077	11150	11150	MS2	41/162	RS14FT_1ug_120min_run1.raw
IPI:IPI00292530.1									High	GMADQDGLKPTIDKPSEDSPPLEMLGPR	IPI:IPI00292530.1	1	CID		85.4516	3.3413	0.631737	1	4	749.37	2994.46	0.765657	47.3704	11137	11137	MS2	41/162	RS14FT_1ug_120min_run1.raw
IPI:IPI00292530.1									High	GmADQDGLKPTIDKPSEDSPPLEmLGPR	IPI:IPI00292530.1	1	CID	M2(Oxidation), M24(Oxidation)	76.4851	3.23938	0.660494	1	4	757.367	3026.45	0.729839	35.4147	7689	7689	MS2	37/162	RS14FT_1ug_120min_run1.raw
IPI:IPI00292530.1									High	GmADQDGLKPTIDKPSEDSPPLEMLGPR	IPI:IPI00292530.1	1	CID	M2(Oxidation)	72.4287	3.11338	0.540193	1	4	753.368	3010.45	-0.225519	43.6387	10040	10040	MS2	40/162	RS14FT_1ug_120min_run1.raw
IPI:IPI00292530.1									High	GSLVQASEANLQAAQDFVR	IPI:IPI00292530.1	1	CID		114.473	6.38363	0.666144	1	2	1002.51	2004.02	1.02687	59.7428	14727	14727	MS2	25/36	RS14FT_1ug_120min_run1.raw
IPI:IPI00292530.1									High	GSLVQASEANLQAAQDFVR	IPI:IPI00292530.1	1	CID		104.289	6.09711	0.740984	1	2	1002.51	2004.01	0.0522632	60.2912	14873	14873	MS2	26/36	RS14FT_1ug_120min_run1.raw
IPI:IPI00292530.1									High	GSLVQASEANLQAAQDFVR	IPI:IPI00292530.1	1	CID		105.643	5.84623	0.74359	1	2	1002.51	2004.02	1.87965	60.2673	14866	14866	MS2	26/36	RS14FT_1ug_120min_run1.raw
IPI:IPI00292530.1									High	GSLVQASEANLQAAQDFVR	IPI:IPI00292530.1	1	CID		93.3431	5.14453	0.66537	1	2	1002.51	2004.02	2.79334	60.7988	15030	15030	MS2	23/36	RS14FT_1ug_120min_run1.raw
IPI:IPI00292530.1									High	GSLVQASEANLQAAQDFVR	IPI:IPI00292530.1	1	CID		89.0904	4.47555	0.575893	1	2	1002.51	2004.02	2.24512	63.0231	15649	15649	MS2	19/36	RS14FT_1ug_120min_run1.raw
IPI:IPI00292530.1									High	GSLVQASEANLQAAQDFVR	IPI:IPI00292530.1	1	CID		56.3599	4.46217	0.603139	1	2	1002.51	2004.02	1.33143	64.2321	15987	15987	MS2	18/36	RS14FT_1ug_120min_run1.raw
IPI:IPI00292530.1									High	GSLVQASEANLQAAQDFVR	IPI:IPI00292530.1	1	CID		69.4974	4.42241	0.70362	1	2	1002.51	2004.02	0.600479	60.8271	15039	15039	MS2	24/36	RS14FT_1ug_120min_run1.raw
IPI:IPI00292530.1									High	GSLVQASEANLQAAQDFVR	IPI:IPI00292530.1	1	CID		71.8937	4.12358	0.65534	1	2	1002.51	2004.02	1.69691	63.6526	15817	15817	MS2	18/36	RS14FT_1ug_120min_run1.raw
IPI:IPI00292530.1									High	GSLVQASEANLQAAQDFVR	IPI:IPI00292530.1	1	CID		57.3182	3.8532	0.522078	1	2	1002.51	2004.02	0.235002	64.8138	16146	16146	MS2	17/36	RS14FT_1ug_120min_run1.raw
IPI:IPI00292530.1									High	GSLVQASEANLQAAQDFVR	IPI:IPI00292530.1	1	CID		65.8163	3.84112	0.601562	1	2	1002.51	2004.02	0.965956	63.6869	15828	15828	MS2	19/36	RS14FT_1ug_120min_run1.raw
IPI:IPI00292530.1									High	GSLVQASEANLQAAQDFVR	IPI:IPI00292530.1	1	CID		42.1616	3.80646	0.569554	1	2	1002.51	2004.02	3.70702	62.897	15619	15619	MS2	17/36	RS14FT_1ug_120min_run1.raw
IPI:IPI00292530.1									High	GSLVQASEANLQAAQDFVR	IPI:IPI00292530.1	1	CID		33.0362	3.75788	0.62234	1	2	1002.51	2004.02	1.14869	63.5887	15801	15801	MS2	18/36	RS14FT_1ug_120min_run1.raw
IPI:IPI00292530.1									High	GSLVQASEANLQAAQDFVR	IPI:IPI00292530.1	1	CID		116.973	6.25507	0.678914	1	3	668.677	2004.02	0.654682	60.1643	14836	14836	MS2	34/72	RS14FT_1ug_120min_run1.raw
IPI:IPI00292530.1									High	GSLVQASEANLQAAQDFVR	IPI:IPI00292530.1	1	CID		126.579	5.85347	0.71453	1	3	668.677	2004.02	1.11153	60.345	14894	14894	MS2	37/72	RS14FT_1ug_120min_run1.raw
IPI:IPI00292530.1									High	GSLVQASEANLQAAQDFVR	IPI:IPI00292530.1	1	CID		128.063	5.62338	0.74911	1	3	668.677	2004.02	0.746051	60.7113	15006	15006	MS2	35/72	RS14FT_1ug_120min_run1.raw
IPI:IPI00292530.1									High	GSLVQASEANLQAAQDFVR	IPI:IPI00292530.1	1	CID		66.3343	3.71579	0.526882	1	3	668.676	2004.01	-0.0762723	59.6516	14702	14702	MS2	26/72	RS14FT_1ug_120min_run1.raw
IPI:IPI00292530.1									High	KAAISGENAGLVR	IPI:IPI00292530.1	1	CID		83.85	4.42418	0.662896	1	2	643.365	1285.72	-0.0106261	14.3972	2362	2362	MS2	22/24	RS14FT_1ug_120min_run1.raw
IPI:IPI00292530.1									High	KAAISGENAGLVR	IPI:IPI00292530.1	1	CID		87.8855	4.38239	0.700913	1	2	643.364	1285.72	-0.865114	13.8927	2288	2288	MS2	22/24	RS14FT_1ug_120min_run1.raw
IPI:IPI00292530.1									High	KAAISGENAGLVR	IPI:IPI00292530.1	1	CID		75.2254	3.9249	0.660714	1	2	643.365	1285.72	0.464089	14.9038	2450	2450	MS2	22/24	RS14FT_1ug_120min_run1.raw
IPI:IPI00292530.1									High	KAAISGENAGLVR	IPI:IPI00292530.1	1	CID		41.6665	3.88844	0.681234	1	2	643.365	1285.72	0.0843169	13.3752	2221	2221	MS2	19/24	RS14FT_1ug_120min_run1.raw
IPI:IPI00292530.1									High	KAAISGENAGLVR	IPI:IPI00292530.1	1	CID		66.8105	3.82567	0.587467	1	2	643.365	1285.72	0.938803	15.4145	2533	2533	MS2	20/24	RS14FT_1ug_120min_run1.raw
IPI:IPI00292530.1									High	KAAISGENAGLVR	IPI:IPI00292530.1	1	CID		37.3201	3.42917	0.600583	1	2	643.366	1285.72	1.41352	15.9258	2636	2636	MS2	18/24	RS14FT_1ug_120min_run1.raw
IPI:IPI00292530.1									High	KAAISGENAGLVR	IPI:IPI00292530.1	1	CID		32.1241	3.39585	0.641176	1	2	643.365	1285.72	-0.105569	16.05	2659	2659	MS2	18/24	RS14FT_1ug_120min_run1.raw
IPI:IPI00292530.1									High	KAAISGENAGLVR	IPI:IPI00292530.1	1	CID		20.9243	3.50772	0.450142	1	3	429.246	1285.72	0.358687	14.9061	2451	2451	MS2	29/48	RS14FT_1ug_120min_run1.raw
IPI:IPI00292530.1									High	LDAQASFLPK	IPI:IPI00292530.1	1	CID		58.9488	3.72646	0.533512	1	2	545.301	1089.59	0.428279	31.2763	6506	6506	MS2	16/18	RS14FT_1ug_120min_run1.raw
IPI:IPI00292530.1									High	LDAQASFLPK	IPI:IPI00292530.1	1	CID		36.2404	2.95673	0.496622	1	2	545.301	1089.6	1.54861	31.8085	6666	6666	MS2	15/18	RS14FT_1ug_120min_run1.raw
IPI:IPI00292530.1									High	LDAQASFLPK	IPI:IPI00292530.1	1	CID		34.5836	2.67072	0.325843	1	2	545.3	1089.59	-0.804083	30.7726	6369	6369	MS2	13/18	RS14FT_1ug_120min_run1.raw
IPI:IPI00292530.1									High	NHMQYEIVIK	IPI:IPI00292530.1	1	CID		44.3362	2.98954	0.578595	1	2	637.832	1274.66	-0.0280637	28.2908	5652	5652	MS2	14/18	RS14FT_1ug_120min_run1.raw
IPI:IPI00292530.1									High	NHMQYEIVIK	IPI:IPI00292530.1	1	CID		23.3028	2.71082	0.612546	1	2	637.831	1274.65	-1.56034	28.8085	5811	5811	MS2	13/18	RS14FT_1ug_120min_run1.raw
IPI:IPI00292530.1									High	QAVDTAVDGVFIR	IPI:IPI00292530.1	1	CID		85.5842	4.03651	0.680693	1	2	695.87	1390.73	0.270688	38.3671	8534	8534	MS2	18/24	RS14FT_1ug_120min_run1.raw
IPI:IPI00292530.1									High	QAVDTAVDGVFIR	IPI:IPI00292530.1	1	CID		82.8865	3.97162	0.753149	1	2	695.87	1390.73	-0.343731	38.857	8679	8679	MS2	21/24	RS14FT_1ug_120min_run1.raw
IPI:IPI00292530.1									High	QYYEGSEIVVAGR	IPI:IPI00292530.1	1	CID		104.95	4.13812	0.816425	1	2	735.865	1470.72	-0.444689	26.9465	5286	5286	MS2	20/24	RS14FT_1ug_120min_run1.raw
IPI:IPI00292530.1									High	QYYEGSEIVVAGR	IPI:IPI00292530.1	1	CID		55.9091	3.56858	0.694678	1	2	735.866	1470.72	1.46431	27.4701	5431	5431	MS2	19/24	RS14FT_1ug_120min_run1.raw
IPI:IPI00292530.1									High	RQAVDTAVDGVFIR	IPI:IPI00292530.1	1	CID		23.6386	3.84208	0.526042	1	2	773.921	1546.83	0.0559421	34.1393	7336	7336	MS2	15/26	RS14FT_1ug_120min_run1.raw
IPI:IPI00292530.1									High	RTFVLSALQPSPTHSSSNTQR	IPI:IPI00292530.1	1	CID		18.0152	3.33737	0.341317	1	3	772.066	2314.18	-3.21628	32.2191	6781	6781	MS2	26/80	RS14FT_1ug_120min_run1.raw
IPI:IPI00292530.1									High	TAFISDFAVTADGNAFIGDIK	IPI:IPI00292530.1	1	CID		70.2277	4.45413	0.746067	1	2	1087.05	2173.08	1.37354	87.5872	22222	22222	MS2	20/40	RS14FT_1ug_120min_run1.raw
IPI:IPI00292530.1									High	TAFISDFAVTADGNAFIGDIK	IPI:IPI00292530.1	1	CID		69.6313	4.25472	0.691765	1	2	1087.04	2173.08	0.0253681	80.1297	20283	20283	MS2	22/40	RS14FT_1ug_120min_run1.raw
IPI:IPI00292530.1									High	TAFISDFAVTADGNAFIGDIK	IPI:IPI00292530.1	1	CID		31.1578	4.04734	0.71358	1	2	1087.05	2173.09	3.05875	89.1919	22656	22656	MS2	22/40	RS14FT_1ug_120min_run1.raw
IPI:IPI00292530.1									High	TAFISDFAVTADGNAFIGDIK	IPI:IPI00292530.1	1	CID		39.8724	4.02638	0.781638	1	2	1087.05	2173.08	1.37354	90.4624	22998	22998	MS2	17/40	RS14FT_1ug_120min_run1.raw
IPI:IPI00292530.1									High	TAFISDFAVTADGNAFIGDIK	IPI:IPI00292530.1	1	CID		30.0333	3.44332	0.790698	1	2	1087.04	2173.08	-0.0869796	98.967	25172	25172	MS2	20/40	RS14FT_1ug_120min_run1.raw
IPI:IPI00292530.1									High	TAFISDFAVTADGNAFIGDIK	IPI:IPI00292530.1	1	CID		13.9183	3.04067	0.730263	1	2	1087.04	2173.08	0.362411	92.5056	23556	23556	MS2	11/40	RS14FT_1ug_120min_run1.raw
IPI:IPI00292530.1									High	TAFISDFAVTADGNAFIGDIK	IPI:IPI00292530.1	1	CID		25.203	2.62325	0.561069	1	2	1087.04	2173.08	-0.0869796	102.463	25803	25803	MS2	16/40	RS14FT_1ug_120min_run1.raw
IPI:IPI00292530.1									High	TAFISDFAVTADGNAFIGDIK	IPI:IPI00292530.1	1	CID		17.3618	3.6802	0.586957	1	3	725.033	2173.08	1.64822	80.5677	20404	20404	MS2	22/80	RS14FT_1ug_120min_run1.raw
IPI:IPI00292530.1									High	TFVLSALQPSPTHSSSNTQR	IPI:IPI00292530.1	1	CID		47.5919	4.24967	0.675294	1	2	1079.55	2158.09	0.509733	38.9241	8701	8701	MS2	18/38	RS14FT_1ug_120min_run1.raw
IPI:IPI00292946.1	16.14	11	5	415	46.2946	6.30322	63.6673	Thyroxine-binding globulin
IPI:IPI00292946.1									High	AQWANPFDPSKTEDSSSFLIDK	IPI:IPI00292946.1	1	CID		97.7971	3.9734	0.544081	1	3	828.395	2483.17	-0.409687	60.5426	14954	14954	MS2	32/84	RS14FT_1ug_120min_run1.raw
IPI:IPI00292946.1									High	AQWANPFDPSKTEDSSSFLIDK	IPI:IPI00292946.1	1	CID		66.7717	3.24288	0.401235	1	3	828.396	2483.17	0.917606	60.1114	14826	14826	MS2	30/84	RS14FT_1ug_120min_run1.raw
IPI:IPI00292946.1									High	EGQMESVEAAMSSK	IPI:IPI00292946.1	1	CID		90.3091	4.03514	0.787129	1	2	742.324	1483.64	-0.399823	28.2067	5631	5631	MS2	21/26	RS14FT_1ug_120min_run1.raw
IPI:IPI00292946.1									High	EGQMESVEAAMSSK	IPI:IPI00292946.1	1	CID		76.6147	2.78596	0.691756	1	2	742.323	1483.64	-1.55171	27.7127	5510	5510	MS2	16/26	RS14FT_1ug_120min_run1.raw
IPI:IPI00292946.1									High	GWVDLFVPK	IPI:IPI00292946.1	1	CID		29.3971	2.66868	0.468165	1	2	530.795	1060.58	-0.194459	65.8762	16473	16473	MS2	13/16	RS14FT_1ug_120min_run1.raw
IPI:IPI00292946.1									High	NALALFVLPK	IPI:IPI00292946.1	1	CID		37.0143	3.79236	0.620053	1	2	543.34	1085.67	0.336602	67.0046	16784	16784	MS2	16/18	RS14FT_1ug_120min_run1.raw
IPI:IPI00292946.1									High	NALALFVLPK	IPI:IPI00292946.1	1	CID		29.626	3.41315	0.633431	1	2	543.34	1085.67	1.01123	66.5081	16648	16648	MS2	14/18	RS14FT_1ug_120min_run1.raw
IPI:IPI00292946.1									High	NALALFVLPK	IPI:IPI00292946.1	1	CID		45.3534	3.36541	0.637982	1	2	543.339	1085.67	-0.338024	67.5261	16929	16929	MS2	16/18	RS14FT_1ug_120min_run1.raw
IPI:IPI00292946.1									High	NALALFVLPK	IPI:IPI00292946.1	1	CID		39.8568	2.9645	0.587838	1	2	543.339	1085.67	-0.225586	67.8601	17024	17024	MS2	15/18	RS14FT_1ug_120min_run1.raw
IPI:IPI00292946.1									High	QEINSHVEMQTK	IPI:IPI00292946.1	1	CID		65.9996	2.76888	0.689531	1	2	722.349	1443.69	0.615129	10.5281	1712	1712	MS2	16/22	RS14FT_1ug_120min_run1.raw
IPI:IPI00292946.1									High	QEINSHVEMQTK	IPI:IPI00292946.1	1	CID		19.3842	2.70718	1	1	2	722.349	1443.69	0.023249	10.0254	1626	1626	MS2	17/22	RS14FT_1ug_120min_run1.raw
IPI:IPI00294004.1	6.66	5	5	676	75.0739	5.66846	31.5645	Vitamin K-dependent protein S
IPI:IPI00294004.1									High	IETISHEDLQR	IPI:IPI00294004.1	1	CID		31.8993	2.707	0.623616	1	2	670.844	1340.68	0.233039	17.9948	3005	3005	MS2	15/20	RS14FT_1ug_120min_run1.raw
IPI:IPI00294004.1									High	KVESELIKPINPR	IPI:IPI00294004.1	1	CID		66.039	4.5555	0.537281	1	2	761.952	1522.9	0.773922	24.1831	4535	4535	MS2	20/24	RS14FT_1ug_120min_run1.raw
IPI:IPI00294004.1									High	NNLELSTPLKIETISHEDLQR	IPI:IPI00294004.1	1	CID		45.1232	4.46175	0.596413	1	3	817.434	2450.29	-0.38708	48.8277	11569	11569	MS2	25/80	RS14FT_1ug_120min_run1.raw
IPI:IPI00294004.1									High	SFQTGLFTAAR	IPI:IPI00294004.1	1	CID		65.7634	3.58217	0.52514	1	2	599.815	1198.62	0.676403	37.2153	8208	8208	MS2	18/20	RS14FT_1ug_120min_run1.raw
IPI:IPI00294004.1									High	VESELIKPINPR	IPI:IPI00294004.1	1	CID		41.1102	2.99217	0.434783	1	2	697.904	1394.8	-0.38076	24.209	4543	4543	MS2	13/22	RS14FT_1ug_120min_run1.raw
IPI:IPI00294395.1	18.1	16	7	591	67.0035	8.1333	77.7686	Complement component C8 beta chain
IPI:IPI00294395.1									High	GGASEHITTLAYQELPTADLMQEWGDAVQYNPAIIK	IPI:IPI00294395.1	1	CID		122.965	5.79349	0.666667	1	3	1310.98	3930.93	2.25647	92.71	23607	23607	MS2	36/140	RS14FT_1ug_120min_run1.raw
IPI:IPI00294395.1									High	GGASEHITTLAYQELPTADLMQEWGDAVQYNPAIIK	IPI:IPI00294395.1	1	CID		136.005	5.779	0.6609	1	3	1310.98	3930.92	0.486403	92.5226	23560	23560	MS2	38/140	RS14FT_1ug_120min_run1.raw
IPI:IPI00294395.1									High	GGASEHITTLAYQELPTADLMQEWGDAVQYNPAIIK	IPI:IPI00294395.1	1	CID		71.963	4.84238	0.702479	1	3	1310.98	3930.92	0.206918	93.2212	23750	23750	MS2	29/140	RS14FT_1ug_120min_run1.raw
IPI:IPI00294395.1									High	GGASEHITTLAYQELPTADLmQEWGDAVQYNPAIIK	IPI:IPI00294395.1	1	CID	M21(Oxidation)	23.8587	4.14313	0.596618	1	3	1316.31	3946.93	2.54597	86.715	22010	22010	MS2	26/140	RS14FT_1ug_120min_run1.raw
IPI:IPI00294395.1									High	GGASEHITTLAYQELPTADLmQEWGDAVQYNPAIIK	IPI:IPI00294395.1	1	CID	M21(Oxidation)	1	3.26228	0.552147	1	3	1316.31	3946.92	0.411946	87.2248	22131	22131	MS2	25/140	RS14FT_1ug_120min_run1.raw
IPI:IPI00294395.1									High	IPGIFELGISSQSDR	IPI:IPI00294395.1	1	CID		91.3463	4.31587	0.717593	1	2	809.925	1618.84	-0.324999	59.4247	14643	14643	MS2	23/28	RS14FT_1ug_120min_run1.raw
IPI:IPI00294395.1									High	IPGIFELGISSQSDR	IPI:IPI00294395.1	1	CID		79.2775	4.1383	0.741546	1	2	809.926	1618.84	0.730682	58.8882	14474	14474	MS2	18/28	RS14FT_1ug_120min_run1.raw
IPI:IPI00294395.1									High	IPGIFELGISSQSDR	IPI:IPI00294395.1	1	CID		77.3154	4.0932	0.721271	1	2	809.925	1618.84	-0.400405	59.9429	14779	14779	MS2	23/28	RS14FT_1ug_120min_run1.raw
IPI:IPI00294395.1									High	IPGIFELGISSQSDR	IPI:IPI00294395.1	1	CID		97.938	4.02638	0.741935	1	2	809.927	1618.85	1.63555	58.9651	14500	14500	MS2	22/28	RS14FT_1ug_120min_run1.raw
IPI:IPI00294395.1									High	KPYNVESYTPQTQGK	IPI:IPI00294395.1	1	CID		77.6446	3.62961	0.707989	1	2	870.433	1739.86	-0.432703	20.2511	3481	3481	MS2	17/28	RS14FT_1ug_120min_run1.raw
IPI:IPI00294395.1									High	LPLEYSYGEYR	IPI:IPI00294395.1	1	CID		81.7701	3.51193	0.717949	1	2	695.338	1389.67	-0.282716	32.649	6902	6902	MS2	16/20	RS14FT_1ug_120min_run1.raw
IPI:IPI00294395.1									High	RLPLEYSYGEYR	IPI:IPI00294395.1	1	CID		13.3996	3.04004	0.371711	1	2	773.389	1545.77	0.190041	31.5957	6598	6598	MS2	14/22	RS14FT_1ug_120min_run1.raw
IPI:IPI00294395.1									High	SDLEVAHYK	IPI:IPI00294395.1	1	CID		48.9272	2.78702	0.605735	1	2	531.267	1061.53	-0.287129	11.7645	1939	1939	MS2	14/16	RS14FT_1ug_120min_run1.raw
IPI:IPI00294395.1									High	VEPLYELVTATDFAYSSTVR	IPI:IPI00294395.1	1	CID		78.6975	4.27958	0.600467	1	2	1131.07	2261.14	2.98396	93.0107	23689	23689	MS2	20/38	RS14FT_1ug_120min_run1.raw
IPI:IPI00294395.1									High	VEPLYELVTATDFAYSSTVR	IPI:IPI00294395.1	1	CID		50.1294	4.27289	0.587822	1	2	1131.07	2261.13	-0.147236	93.062	23705	23705	MS2	20/38	RS14FT_1ug_120min_run1.raw
IPI:IPI00294395.1									High	VEPLYELVTATDFAYSSTVR	IPI:IPI00294395.1	1	CID		63.2606	5.30136	0.643396	1	3	754.383	2261.14	0.737591	93.2399	23755	23755	MS2	28/76	RS14FT_1ug_120min_run1.raw
IPI:IPI00296099.6	2.39	4	2	1170	129.3	4.94482	16.1099	Thrombospondin-1
IPI:IPI00296099.6									High	FVFGTTPEDILR	IPI:IPI00296099.6	1	CID		25.8067	2.99162	0.618729	1	2	697.87	1394.73	0.424428	60.8683	15053	15053	MS2	15/22	RS14FT_1ug_120min_run1.raw
IPI:IPI00296099.6									High	MENAELDVPIQSVFTR	IPI:IPI00296099.6	1	CID		96.0861	3.81293	0.713911	1	2	924.962	1848.92	0.628815	61.5425	15231	15231	MS2	17/30	RS14FT_1ug_120min_run1.raw
IPI:IPI00296099.6									High	MENAELDVPIQSVFTR	IPI:IPI00296099.6	1	CID		83.6881	3.74411	0.572193	1	2	924.963	1848.92	1.42108	61.7172	15281	15281	MS2	18/30	RS14FT_1ug_120min_run1.raw
IPI:IPI00296099.6									High	MENAELDVPIQSVFTR	IPI:IPI00296099.6	1	CID		89.2849	3.38382	0.529586	1	2	924.963	1848.92	0.892905	61.8421	15320	15320	MS2	17/30	RS14FT_1ug_120min_run1.raw
IPI:IPI00296537.4	9.08	3	2	683	74.3839	5.23682	53.6666	Isoform C of Fibulin-1
IPI:IPI00296537.4									High	HGTVSSFVAK	IPI:IPI00296537.4	1	CID		45.1328	2.99408	0.70903	1	2	516.777	1032.55	-0.612894	9.04244	1436	1436	MS2	14/18	RS14FT_1ug_120min_run1.raw
IPI:IPI00296537.4									High	KVSPHSGVVALTKPVPEPR	IPI:IPI00296537.4	1	CID		51.0657	4.1153	0.623786	1	4	500.293	1998.15	0.298221	23.8057	4416	4416	MS2	36/108	RS14FT_1ug_120min_run1.raw
IPI:IPI00296537.4									High	KVSPHSGVVALTKPVPEPR	IPI:IPI00296537.4	1	CID		54.16	3.8706	0.630491	1	4	500.292	1998.15	-2.02327	23.9664	4464	4464	MS2	38/108	RS14FT_1ug_120min_run1.raw
IPI:IPI00296608.6	14.59	22	9	843	93.4573	6.48096	102.876	Complement component C7
IPI:IPI00296608.6									High	DGFVQDEGTMFPVGK	IPI:IPI00296608.6	1	CID		104.785	4.06226	0.692118	1	2	813.878	1626.75	0.865109	43.1437	9903	9903	MS2	22/28	RS14FT_1ug_120min_run1.raw
IPI:IPI00296608.6									High	DGFVQDEGTMFPVGK	IPI:IPI00296608.6	1	CID		51.7261	3.49266	0.644699	1	2	813.877	1626.75	-0.260483	42.735	9781	9781	MS2	21/28	RS14FT_1ug_120min_run1.raw
IPI:IPI00296608.6									High	DGFVQDEGTmFPVGK	IPI:IPI00296608.6	1	CID	M10(Oxidation)	51.5631	3.08318	0.724026	1	2	821.875	1642.74	0.385294	33.4806	7149	7149	MS2	16/28	RS14FT_1ug_120min_run1.raw
IPI:IPI00296608.6									High	ELSHLPSLYDYSAYR	IPI:IPI00296608.6	1	CID		51.0808	3.75551	0.473404	1	3	605.297	1813.88	0.881583	45.4771	10566	10566	MS2	27/56	RS14FT_1ug_120min_run1.raw
IPI:IPI00296608.6									High	ELSHLPSLYDYSAYR	IPI:IPI00296608.6	1	CID		40.5561	3.53584	0.590395	1	3	605.298	1813.88	1.58821	45.0093	10431	10431	MS2	27/56	RS14FT_1ug_120min_run1.raw
IPI:IPI00296608.6									High	ELSHLPSLYDYSAYR	IPI:IPI00296608.6	1	CID		42.4203	3.34329	0.51497	1	3	605.297	1813.88	0.174954	45.5018	10573	10573	MS2	25/56	RS14FT_1ug_120min_run1.raw
IPI:IPI00296608.6									High	ELSHLPSLYDYSAYR	IPI:IPI00296608.6	1	CID		47.3695	3.17824	0.578616	1	3	605.297	1813.88	0.578742	44.9749	10420	10420	MS2	24/56	RS14FT_1ug_120min_run1.raw
IPI:IPI00296608.6									High	GGGAGFISGLSYLELDNPAGNK	IPI:IPI00296608.6	1	CID		72.7789	5.68678	0.699473	1	2	1069.03	2137.06	0.603328	70.0533	17644	17644	MS2	20/42	RS14FT_1ug_120min_run1.raw
IPI:IPI00296608.6									High	GGGAGFISGLSYLELDNPAGNK	IPI:IPI00296608.6	1	CID		54.0907	4.93163	0.6714	1	2	1069.03	2137.06	0.260603	70.5828	17777	17777	MS2	18/42	RS14FT_1ug_120min_run1.raw
IPI:IPI00296608.6									High	LIDQYGTHYLQSGSLGGEYR	IPI:IPI00296608.6	1	CID		154.775	5.32111	0.759398	1	2	1129.05	2257.09	-1.19638	36.406	7983	7983	MS2	22/38	RS14FT_1ug_120min_run1.raw
IPI:IPI00296608.6									High	LIDQYGTHYLQSGSLGGEYR	IPI:IPI00296608.6	1	CID		35.1237	3.95111	0.397468	1	2	1129.05	2257.09	-1.52088	36.8865	8115	8115	MS2	17/38	RS14FT_1ug_120min_run1.raw
IPI:IPI00296608.6									High	LIDQYGTHYLQSGSLGGEYR	IPI:IPI00296608.6	1	CID		30.2442	3.9696	0.413098	1	3	753.034	2257.09	-0.769676	36.8472	8107	8107	MS2	29/76	RS14FT_1ug_120min_run1.raw
IPI:IPI00296608.6									High	LIDQYGTHYLQSGSLGGEYR	IPI:IPI00296608.6	1	CID		61.1742	3.67668	0.61413	1	3	753.034	2257.09	0.20382	36.327	7961	7961	MS2	34/76	RS14FT_1ug_120min_run1.raw
IPI:IPI00296608.6									High	LKQNDFNSVEEK	IPI:IPI00296608.6	1	CID		36.4712	3.47896	0.471264	1	2	725.862	1450.72	0.183079	11.3265	1857	1857	MS2	18/22	RS14FT_1ug_120min_run1.raw
IPI:IPI00296608.6									High	LSGNVLSYTFQVK	IPI:IPI00296608.6	1	CID		47.887	4.04481	0.564356	1	2	728.396	1455.78	-0.184199	51.061	12222	12222	MS2	17/24	RS14FT_1ug_120min_run1.raw
IPI:IPI00296608.6									High	RYSAWAESVTNLPQVIK	IPI:IPI00296608.6	1	CID		46.2397	2.87658	0.298611	1	2	981.527	1962.05	0.906644	56.2869	13703	13703	MS2	16/32	RS14FT_1ug_120min_run1.raw
IPI:IPI00296608.6									High	RYSAWAESVTNLPQVIK	IPI:IPI00296608.6	1	CID		45.0692	3.20015	0.565625	1	3	654.687	1962.05	0.30874	56.1693	13670	13670	MS2	26/64	RS14FT_1ug_120min_run1.raw
IPI:IPI00296608.6									High	SSGWHFVVK	IPI:IPI00296608.6	1	CID		45.7587	2.78242	0.392086	1	2	523.774	1046.54	-0.733919	29.3053	5945	5945	MS2	12/16	RS14FT_1ug_120min_run1.raw
IPI:IPI00296608.6									High	YSAWAESVTNLPQVIK	IPI:IPI00296608.6	1	CID		97.1281	4.7757	0.648536	1	2	903.476	1805.94	0.672394	62.0458	15373	15373	MS2	22/30	RS14FT_1ug_120min_run1.raw
IPI:IPI00296608.6									High	YSAWAESVTNLPQVIK	IPI:IPI00296608.6	1	CID		70.6401	4.61722	0.686147	1	2	903.481	1805.95	5.87707	62.0779	15384	15384	MS2	22/30	RS14FT_1ug_120min_run1.raw
IPI:IPI00296608.6									High	YSAWAESVTNLPQVIK	IPI:IPI00296608.6	1	CID		91.9059	4.10594	0.649635	1	2	903.476	1805.95	1.21314	61.5303	15226	15226	MS2	22/30	RS14FT_1ug_120min_run1.raw
IPI:IPI00296608.6									High	YSAWAESVTNLPQVIK	IPI:IPI00296608.6	1	CID		57.9681	3.86396	0.512953	1	2	903.477	1805.95	2.02426	62.5584	15523	15523	MS2	17/30	RS14FT_1ug_120min_run1.raw
IPI:IPI00297550.8	13.25	10	6	732	83.2146	6.0874	35.5459	Coagulation factor XIII A chain
IPI:IPI00297550.8									High	AVPPNNSNAAEDDLPTVELQGVVPR	IPI:IPI00297550.8	1	CID		29.3986	3.35221	0.704478	1	2	1301.66	2602.31	0.26889	54.6919	13249	13249	MS2	15/48	RS14FT_1ug_120min_run1.raw
IPI:IPI00297550.8									High	AVPPNNSNAAEDDLPTVELQGVVPR	IPI:IPI00297550.8	1	CID		29.9668	3.65947	0.543716	1	3	868.108	2602.31	-0.228815	54.8244	13284	13284	MS2	28/96	RS14FT_1ug_120min_run1.raw
IPI:IPI00297550.8									High	GTYIPVPIVSELQSGK	IPI:IPI00297550.8	1	CID		88.2938	2.75057	0.578182	1	2	844.468	1687.93	1.57916	65.2358	16270	16270	MS2	19/30	RS14FT_1ug_120min_run1.raw
IPI:IPI00297550.8									High	GTYIPVPIVSELQSGK	IPI:IPI00297550.8	1	CID		45.8819	2.66693	0.606742	1	2	844.468	1687.93	1.79612	65.0576	16215	16215	MS2	19/30	RS14FT_1ug_120min_run1.raw
IPI:IPI00297550.8									High	KDGTHVVENVDATHIGK	IPI:IPI00297550.8	1	CID		40.9245	3.66501	0.569482	1	4	455.739	1819.93	1.77084	18.3695	3083	3083	MS2	35/96	RS14FT_1ug_120min_run1.raw
IPI:IPI00297550.8									High	LALETALMYGAK	IPI:IPI00297550.8	1	CID		71.6925	4.09577	0.67561	1	2	640.85	1280.69	0.945998	48.116	11360	11360	MS2	20/22	RS14FT_1ug_120min_run1.raw
IPI:IPI00297550.8									High	LALETALMYGAK	IPI:IPI00297550.8	1	CID		71.9565	3.78268	0.600529	1	2	640.85	1280.69	0.183472	47.9877	11321	11321	MS2	18/22	RS14FT_1ug_120min_run1.raw
IPI:IPI00297550.8									High	QIGGDGMMDITDTYK	IPI:IPI00297550.8	1	CID		25.6892	2.84463	0.71831	1	2	822.865	1644.72	-1.22306	37.7167	8353	8353	MS2	12/28	RS14FT_1ug_120min_run1.raw
IPI:IPI00297550.8									High	STVLTIPEIIIK	IPI:IPI00297550.8	1	CID		46.4404	3.32217	0.487952	1	2	663.916	1326.82	0.495522	71.0917	17911	17911	MS2	18/22	RS14FT_1ug_120min_run1.raw
IPI:IPI00297550.8									High	STVLTIPEIIIK	IPI:IPI00297550.8	1	CID		57.0278	3.17954	0.487421	1	2	663.916	1326.83	0.587523	70.5529	17768	17768	MS2	16/22	RS14FT_1ug_120min_run1.raw
IPI:IPI00298497.3	35.23	48	14	491	55.8923	8.26514	237.611	Fibrinogen beta chain
IPI:IPI00298497.3									High	AHYGGFTVQNEANK	IPI:IPI00298497.3	1	CID		105.088	4.17641	0.636364	1	2	768.366	1535.72	0.490715	19.6909	3324	3324	MS2	21/26	RS14FT_1ug_120min_run1.raw
IPI:IPI00298497.3									High	AHYGGFTVQNEANK	IPI:IPI00298497.3	1	CID		67.8216	3.07196	0.612378	1	2	768.366	1535.72	0.0932797	19.1706	3236	3236	MS2	19/26	RS14FT_1ug_120min_run1.raw
IPI:IPI00298497.3									High	DNENVVNEYSSELEK	IPI:IPI00298497.3	1	CID		107.371	5.53683	0.81769	1	2	884.898	1768.79	0.43542	33.5022	7155	7155	MS2	21/28	RS14FT_1ug_120min_run1.raw
IPI:IPI00298497.3									High	DNENVVNEYSSELEK	IPI:IPI00298497.3	1	CID		103	4.36819	0.79405	1	2	884.898	1768.79	0.711474	34.0239	7308	7308	MS2	23/28	RS14FT_1ug_120min_run1.raw
IPI:IPI00298497.3									High	EEAPSLRPAPPPISGGGYR	IPI:IPI00298497.3	1	CID		39.0463	2.88539	0.605536	1	2	976.006	1951	0.397036	29.077	5878	5878	MS2	16/36	RS14FT_1ug_120min_run1.raw
IPI:IPI00298497.3									High	EEAPSLRPAPPPISGGGYR	IPI:IPI00298497.3	1	CID		31.5294	3.73108	0.487936	1	3	651.005	1951	-1.36176	29.2635	5930	5930	MS2	28/72	RS14FT_1ug_120min_run1.raw
IPI:IPI00298497.3									High	GGETSEMYLIQPDSSVKPYR	IPI:IPI00298497.3	1	CID		94.1588	4.8683	0.681725	1	2	1129.04	2257.08	-0.864135	37.0569	8159	8159	MS2	19/38	RS14FT_1ug_120min_run1.raw
IPI:IPI00298497.3									High	GGETSEMYLIQPDSSVKPYR	IPI:IPI00298497.3	1	CID		71.6186	3.95281	0.683544	1	3	753.032	2257.08	0.914656	37.3562	8248	8248	MS2	25/76	RS14FT_1ug_120min_run1.raw
IPI:IPI00298497.3									High	HGTDDGVVWMNWK	IPI:IPI00298497.3	1	CID		90.5822	4.4925	0.730512	1	2	772.852	1544.7	1.08348	43.9645	10132	10132	MS2	20/24	RS14FT_1ug_120min_run1.raw
IPI:IPI00298497.3									High	HGTDDGVVWMNWK	IPI:IPI00298497.3	1	CID		87.3806	3.62984	0.652893	1	2	772.852	1544.7	1.00445	43.7761	10078	10078	MS2	18/24	RS14FT_1ug_120min_run1.raw
IPI:IPI00298497.3									High	HGTDDGVVWMNWK	IPI:IPI00298497.3	1	CID		73.6259	3.556	0.688202	1	2	772.852	1544.7	0.530299	44.358	10248	10248	MS2	15/24	RS14FT_1ug_120min_run1.raw
IPI:IPI00298497.3									High	HQLYIDETVNSNIPTNLR	IPI:IPI00298497.3	1	CID		88.9243	5.01507	0.699203	1	2	1064.05	2127.08	0.383874	39.9899	9014	9014	MS2	24/34	RS14FT_1ug_120min_run1.raw
IPI:IPI00298497.3									High	HQLYIDETVNSNIPTNLR	IPI:IPI00298497.3	1	CID		107.242	4.73284	0.659619	1	2	1064.05	2127.09	1.30209	40.1473	9057	9057	MS2	24/34	RS14FT_1ug_120min_run1.raw
IPI:IPI00298497.3									High	HQLYIDETVNSNIPTNLR	IPI:IPI00298497.3	1	CID		89.7272	4.67617	0.630342	1	2	1064.04	2127.08	-2.02645	39.6166	8912	8912	MS2	25/34	RS14FT_1ug_120min_run1.raw
IPI:IPI00298497.3									High	HQLYIDETVNSNIPTNLR	IPI:IPI00298497.3	1	CID		54.7026	3.90006	0.512821	1	3	709.699	2127.08	0.147999	40.1301	9053	9053	MS2	23/68	RS14FT_1ug_120min_run1.raw
IPI:IPI00298497.3									High	HQLYIDETVNSNIPTNLR	IPI:IPI00298497.3	1	CID		26.416	3.34733	0.304478	1	3	709.699	2127.08	0.0619158	39.6115	8910	8910	MS2	20/68	RS14FT_1ug_120min_run1.raw
IPI:IPI00298497.3									High	KGGETSEMYLIQPDSSVKPYR	IPI:IPI00298497.3	1	CID		113.7	5.54125	0.696751	1	2	1193.09	2385.18	1.33207	33.7484	7229	7229	MS2	24/40	RS14FT_1ug_120min_run1.raw
IPI:IPI00298497.3									High	KGGETSEMYLIQPDSSVKPYR	IPI:IPI00298497.3	1	CID		95.8173	5.22152	0.708812	1	2	1193.09	2385.18	0.308501	33.8158	7248	7248	MS2	21/40	RS14FT_1ug_120min_run1.raw
IPI:IPI00298497.3									High	KGGETSEMYLIQPDSSVKPYR	IPI:IPI00298497.3	1	CID		87.5657	5.51407	0.689655	1	3	795.73	2385.18	-0.234513	33.4133	7127	7127	MS2	32/80	RS14FT_1ug_120min_run1.raw
IPI:IPI00298497.3									High	KREEAPSLRPAPPPISGGGYR	IPI:IPI00298497.3	1	CID		74.67	3.41818	0.546784	1	3	745.739	2235.2	0.893804	25.2693	4838	4838	MS2	33/80	RS14FT_1ug_120min_run1.raw
IPI:IPI00298497.3									High	KREEAPSLRPAPPPISGGGYR	IPI:IPI00298497.3	1	CID		22.0374	3.29665	0.639394	1	4	559.556	2235.2	1.18816	25.4082	4880	4880	MS2	33/120	RS14FT_1ug_120min_run1.raw
IPI:IPI00298497.3									High	MGPTELLIEMEDWK	IPI:IPI00298497.3	1	CID		95.5853	4.41937	0.680995	1	2	846.405	1691.8	0.671996	86.7369	22015	22015	MS2	22/26	RS14FT_1ug_120min_run1.raw
IPI:IPI00298497.3									High	MGPTELLIEMEDWK	IPI:IPI00298497.3	1	CID		78.4353	4.12542	0.641646	1	2	846.405	1691.8	0.74415	89.5096	22737	22737	MS2	18/26	RS14FT_1ug_120min_run1.raw
IPI:IPI00298497.3									High	MGPTELLIEMEDWK	IPI:IPI00298497.3	1	CID		75.2702	3.57779	0.594972	1	2	846.406	1691.8	1.53784	86.2165	21872	21872	MS2	14/26	RS14FT_1ug_120min_run1.raw
IPI:IPI00298497.3									High	MGPTELLIEMEDWK	IPI:IPI00298497.3	1	CID		47.7851	3.46116	0.592486	1	2	846.406	1691.8	1.53784	86.2189	21873	21873	MS2	18/26	RS14FT_1ug_120min_run1.raw
IPI:IPI00298497.3									High	MGPTELLIEmEDWK	IPI:IPI00298497.3	1	CID	M10(Oxidation)	61.8267	3.24903	0.572308	1	2	854.402	1707.8	-0.28808	57.016	13911	13911	MS2	15/26	RS14FT_1ug_120min_run1.raw
IPI:IPI00298497.3									High	MGPTELLIEmEDWK	IPI:IPI00298497.3	1	CID	M10(Oxidation)	64.328	2.66518	0.505618	1	2	854.402	1707.8	-0.431037	57.061	13923	13923	MS2	15/26	RS14FT_1ug_120min_run1.raw
IPI:IPI00298497.3									High	NSVDELNNNVEAVSQTSSSSFQYMYLLK	IPI:IPI00298497.3	1	CID		137.14	7.86227	0.756997	1	3	1056.5	3167.49	1.89108	75.0429	18946	18946	MS2	37/108	RS14FT_1ug_120min_run1.raw
IPI:IPI00298497.3									High	NSVDELNNNVEAVSQTSSSSFQYMYLLK	IPI:IPI00298497.3	1	CID		106.22	5.46674	0.603291	1	3	1056.5	3167.49	0.966158	75.321	19017	19017	MS2	34/108	RS14FT_1ug_120min_run1.raw
IPI:IPI00298497.3									High	NSVDELNNNVEAVSQTSSSSFQYMYLLK	IPI:IPI00298497.3	1	CID		73.3738	4.90589	0.590631	1	3	1056.5	3167.48	0.156849	75.8287	19153	19153	MS2	34/108	RS14FT_1ug_120min_run1.raw
IPI:IPI00298497.3									High	NSVDELNNNVEAVSQTSSSSFQYMYLLK	IPI:IPI00298497.3	1	CID		62.8686	4.85783	0.648148	1	3	1056.5	3167.49	0.503696	75.5523	19069	19069	MS2	33/108	RS14FT_1ug_120min_run1.raw
IPI:IPI00298497.3									High	NSVDELNNNVEAVSQTSSSSFQYMYLLK	IPI:IPI00298497.3	1	CID		34.8598	4.33288	0.662818	1	3	1056.5	3167.49	3.04723	74.5325	18797	18797	MS2	27/108	RS14FT_1ug_120min_run1.raw
IPI:IPI00298497.3									High	QGFGNVATNTDGK	IPI:IPI00298497.3	1	CID		64.5522	3.3013	0.4	1	2	654.813	1308.62	0.307524	12.2784	2040	2040	MS2	13/24	RS14FT_1ug_120min_run1.raw
IPI:IPI00298497.3									High	QGFGNVATNTDGK	IPI:IPI00298497.3	1	CID		72.3545	3.19347	0.545455	1	2	654.813	1308.62	1.05378	12.7827	2129	2129	MS2	16/24	RS14FT_1ug_120min_run1.raw
IPI:IPI00298497.3									High	QGFGNVATNTDGK	IPI:IPI00298497.3	1	CID		66.8003	3.15654	0.613924	1	2	654.813	1308.62	0.12096	13.8107	2274	2274	MS2	17/24	RS14FT_1ug_120min_run1.raw
IPI:IPI00298497.3									High	QGFGNVATNTDGK	IPI:IPI00298497.3	1	CID		83.2028	3.15309	0.485714	1	2	654.812	1308.62	-0.625295	11.7665	1940	1940	MS2	18/24	RS14FT_1ug_120min_run1.raw
IPI:IPI00298497.3									High	QGFGNVATNTDGK	IPI:IPI00298497.3	1	CID		58.2329	3.13037	0.501597	1	2	654.813	1308.62	0.214242	13.2962	2208	2208	MS2	17/24	RS14FT_1ug_120min_run1.raw
IPI:IPI00298497.3									High	QVKDNENVVNEYSSELEK	IPI:IPI00298497.3	1	CID		33.8107	3.76297	0.542553	1	3	708.674	2124.01	-0.728695	30.7914	6374	6374	MS2	22/68	RS14FT_1ug_120min_run1.raw
IPI:IPI00298497.3									High	QVKDNENVVNEYSSELEK	IPI:IPI00298497.3	1	CID		20.1451	3.19617	0.603125	1	3	708.674	2124.01	-0.211449	30.7011	6345	6345	MS2	24/68	RS14FT_1ug_120min_run1.raw
IPI:IPI00298497.3									High	REEAPSLRPAPPPISGGGYR	IPI:IPI00298497.3	1	CID		126.495	3.31284	0.47432	1	3	703.041	2107.11	1.58507	27.2564	5374	5374	MS2	30/76	RS14FT_1ug_120min_run1.raw
IPI:IPI00298497.3									High	YYWGGQYTWDMAK	IPI:IPI00298497.3	1	CID		92.3078	4.39576	0.759091	1	2	834.864	1668.72	2.89863	50.4714	12047	12047	MS2	21/24	RS14FT_1ug_120min_run1.raw
IPI:IPI00298497.3									High	YYWGGQYTWDMAK	IPI:IPI00298497.3	1	CID		104.985	4.16423	0.653846	1	2	834.863	1668.72	1.7282	50.4298	12036	12036	MS2	21/24	RS14FT_1ug_120min_run1.raw
IPI:IPI00298497.3									High	YYWGGQYTWDMAK	IPI:IPI00298497.3	1	CID		103.102	3.79909	0.739474	1	2	834.864	1668.72	3.26439	49.9402	11884	11884	MS2	20/24	RS14FT_1ug_120min_run1.raw
IPI:IPI00298497.3									High	YYWGGQYTWDMAK	IPI:IPI00298497.3	1	CID		111.665	3.64008	0.777473	1	2	834.862	1668.72	1.43559	51.2036	12269	12269	MS2	18/24	RS14FT_1ug_120min_run1.raw
IPI:IPI00298497.3									High	YYWGGQYTWDMAK	IPI:IPI00298497.3	1	CID		116.21	3.57345	0.655462	1	2	834.863	1668.72	1.94766	49.8443	11857	11857	MS2	19/24	RS14FT_1ug_120min_run1.raw
IPI:IPI00298497.3									High	YYWGGQYTWDMAK	IPI:IPI00298497.3	1	CID		94.3456	3.54644	0.630986	1	2	834.862	1668.72	1.06983	51.0405	12217	12217	MS2	20/24	RS14FT_1ug_120min_run1.raw
IPI:IPI00298497.3									High	YYWGGQYTWDMAK	IPI:IPI00298497.3	1	CID		93.7576	3.48478	0.635057	1	2	834.864	1668.72	3.26439	49.8199	11850	11850	MS2	19/24	RS14FT_1ug_120min_run1.raw
IPI:IPI00298497.3									High	YYWGGQYTWDmAK	IPI:IPI00298497.3	1	CID	M11(Oxidation)	76.75	2.80984	0.782918	1	2	842.859	1684.71	-0.0520943	40.9952	9310	9310	MS2	16/24	RS14FT_1ug_120min_run1.raw
IPI:IPI00298971.1	18.2	23	6	478	54.2712	5.79541	115.974	Vitronectin
IPI:IPI00298971.1									High	DVWGIEGPIDAAFTR	IPI:IPI00298971.1	1	CID		71.7044	4.20489	0.719048	1	2	823.913	1646.82	0.616749	72.5471	18284	18284	MS2	22/28	RS14FT_1ug_120min_run1.raw
IPI:IPI00298971.1									High	DVWGIEGPIDAAFTR	IPI:IPI00298971.1	1	CID		78.9553	4.15322	0.650602	1	2	823.913	1646.82	1.358	71.9251	18119	18119	MS2	22/28	RS14FT_1ug_120min_run1.raw
IPI:IPI00298971.1									High	DVWGIEGPIDAAFTR	IPI:IPI00298971.1	1	CID		46.3419	4.06647	0.633907	1	2	823.914	1646.82	1.50625	70.8734	17852	17852	MS2	20/28	RS14FT_1ug_120min_run1.raw
IPI:IPI00298971.1									High	DVWGIEGPIDAAFTR	IPI:IPI00298971.1	1	CID		98.425	3.7999	0.681579	1	2	823.914	1646.82	1.72862	71.3977	17986	17986	MS2	21/28	RS14FT_1ug_120min_run1.raw
IPI:IPI00298971.1									High	DVWGIEGPIDAAFTR	IPI:IPI00298971.1	1	CID		76.3048	3.77757	0.560847	1	2	823.913	1646.82	0.542624	72.9591	18391	18391	MS2	21/28	RS14FT_1ug_120min_run1.raw
IPI:IPI00298971.1									High	DVWGIEGPIDAAFTR	IPI:IPI00298971.1	1	CID		74.2296	3.7516	0.629333	1	2	823.914	1646.82	1.50625	72.4322	18249	18249	MS2	22/28	RS14FT_1ug_120min_run1.raw
IPI:IPI00298971.1									High	DVWGIEGPIDAAFTR	IPI:IPI00298971.1	1	CID		66.545	2.90347	0.644828	1	2	823.913	1646.82	0.764999	70.7791	17830	17830	MS2	19/28	RS14FT_1ug_120min_run1.raw
IPI:IPI00298971.1									High	DVWGIEGPIDAAFTR	IPI:IPI00298971.1	1	CID		39.0901	2.79903	0.546429	1	2	823.913	1646.82	0.913249	75.814	19150	19150	MS2	15/28	RS14FT_1ug_120min_run1.raw
IPI:IPI00298971.1									High	DVWGIEGPIDAAFTR	IPI:IPI00298971.1	1	CID		49.5352	3.50454	0.494286	1	3	549.61	1646.82	-0.762728	71.4849	18008	18008	MS2	25/56	RS14FT_1ug_120min_run1.raw
IPI:IPI00298971.1									High	DWHGVPGQVDAAMAGR	IPI:IPI00298971.1	1	CID		91.5044	3.24798	0.806154	1	2	833.892	1666.78	0.44482	33.9872	7295	7295	MS2	20/30	RS14FT_1ug_120min_run1.raw
IPI:IPI00298971.1									High	DWHGVPGQVDAAMAGR	IPI:IPI00298971.1	1	CID		111.27	3.00118	0.81	1	2	833.892	1666.78	0.73777	34.5094	7437	7437	MS2	19/30	RS14FT_1ug_120min_run1.raw
IPI:IPI00298971.1									High	DWHGVPGQVDAAmAGR	IPI:IPI00298971.1	1	CID	M13(Oxidation)	61.1217	2.99595	0.7	1	2	841.888	1682.77	-1.6155	25.7408	4961	4961	MS2	19/30	RS14FT_1ug_120min_run1.raw
IPI:IPI00298971.1									High	DWHGVPGQVDAAMAGR	IPI:IPI00298971.1	1	CID		75.8437	2.80342	0.703571	1	2	833.891	1666.78	-0.214316	33.4782	7148	7148	MS2	18/30	RS14FT_1ug_120min_run1.raw
IPI:IPI00298971.1									High	DWHGVPGQVDAAMAGR	IPI:IPI00298971.1	1	CID		54.1893	4.50667	0.554324	1	3	556.264	1666.78	0.656465	34.3827	7400	7400	MS2	35/60	RS14FT_1ug_120min_run1.raw
IPI:IPI00298971.1									High	DWHGVPGQVDAAMAGR	IPI:IPI00298971.1	1	CID		78.6104	4.29124	0.552448	1	3	556.264	1666.78	0.546609	33.8523	7257	7257	MS2	36/60	RS14FT_1ug_120min_run1.raw
IPI:IPI00298971.1									High	FEDGVLDPDYPR	IPI:IPI00298971.1	1	CID		51.9589	4.20505	0.548694	1	2	711.83	1422.65	-0.285002	32.7085	6918	6918	MS2	18/22	RS14FT_1ug_120min_run1.raw
IPI:IPI00298971.1									High	FEDGVLDPDYPR	IPI:IPI00298971.1	1	CID		53.8223	4.1101	0.515815	1	2	711.831	1422.65	0.573044	32.8489	6956	6956	MS2	18/22	RS14FT_1ug_120min_run1.raw
IPI:IPI00298971.1									High	FEDGVLDPDYPR	IPI:IPI00298971.1	1	CID		67.8756	4.07487	0.525799	1	2	711.831	1422.65	0.229826	33.3644	7112	7112	MS2	18/22	RS14FT_1ug_120min_run1.raw
IPI:IPI00298971.1									High	FEDGVLDPDYPR	IPI:IPI00298971.1	1	CID		33.4783	2.7657	0.465704	1	2	711.83	1422.65	-0.628221	31.5049	6572	6572	MS2	13/22	RS14FT_1ug_120min_run1.raw
IPI:IPI00298971.1									High	GDVFTMPEDEYTVYDDGEEK	IPI:IPI00298971.1	1	CID		92.0366	3.97895	0.768844	1	2	1169.98	2338.96	0.379898	43.3525	9960	9960	MS2	21/38	RS14FT_1ug_120min_run1.raw
IPI:IPI00298971.1									High	GDVFTMPEDEYTVYDDGEEK	IPI:IPI00298971.1	1	CID		80.1207	3.89676	0.85641	1	2	1169.98	2338.96	0.693038	42.8332	9809	9809	MS2	21/38	RS14FT_1ug_120min_run1.raw
IPI:IPI00298971.1									High	IYISGMAPRPSLAK	IPI:IPI00298971.1	1	CID		46.3938	3.60237	0.411111	1	2	752.422	1503.84	0.71817	31.1142	6463	6463	MS2	17/26	RS14FT_1ug_120min_run1.raw
IPI:IPI00298971.1									High	VDTVDPPYPR	IPI:IPI00298971.1	1	CID		27.1526	3.37169	0.507418	1	2	579.793	1158.58	-0.407819	22.2093	3977	3977	MS2	15/18	RS14FT_1ug_120min_run1.raw
IPI:IPI00298994.6	2.01	2	2	2541	269.599	6.07471	10.551	Talin-1
IPI:IPI00298994.6									High	GTEWVDPEDPTVIAENELLGAAAAIEAAAK	IPI:IPI00298994.6	1	CID		40.6477	3.87373	0.645995	1	3	1017.84	3051.51	-0.33282	99.767	25321	25321	MS2	25/116	RS14FT_1ug_120min_run1.raw
IPI:IPI00298994.6									High	VSQMAQYFEPLTLAAVGAASK	IPI:IPI00298994.6	1	CID		49.1857	3.20077	0.68125	1	2	1091.56	2182.12	0.230267	79.8249	20203	20203	MS2	15/40	RS14FT_1ug_120min_run1.raw
IPI:IPI00299503.2	8.33	10	6	840	92.278	6.3667	41.5421	Isoform 1 of Phosphatidylinositol-glycan-specific phospholipase D
IPI:IPI00299503.2									High	AQYVLISPEASSR	IPI:IPI00299503.2	1	CID		33.7064	2.68114	0.350746	1	2	710.875	1420.74	-0.365999	29.6642	6060	6060	MS2	15/24	RS14FT_1ug_120min_run1.raw
IPI:IPI00299503.2									High	FGSSLITVR	IPI:IPI00299503.2	1	CID		39.1664	2.896	0.641379	1	2	490.282	979.557	-0.348123	31.4794	6564	6564	MS2	13/16	RS14FT_1ug_120min_run1.raw
IPI:IPI00299503.2									High	IADVTSGLIGGEDGR	IPI:IPI00299503.2	1	CID		110.612	4.7076	0.719745	1	2	730.373	1459.74	0.428968	31.3704	6529	6529	MS2	23/28	RS14FT_1ug_120min_run1.raw
IPI:IPI00299503.2									High	IADVTSGLIGGEDGR	IPI:IPI00299503.2	1	CID		87.2166	4.52147	0.612832	1	2	730.373	1459.74	0.178094	31.5912	6596	6596	MS2	23/28	RS14FT_1ug_120min_run1.raw
IPI:IPI00299503.2									High	ILEGFQPSGR	IPI:IPI00299503.2	1	CID		70.2674	2.87043	0.421603	1	2	552.296	1103.59	0.624607	25.5478	4913	4913	MS2	17/18	RS14FT_1ug_120min_run1.raw
IPI:IPI00299503.2									High	ILEGFQPSGR	IPI:IPI00299503.2	1	CID		48.1136	2.63613	0.473485	1	2	552.297	1103.59	1.62012	25.9456	5010	5010	MS2	15/18	RS14FT_1ug_120min_run1.raw
IPI:IPI00299503.2									High	TLLLVGSPTWK	IPI:IPI00299503.2	1	CID		47.5053	3.46781	0.674352	1	2	607.861	1214.72	0.512152	50.8453	12154	12154	MS2	16/20	RS14FT_1ug_120min_run1.raw
IPI:IPI00299503.2									High	TLLLVGSPTWK	IPI:IPI00299503.2	1	CID		39.3164	3.35648	0.755952	1	2	607.861	1214.72	0.713138	50.7088	12117	12117	MS2	14/20	RS14FT_1ug_120min_run1.raw
IPI:IPI00299503.2									High	TLLLVGSPTWK	IPI:IPI00299503.2	1	CID		23.2608	3.19829	0.63125	1	2	607.861	1214.71	-0.392285	50.1921	11967	11967	MS2	13/20	RS14FT_1ug_120min_run1.raw
IPI:IPI00299503.2									High	TMFIGGSQLSQK	IPI:IPI00299503.2	1	CID		61.0784	3.27047	0.703364	1	2	648.835	1296.66	0.0612826	29.4362	5990	5990	MS2	18/22	RS14FT_1ug_120min_run1.raw
IPI:IPI00304273.2	60.86	2	1	396	45.3715	5.37646	342.241	Apolipoprotein A-IV
IPI:IPI00304273.2									High	TQVNTQAEQLR	IPI:IPI00304273.2	1	CID		50.4605	3.76055	0.553191	1	2	644.336	1287.67	0.00577135	10.7522	1752	1752	MS2	17/20	RS14FT_1ug_120min_run1.raw
IPI:IPI00304273.2									High	TQVNTQAEQLR	IPI:IPI00304273.2	1	CID		54.8252	3.34512	0.468657	1	2	644.337	1287.67	0.47977	10.2446	1664	1664	MS2	17/20	RS14FT_1ug_120min_run1.raw
IPI:IPI00305461.4	25.87	73	20	947	106.502	6.94678	344.587	Inter-alpha (Globulin) inhibitor H2, isoform CRA_a
IPI:IPI00305461.4									High	AEDHFSVIDFNQNIR	IPI:IPI00305461.4	1	CID		103.737	4.02533	0.533499	1	2	902.934	1804.86	-0.465448	43.6821	10055	10055	MS2	18/28	RS14FT_1ug_120min_run1.raw
IPI:IPI00305461.4									High	AEDHFSVIDFNQNIR	IPI:IPI00305461.4	1	CID		98.3006	3.65328	0.641096	1	2	902.934	1804.86	-0.262545	44.1913	10199	10199	MS2	16/28	RS14FT_1ug_120min_run1.raw
IPI:IPI00305461.4									High	AEDHFSVIDFNQNIR	IPI:IPI00305461.4	1	CID		48.1534	3.56309	0.426966	1	3	602.292	1804.86	0.643066	44.1126	10175	10175	MS2	24/56	RS14FT_1ug_120min_run1.raw
IPI:IPI00305461.4									High	AHVSFKPTVAQQR	IPI:IPI00305461.4	1	CID		46.5128	3.51828	0.721591	1	2	734.904	1468.8	-0.535294	12.7527	2123	2123	MS2	18/24	RS14FT_1ug_120min_run1.raw
IPI:IPI00305461.4									High	AHVSFKPTVAQQR	IPI:IPI00305461.4	1	CID		78.0606	3.50943	0.774929	1	2	734.905	1468.8	0.0464677	14.2429	2342	2342	MS2	18/24	RS14FT_1ug_120min_run1.raw
IPI:IPI00305461.4									High	AHVSFKPTVAQQR	IPI:IPI00305461.4	1	CID		63.4516	3.429	0.699708	1	2	734.905	1468.8	0.129576	14.7624	2425	2425	MS2	19/24	RS14FT_1ug_120min_run1.raw
IPI:IPI00305461.4									High	DKHADPDFTR	IPI:IPI00305461.4	1	CID		34.1789	3.06926	1	1	3	401.191	1201.56	0.13924	4.37798	557	557	MS2	21/36	RS14FT_1ug_120min_run1.raw
IPI:IPI00305461.4									High	ETAVDGELVVLYDVK	IPI:IPI00305461.4	1	CID		76.1506	4.79385	0.730689	1	2	825.436	1649.86	0.448504	63.1398	15680	15680	MS2	21/28	RS14FT_1ug_120min_run1.raw
IPI:IPI00305461.4									High	ETAVDGELVVLYDVK	IPI:IPI00305461.4	1	CID		112.04	4.71273	0.738854	1	2	825.436	1649.86	0.59648	59.7876	14739	14739	MS2	21/28	RS14FT_1ug_120min_run1.raw
IPI:IPI00305461.4									High	ETAVDGELVVLYDVK	IPI:IPI00305461.4	1	CID		73.6611	4.70647	0.639066	1	2	825.436	1649.86	0.522492	64.2121	15982	15982	MS2	21/28	RS14FT_1ug_120min_run1.raw
IPI:IPI00305461.4									High	ETAVDGELVVLYDVK	IPI:IPI00305461.4	1	CID		81.1148	4.66002	0.733906	1	2	825.436	1649.86	0.522492	63.6797	15825	15825	MS2	20/28	RS14FT_1ug_120min_run1.raw
IPI:IPI00305461.4									High	ETAVDGELVVLYDVK	IPI:IPI00305461.4	1	CID		70.2064	4.54628	0.718681	1	2	825.436	1649.86	0.522492	63.5686	15796	15796	MS2	19/28	RS14FT_1ug_120min_run1.raw
IPI:IPI00305461.4									High	ETAVDGELVVLYDVK	IPI:IPI00305461.4	1	CID		67.3114	4.42003	0.626697	1	2	825.436	1649.87	1.04041	61.1283	15114	15114	MS2	17/28	RS14FT_1ug_120min_run1.raw
IPI:IPI00305461.4									High	ETAVDGELVVLYDVK	IPI:IPI00305461.4	1	CID		73.5778	4.2832	0.656542	1	2	825.436	1649.86	0.96642	61.225	15147	15147	MS2	19/28	RS14FT_1ug_120min_run1.raw
IPI:IPI00305461.4									High	ETAVDGELVVLYDVK	IPI:IPI00305461.4	1	CID		25.4486	2.93966	0.482993	1	2	825.435	1649.86	-0.365365	73.9704	18634	18634	MS2	13/28	RS14FT_1ug_120min_run1.raw
IPI:IPI00305461.4									High	FLHVPDTFEGHFDGVPVISK	IPI:IPI00305461.4	1	CID		58.5153	3.90464	0.65641	1	2	1121.07	2241.14	2.33205	60.9123	15065	15065	MS2	19/38	RS14FT_1ug_120min_run1.raw
IPI:IPI00305461.4									High	FLHVPDTFEGHFDGVPVISK	IPI:IPI00305461.4	1	CID		122.199	4.06343	0.674877	1	3	747.717	2241.14	1.3184	61.1698	15126	15126	MS2	37/76	RS14FT_1ug_120min_run1.raw
IPI:IPI00305461.4									High	FLHVPDTFEGHFDGVPVISK	IPI:IPI00305461.4	1	CID		81.4719	3.78793	0.641161	1	3	747.717	2241.14	0.746483	59.235	14589	14589	MS2	29/76	RS14FT_1ug_120min_run1.raw
IPI:IPI00305461.4									High	FLHVPDTFEGHFDGVPVISK	IPI:IPI00305461.4	1	CID		135.379	3.78231	0.650794	1	3	747.717	2241.14	0.583079	60.5474	14956	14956	MS2	33/76	RS14FT_1ug_120min_run1.raw
IPI:IPI00305461.4									High	FLHVPDTFEGHFDGVPVISK	IPI:IPI00305461.4	1	CID		81.2973	3.68081	0.73913	1	3	747.717	2241.14	1.15499	60.4967	14941	14941	MS2	31/76	RS14FT_1ug_120min_run1.raw
IPI:IPI00305461.4									High	FLHVPDTFEGHFDGVPVISK	IPI:IPI00305461.4	1	CID		25.7035	3.26544	0.535168	1	3	747.716	2241.13	0.419675	59.2689	14601	14601	MS2	25/76	RS14FT_1ug_120min_run1.raw
IPI:IPI00305461.4									High	FLHVPDTFEGHFDGVPVISK	IPI:IPI00305461.4	1	CID		115.706	3.20086	0.65625	1	3	747.717	2241.14	0.664781	61.559	15235	15235	MS2	33/76	RS14FT_1ug_120min_run1.raw
IPI:IPI00305461.4									High	FLHVPDTFEGHFDGVPVISK	IPI:IPI00305461.4	1	CID		35.1055	3.82842	0.54047	1	4	561.039	2241.14	0.631547	61.2746	15162	15162	MS2	46/114	RS14FT_1ug_120min_run1.raw
IPI:IPI00305461.4									High	FLHVPDTFEGHFDGVPVISK	IPI:IPI00305461.4	1	CID		88.4337	3.81711	0.489529	1	4	561.039	2241.13	0.304739	61.0961	15104	15104	MS2	42/114	RS14FT_1ug_120min_run1.raw
IPI:IPI00305461.4									High	FLHVPDTFEGHFDGVPVISK	IPI:IPI00305461.4	1	CID		40.0925	3.5558	0.410112	1	4	561.039	2241.13	-0.239942	60.5813	14967	14967	MS2	39/114	RS14FT_1ug_120min_run1.raw
IPI:IPI00305461.4									High	FLHVPDTFEGHFDGVPVISK	IPI:IPI00305461.4	1	CID		43.2684	3.26641	0.406728	1	4	561.038	2241.13	-1.22037	60.5596	14961	14961	MS2	37/114	RS14FT_1ug_120min_run1.raw
IPI:IPI00305461.4									High	FYNQVSTPLLR	IPI:IPI00305461.4	1	CID		52.013	3.53881	0.669492	1	2	669.364	1337.72	0.173314	37.2591	8220	8220	MS2	15/20	RS14FT_1ug_120min_run1.raw
IPI:IPI00305461.4									High	FYNQVSTPLLR	IPI:IPI00305461.4	1	CID		60.2118	3.0372	0.588816	1	2	669.365	1337.72	0.538323	36.7483	8078	8078	MS2	14/20	RS14FT_1ug_120min_run1.raw
IPI:IPI00305461.4									High	HADPDFTR	IPI:IPI00305461.4	1	CID		42.4481	2.6466	0.422642	1	2	479.723	958.438	0.222805	4.97483	668	668	MS2	11/14	RS14FT_1ug_120min_run1.raw
IPI:IPI00305461.4									High	IQPSGGTNINEALLR	IPI:IPI00305461.4	1	CID		91.5108	2.96987	0.747475	1	2	791.932	1582.86	0.747592	31.8858	6686	6686	MS2	19/28	RS14FT_1ug_120min_run1.raw
IPI:IPI00305461.4									High	IQPSGGTNINEALLR	IPI:IPI00305461.4	1	CID		83.6497	2.84607	1	1	2	791.931	1582.85	-0.640574	32.9253	6980	6980	MS2	20/28	RS14FT_1ug_120min_run1.raw
IPI:IPI00305461.4									High	IQPSGGTNINEALLR	IPI:IPI00305461.4	1	CID		117.931	2.72471	0.823529	1	2	791.93	1582.85	-0.717695	32.4057	6829	6829	MS2	21/28	RS14FT_1ug_120min_run1.raw
IPI:IPI00305461.4									High	IYGNQDTSSQLK	IPI:IPI00305461.4	1	CID		78.3786	3.15324	0.469841	1	2	677.336	1353.66	0.147119	9.57975	1540	1540	MS2	19/22	RS14FT_1ug_120min_run1.raw
IPI:IPI00305461.4									High	IYGNQDTSSQLK	IPI:IPI00305461.4	1	CID		68.7951	3.07716	0.551948	1	2	677.336	1353.66	-0.484125	10.0849	1634	1634	MS2	19/22	RS14FT_1ug_120min_run1.raw
IPI:IPI00305461.4									High	IYGNQDTSSQLK	IPI:IPI00305461.4	1	CID		78.0576	3.02469	0.536424	1	2	677.335	1353.66	-0.844836	10.4834	1706	1706	MS2	20/22	RS14FT_1ug_120min_run1.raw
IPI:IPI00305461.4									High	IYGNQDTSSQLKK	IPI:IPI00305461.4	1	CID		81.652	4.11669	0.584951	1	2	741.383	1481.76	-0.11227	7.09116	1060	1060	MS2	21/24	RS14FT_1ug_120min_run1.raw
IPI:IPI00305461.4									High	IYGNQDTSSQLKK	IPI:IPI00305461.4	1	CID		45.4025	3.83926	0.520833	1	2	741.384	1481.76	0.217258	6.66927	980	980	MS2	19/24	RS14FT_1ug_120min_run1.raw
IPI:IPI00305461.4									High	IYGNQDTSSQLKK	IPI:IPI00305461.4	1	CID		7.38816	2.657	0.18797	1	2	741.384	1481.76	0.217258	7.649	1160	1160	MS2	14/24	RS14FT_1ug_120min_run1.raw
IPI:IPI00305461.4									High	KFYNQVSTPLLR	IPI:IPI00305461.4	1	CID		57.5075	3.47892	0.534483	1	2	733.412	1465.82	-0.0911862	33.0265	7011	7011	MS2	16/22	RS14FT_1ug_120min_run1.raw
IPI:IPI00305461.4									High	LSNENHGIAQR	IPI:IPI00305461.4	1	CID		68.4121	3.70224	0.583784	1	2	619.816	1238.62	0.421279	3.58496	418	418	MS2	16/20	RS14FT_1ug_120min_run1.raw
IPI:IPI00305461.4									High	LSNENHGIAQR	IPI:IPI00305461.4	1	CID		50.5632	3.54362	0.502825	1	2	619.815	1238.62	-0.367146	1.54659	175	175	MS2	15/20	RS14FT_1ug_120min_run1.raw
IPI:IPI00305461.4									High	LSNENHGIAQR	IPI:IPI00305461.4	1	CID		77.2215	3.41925	0.517544	1	2	619.816	1238.62	0.322726	1.0347	118	118	MS2	17/20	RS14FT_1ug_120min_run1.raw
IPI:IPI00305461.4									High	LSNENHGIAQR	IPI:IPI00305461.4	1	CID		55.7524	3.28548	0.401216	1	2	619.815	1238.62	0.0270666	3.07125	351	351	MS2	17/20	RS14FT_1ug_120min_run1.raw
IPI:IPI00305461.4									High	LSNENHGIAQR	IPI:IPI00305461.4	1	CID		62.3873	3.12603	0.530351	1	2	619.815	1238.62	-0.0714866	2.56793	290	290	MS2	17/20	RS14FT_1ug_120min_run1.raw
IPI:IPI00305461.4									High	LSNENHGIAQR	IPI:IPI00305461.4	1	CID		70.2416	2.97941	0.422819	1	2	619.815	1238.62	-0.0714866	0.0156317	4	4	MS2	17/20	RS14FT_1ug_120min_run1.raw
IPI:IPI00305461.4									High	LSNENHGIAQR	IPI:IPI00305461.4	1	CID		64.8065	2.96975	0.498316	1	2	619.816	1238.62	0.322726	2.05807	232	232	MS2	16/20	RS14FT_1ug_120min_run1.raw
IPI:IPI00305461.4									High	LSNENHGIAQR	IPI:IPI00305461.4	1	CID		52.8284	2.8176	0.503546	1	2	619.815	1238.62	-0.0714866	0.522902	61	61	MS2	17/20	RS14FT_1ug_120min_run1.raw
IPI:IPI00305461.4									High	MATTMIQSK	IPI:IPI00305461.4	1	CID		48.4777	2.96896	0.686869	1	2	505.754	1010.5	0.233515	12.2598	2035	2035	MS2	15/16	RS14FT_1ug_120min_run1.raw
IPI:IPI00305461.4									High	NDLISATK	IPI:IPI00305461.4	1	CID		30.2786	2.725	0.322344	1	2	431.238	861.468	0.185423	9.64373	1554	1554	MS2	12/14	RS14FT_1ug_120min_run1.raw
IPI:IPI00305461.4									High	NDLISATK	IPI:IPI00305461.4	1	CID		30.9519	2.63704	0.287879	1	2	431.237	861.468	0.043723	10.1489	1643	1643	MS2	13/14	RS14FT_1ug_120min_run1.raw
IPI:IPI00305461.4									High	NVQFNYPHTSVTDVTQNNFHNYFGGSEIVVAGK	IPI:IPI00305461.4	1	CID		53.2988	5.07407	0.641026	1	4	921.694	3683.75	0.768745	66.5892	16669	16669	MS2	41/192	RS14FT_1ug_120min_run1.raw
IPI:IPI00305461.4									High	NVQFNYPHTSVTDVTQNNFHNYFGGSEIVVAGK	IPI:IPI00305461.4	1	CID		125.16	4.55122	0.786813	1	4	921.694	3683.76	1.03384	61.6105	15250	15250	MS2	39/192	RS14FT_1ug_120min_run1.raw
IPI:IPI00305461.4									High	NVQFNYPHTSVTDVTQNNFHNYFGGSEIVVAGK	IPI:IPI00305461.4	1	CID		80.5256	4.51252	0.636364	1	4	921.694	3683.75	0.56992	67.4834	16917	16917	MS2	38/192	RS14FT_1ug_120min_run1.raw
IPI:IPI00305461.4									High	NVQFNYPHTSVTDVTQNNFHNYFGGSEIVVAGK	IPI:IPI00305461.4	1	CID		48.6192	3.96573	0.695214	1	4	921.695	3683.76	1.63032	68.0001	17063	17063	MS2	40/192	RS14FT_1ug_120min_run1.raw
IPI:IPI00305461.4									High	NVQFNYPHTSVTDVTQNNFHNYFGGSEIVVAGK	IPI:IPI00305461.4	1	CID		68.8782	3.91499	0.647059	1	4	921.695	3683.76	1.96169	67.1186	16814	16814	MS2	45/192	RS14FT_1ug_120min_run1.raw
IPI:IPI00305461.4									High	NVQFNYPHTSVTDVTQNNFHNYFGGSEIVVAGK	IPI:IPI00305461.4	1	CID		101.254	3.23399	0.637771	1	4	921.691	3683.74	-2.01481	68.0562	17080	17080	MS2	39/192	RS14FT_1ug_120min_run1.raw
IPI:IPI00305461.4									High	SLPGESEEMMEEVDQVTLYSYK	IPI:IPI00305461.4	1	CID		93.1086	4.65806	0.785408	1	2	1282.58	2564.14	0.826501	76.9009	19416	19416	MS2	22/42	RS14FT_1ug_120min_run1.raw
IPI:IPI00305461.4									High	SLPGESEEMMEEVDQVTLYSYK	IPI:IPI00305461.4	1	CID		86.2647	3.90872	0.762148	1	2	1282.58	2564.15	1.58821	76.3764	19285	19285	MS2	20/42	RS14FT_1ug_120min_run1.raw
IPI:IPI00305461.4									High	SSALDMENFR	IPI:IPI00305461.4	1	CID		53.301	2.99275	0.525084	1	2	585.267	1169.53	1.52202	30.2943	6225	6225	MS2	16/18	RS14FT_1ug_120min_run1.raw
IPI:IPI00305461.4									High	SSALDMENFR	IPI:IPI00305461.4	1	CID		54.0598	2.87676	0.46875	1	2	585.267	1169.53	0.478267	29.7863	6089	6089	MS2	16/18	RS14FT_1ug_120min_run1.raw
IPI:IPI00305461.4									High	TEVNVLPGAK	IPI:IPI00305461.4	1	CID		33.2419	2.67168	0.400749	1	2	514.293	1027.58	0.359661	22.7754	4131	4131	MS2	15/18	RS14FT_1ug_120min_run1.raw
IPI:IPI00305461.4									High	TEVNVLPGAK	IPI:IPI00305461.4	1	CID		34.5606	2.65652	0.413534	1	2	514.292	1027.58	-1.89743	22.2529	3990	3990	MS2	14/18	RS14FT_1ug_120min_run1.raw
IPI:IPI00305461.4									High	VQFELHYQEVK	IPI:IPI00305461.4	1	CID		46.3667	3.11214	0.469453	1	2	710.367	1419.73	0.516501	30.9868	6429	6429	MS2	16/20	RS14FT_1ug_120min_run1.raw
IPI:IPI00305461.4									High	VVNNSPQPQNVVFDVQIPK	IPI:IPI00305461.4	1	CID		78.5912	5.20833	0.508637	1	2	1061.57	2122.13	-0.12603	51.9517	12485	12485	MS2	22/36	RS14FT_1ug_120min_run1.raw
IPI:IPI00305461.4									High	VVNNSPQPQNVVFDVQIPK	IPI:IPI00305461.4	1	CID		83.0112	4.77294	0.587002	1	2	1061.57	2122.13	0.449196	52.5918	12662	12662	MS2	22/36	RS14FT_1ug_120min_run1.raw
IPI:IPI00305461.4									High	VVNNSPQPQNVVFDVQIPK	IPI:IPI00305461.4	1	CID		88.0498	4.77169	0.582809	1	2	1061.57	2122.13	0.909376	52.0602	12510	12510	MS2	23/36	RS14FT_1ug_120min_run1.raw
IPI:IPI00305461.4									High	VVNNSPQPQNVVFDVQIPK	IPI:IPI00305461.4	1	CID		83.8336	4.47073	0.552573	1	2	1061.57	2122.13	0.334151	52.6126	12668	12668	MS2	22/36	RS14FT_1ug_120min_run1.raw
IPI:IPI00305461.4									High	VVNNSPQPQNVVFDVQIPK	IPI:IPI00305461.4	1	CID		83.7691	4.33008	0.535797	1	2	1061.57	2122.13	-0.586211	53.1185	12810	12810	MS2	20/36	RS14FT_1ug_120min_run1.raw
IPI:IPI00305461.4									High	VVNNSPQPQNVVFDVQIPK	IPI:IPI00305461.4	1	CID		34.1487	2.85464	0.645614	1	2	1061.57	2122.13	0.794331	53.1735	12830	12830	MS2	17/36	RS14FT_1ug_120min_run1.raw
IPI:IPI00305461.4									High	VVNNSPQPQNVVFDVQIPK	IPI:IPI00305461.4	1	CID		78.784	5.90729	0.707276	1	3	708.048	2122.13	0.241531	52.5585	12651	12651	MS2	34/72	RS14FT_1ug_120min_run1.raw
IPI:IPI00305461.4									High	VVNNSPQPQNVVFDVQIPK	IPI:IPI00305461.4	1	CID		47.8033	4.65422	0.587097	1	3	708.048	2122.13	-0.44874	52.1175	12528	12528	MS2	31/72	RS14FT_1ug_120min_run1.raw
IPI:IPI00305461.4									High	VVNNSPQPQNVVFDVQIPK	IPI:IPI00305461.4	1	CID		79.1311	4.62761	0.572354	1	3	708.048	2122.13	0.500382	52.6339	12674	12674	MS2	36/72	RS14FT_1ug_120min_run1.raw
IPI:IPI00305461.4									High	VVNNSPQPQNVVFDVQIPK	IPI:IPI00305461.4	1	CID		69.7215	4.35568	0.525229	1	3	708.048	2122.13	0.672949	53.0662	12795	12795	MS2	28/72	RS14FT_1ug_120min_run1.raw
IPI:IPI00306378.5	8.65	2	1	185	20.6159	5.96045	9.84637	Isoform 2 of Mannan-binding lectin serine protease 2
IPI:IPI00306378.5									High	LASPGFPGEYANDQER	IPI:IPI00306378.5	1	CID		56.2494	3.05364	0.495082	1	2	875.904	1750.8	-1.90142	28.6257	5752	5752	MS2	17/30	RS14FT_1ug_120min_run1.raw
IPI:IPI00306378.5									High	LASPGFPGEYANDQER	IPI:IPI00306378.5	1	CID		40.8034	2.79584	0.421429	1	2	875.905	1750.8	-0.297804	28.5307	5724	5724	MS2	13/30	RS14FT_1ug_120min_run1.raw
IPI:IPI00328609.3	29.04	24	11	427	48.5112	7.75244	110.832	Kallistatin
IPI:IPI00328609.3									High	ALWEKPFISSR	IPI:IPI00328609.3	1	CID		28.7494	2.67911	0.548507	1	2	667.367	1333.73	0.00349256	35.7244	7792	7792	MS2	13/20	RS14FT_1ug_120min_run1.raw
IPI:IPI00328609.3									High	ATLDVDEAGTEAAAATSFAIK	IPI:IPI00328609.3	1	CID		100.594	6.27088	0.720893	1	2	1026.51	2052.01	0.337383	54.2578	13128	13128	MS2	27/40	RS14FT_1ug_120min_run1.raw
IPI:IPI00328609.3									High	ATLDVDEAGTEAAAATSFAIK	IPI:IPI00328609.3	1	CID		64.8274	5.79829	0.731034	1	2	1026.51	2052.01	0.575335	53.7505	12994	12994	MS2	25/40	RS14FT_1ug_120min_run1.raw
IPI:IPI00328609.3									High	DFYVDENTTVR	IPI:IPI00328609.3	1	CID		59.0117	2.67469	0.535581	1	2	679.815	1358.62	0.0226346	26.6039	5197	5197	MS2	16/20	RS14FT_1ug_120min_run1.raw
IPI:IPI00328609.3									High	EIEEVLTPEMLMR	IPI:IPI00328609.3	1	CID		53.715	4.42993	0.65237	1	2	795.4	1589.79	0.299672	62.4944	15506	15506	MS2	19/24	RS14FT_1ug_120min_run1.raw
IPI:IPI00328609.3									High	EIEEVLTPEMLMR	IPI:IPI00328609.3	1	CID		75.5134	3.82553	0.600522	1	2	795.401	1589.79	1.52821	63.0184	15647	15647	MS2	20/24	RS14FT_1ug_120min_run1.raw
IPI:IPI00328609.3									High	EIEEVLTPEMLMR	IPI:IPI00328609.3	1	CID		72.3582	3.7993	0.657895	1	2	795.404	1589.8	6.44234	62.1015	15394	15394	MS2	19/24	RS14FT_1ug_120min_run1.raw
IPI:IPI00328609.3									High	EIEEVLTPEMLMR	IPI:IPI00328609.3	1	CID		69.5648	3.48426	0.675287	1	2	795.4	1589.79	0.376456	61.9921	15360	15360	MS2	17/24	RS14FT_1ug_120min_run1.raw
IPI:IPI00328609.3									High	EIEEVLTPEMLMR	IPI:IPI00328609.3	1	CID		10.5573	2.89038	0.570934	1	2	795.399	1589.79	-0.698519	63.571	15797	15797	MS2	13/24	RS14FT_1ug_120min_run1.raw
IPI:IPI00328609.3									High	FYYLIASETPGK	IPI:IPI00328609.3	1	CID		56.7725	3.46875	0.59366	1	2	694.859	1388.71	0.850954	40.201	9073	9073	MS2	16/22	RS14FT_1ug_120min_run1.raw
IPI:IPI00328609.3									High	FYYLIASETPGK	IPI:IPI00328609.3	1	CID		36.2982	2.96019	0.523649	1	2	694.859	1388.71	0.850954	40.5187	9171	9171	MS2	15/22	RS14FT_1ug_120min_run1.raw
IPI:IPI00328609.3									High	FYYLIASETPGK	IPI:IPI00328609.3	1	CID		39.2305	2.93132	0.539249	1	2	694.86	1388.71	1.72997	39.6821	8928	8928	MS2	15/22	RS14FT_1ug_120min_run1.raw
IPI:IPI00328609.3									High	GDATVFFILPNQGK	IPI:IPI00328609.3	1	CID		56.1742	3.35931	0.52381	1	2	753.902	1506.8	0.588538	60.142	14830	14830	MS2	18/26	RS14FT_1ug_120min_run1.raw
IPI:IPI00328609.3									High	GDATVFFILPNQGK	IPI:IPI00328609.3	1	CID		58.3709	3.25311	0.547692	1	2	753.902	1506.8	0.831577	59.6244	14694	14694	MS2	17/26	RS14FT_1ug_120min_run1.raw
IPI:IPI00328609.3									High	GDATVFFILPNQGK	IPI:IPI00328609.3	1	CID		20.2604	3.07112	0.543974	1	2	753.902	1506.8	0.91259	60.3698	14904	14904	MS2	16/26	RS14FT_1ug_120min_run1.raw
IPI:IPI00328609.3									High	GDATVFFILPNQGK	IPI:IPI00328609.3	1	CID		18.5266	2.74461	0.583942	1	2	753.902	1506.8	0.831577	59.1228	14552	14552	MS2	12/26	RS14FT_1ug_120min_run1.raw
IPI:IPI00328609.3									High	IVDLVSELKK	IPI:IPI00328609.3	1	CID		44.5853	3.08476	0.211039	1	2	572.353	1143.7	-0.212979	35.77	7805	7805	MS2	15/18	RS14FT_1ug_120min_run1.raw
IPI:IPI00328609.3									High	LGFTDLFSK	IPI:IPI00328609.3	1	CID		59.1808	2.77844	0.535971	1	2	514.277	1027.55	0.0240731	57.9561	14199	14199	MS2	15/16	RS14FT_1ug_120min_run1.raw
IPI:IPI00328609.3									High	LGFTDLFSK	IPI:IPI00328609.3	1	CID		61.3544	2.68911	0.527881	1	2	514.277	1027.55	0.618062	57.4438	14041	14041	MS2	15/16	RS14FT_1ug_120min_run1.raw
IPI:IPI00328609.3									High	LGFTDLFSK	IPI:IPI00328609.3	1	CID		60.6424	2.68701	0.624535	1	2	514.277	1027.55	0.261669	57.1316	13947	13947	MS2	15/16	RS14FT_1ug_120min_run1.raw
IPI:IPI00328609.3									High	MREIEEVLTPEMLMR	IPI:IPI00328609.3	1	CID		50.6976	3.07146	0.407166	1	2	938.97	1876.93	-0.081182	63.3583	15743	15743	MS2	15/28	RS14FT_1ug_120min_run1.raw
IPI:IPI00328609.3									High	VGSALFLSHNLK	IPI:IPI00328609.3	1	CID		56.4572	3.61099	0.548476	1	2	643.366	1285.73	-1.03297	32.6466	6901	6901	MS2	16/22	RS14FT_1ug_120min_run1.raw
IPI:IPI00328609.3									High	VGSALFLSHNLK	IPI:IPI00328609.3	1	CID		82.395	3.53215	0.532578	1	2	643.366	1285.73	-0.653199	32.1217	6751	6751	MS2	17/22	RS14FT_1ug_120min_run1.raw
IPI:IPI00328609.3									High	WADLSGITK	IPI:IPI00328609.3	1	CID		32.7912	2.70927	0.365314	1	2	495.766	990.525	-0.0838709	31.407	6542	6542	MS2	15/16	RS14FT_1ug_120min_run1.raw
IPI:IPI00329775.7	11.35	5	3	423	48.3814	7.7085	18.6264	Isoform 1 of Carboxypeptidase B2
IPI:IPI00329775.7									High	DTGTYGFLLPER	IPI:IPI00329775.7	1	CID		40.3069	3.02665	0.610561	1	2	684.844	1368.68	0.556799	45.8861	10690	10690	MS2	16/22	RS14FT_1ug_120min_run1.raw
IPI:IPI00329775.7									High	DTGTYGFLLPER	IPI:IPI00329775.7	1	CID		63.4802	2.6347	0.558935	1	2	684.843	1368.68	-0.424273	46.4229	10848	10848	MS2	14/22	RS14FT_1ug_120min_run1.raw
IPI:IPI00329775.7									High	LVDFYVMPVVNVDGYDYSWK	IPI:IPI00329775.7	1	CID		11.8328	3.15915	0.832278	1	2	1205.08	2409.15	0.317754	89.0465	22611	22611	MS2	16/38	RS14FT_1ug_120min_run1.raw
IPI:IPI00329775.7									High	SKDHEELSLVASEAVR	IPI:IPI00329775.7	1	CID		71.1673	4.17689	0.57177	1	2	885.455	1769.9	-0.632975	28.5103	5719	5719	MS2	19/30	RS14FT_1ug_120min_run1.raw
IPI:IPI00329775.7									High	SKDHEELSLVASEAVR	IPI:IPI00329775.7	1	CID		61.7235	3.74888	0.44	1	3	590.639	1769.9	-0.916453	28.4787	5712	5712	MS2	25/60	RS14FT_1ug_120min_run1.raw
IPI:IPI00385751.5	2.47	1	1	445	51.2366	6.84424	2.65671	Uncharacterized protein
IPI:IPI00385751.5									High	DLVGELGTALR	IPI:IPI00385751.5	1	CID		7.76083	2.65671	0.25188	1	2	572.323	1143.64	2.03426	54.971	13330	13330	MS2	16/20	RS14FT_1ug_120min_run1.raw
IPI:IPI00395488.2	4.61	3	2	673	71.6675	7.38623	10.7464	Vasorin
IPI:IPI00395488.2									High	LAGLGLQQLDEGLFSR	IPI:IPI00395488.2	1	CID		70.3027	4.26235	0.812207	1	2	858.968	1716.93	0.156649	74.0399	18655	18655	MS2	20/30	RS14FT_1ug_120min_run1.raw
IPI:IPI00395488.2									High	SLTLGIEPVSPTSLR	IPI:IPI00395488.2	1	CID		27.1638	3.55407	0.583099	1	2	785.445	1569.88	-1.65211	53.1539	12825	12825	MS2	14/28	RS14FT_1ug_120min_run1.raw
IPI:IPI00395488.2									High	SLTLGIEPVSPTSLR	IPI:IPI00395488.2	1	CID		12.8331	2.92997	0.40273	1	2	785.447	1569.89	0.836129	52.8438	12736	12736	MS2	14/28	RS14FT_1ug_120min_run1.raw
IPI:IPI00418163.3	31.48	8	2	1744	192.631	7.26904	1039.91	complement component 4B preproprotein
IPI:IPI00418163.3									High	GSSTWLTAFVLK	IPI:IPI00418163.3	1	CID		70.9944	3.67616	0.625	1	2	655.362	1309.72	0.94287	75.3168	19015	19015	MS2	17/22	RS14FT_1ug_120min_run1.raw
IPI:IPI00418163.3									High	GSSTWLTAFVLK	IPI:IPI00418163.3	1	CID		68.7454	3.66535	0.572207	1	2	655.361	1309.72	0.290445	75.2734	19003	19003	MS2	17/22	RS14FT_1ug_120min_run1.raw
IPI:IPI00418163.3									High	GSSTWLTAFVLK	IPI:IPI00418163.3	1	CID		52.9386	3.656	0.601093	1	2	655.361	1309.72	0.383649	75.9032	19174	19174	MS2	17/22	RS14FT_1ug_120min_run1.raw
IPI:IPI00418163.3									High	GSSTWLTAFVLK	IPI:IPI00418163.3	1	CID		51.6627	3.04973	0.567213	1	2	655.361	1309.71	-0.548389	75.8312	19154	19154	MS2	17/22	RS14FT_1ug_120min_run1.raw
IPI:IPI00418163.3									High	GSSTWLTAFVLK	IPI:IPI00418163.3	1	CID		28.9975	2.88192	0.510417	1	2	655.361	1309.71	-0.268777	74.7766	18868	18868	MS2	17/22	RS14FT_1ug_120min_run1.raw
IPI:IPI00418163.3									High	GVAHNNLMAMAQETGDNLYWGSVTGSQSNAVSPTPAPR	IPI:IPI00418163.3	1	CID		69.6738	5.87917	0.734694	1	3	1310.28	3928.83	0.101459	66.3675	16609	16609	MS2	35/148	RS14FT_1ug_120min_run1.raw
IPI:IPI00418163.3									High	GVAHNNLMAMAQETGDNLYWGSVTGSQSNAVSPTPAPR	IPI:IPI00418163.3	1	CID		94.3028	5.67276	0.620811	1	3	1310.28	3928.83	0.101459	66.1779	16559	16559	MS2	36/148	RS14FT_1ug_120min_run1.raw
IPI:IPI00418163.3									High	GVAHNNLMAMAQETGDNLYWGSVTGSQSNAVSPTPAPR	IPI:IPI00418163.3	1	CID		112.392	4.74972	0.618947	1	3	1310.28	3928.83	-0.551019	66.6971	16701	16701	MS2	33/148	RS14FT_1ug_120min_run1.raw
IPI:IPI00465016.7	8.11	5	3	604	66.8183	8.55811	25.869	Isoform 2 of Sulfhydryl oxidase 1
IPI:IPI00465016.7									High	AHFSPSNIILDFPAAGSAAR	IPI:IPI00465016.7	1	CID		51.4722	3.84829	0.444156	1	3	681.353	2042.05	0.151426	62.9952	15641	15641	MS2	31/76	RS14FT_1ug_120min_run1.raw
IPI:IPI00465016.7									High	AHFSPSNIILDFPAAGSAAR	IPI:IPI00465016.7	1	CID		35.4614	3.62336	0.541436	1	3	681.355	2042.05	2.93112	62.7127	15566	15566	MS2	29/76	RS14FT_1ug_120min_run1.raw
IPI:IPI00465016.7									High	SALYSPSDPLTLLQADTVR	IPI:IPI00465016.7	1	CID		101.056	4.40164	0.654545	1	2	1024.04	2047.07	1.03084	72.3095	18216	18216	MS2	23/36	RS14FT_1ug_120min_run1.raw
IPI:IPI00465016.7									High	SALYSPSDPLTLLQADTVR	IPI:IPI00465016.7	1	CID		103.25	4.01713	0.666667	1	2	1024.04	2047.07	2.10421	72.8361	18362	18362	MS2	20/36	RS14FT_1ug_120min_run1.raw
IPI:IPI00465016.7									High	VLNTEANVVR	IPI:IPI00465016.7	1	CID		32.3488	2.83791	0.330986	1	2	557.815	1114.62	0.617861	18.7429	3142	3142	MS2	14/18	RS14FT_1ug_120min_run1.raw
IPI:IPI00478809.4	6.83	13	10	2224	251.546	6.04932	68.8941	Coagulation factor V
IPI:IPI00478809.4									High	AADIEQQAVFAVFDENK	IPI:IPI00478809.4	1	CID		136.646	4.20169	0.62619	1	2	947.964	1894.92	1.75474	64.4688	16052	16052	MS2	20/32	RS14FT_1ug_120min_run1.raw
IPI:IPI00478809.4									High	APSHQQATTAGSPLR	IPI:IPI00478809.4	1	CID		98.1131	3.51682	0.625	1	2	761.393	1521.78	1.77247	8.14185	1246	1246	MS2	19/28	RS14FT_1ug_120min_run1.raw
IPI:IPI00478809.4									High	ASEFLGYWEPR	IPI:IPI00478809.4	1	CID		36.6149	2.74589	0.356364	1	2	677.826	1354.64	0.769986	48.2955	11410	11410	MS2	15/20	RS14FT_1ug_120min_run1.raw
IPI:IPI00478809.4									High	EFNPLVIVGLSK	IPI:IPI00478809.4	1	CID		44.0545	3.29012	0.656535	1	2	658.385	1315.76	-0.0538172	76.8232	19393	19393	MS2	17/22	RS14FT_1ug_120min_run1.raw
IPI:IPI00478809.4									High	EFNPLVIVGLSK	IPI:IPI00478809.4	1	CID		28.198	2.64636	0.618868	1	2	658.385	1315.76	-0.146593	77.3289	19526	19526	MS2	13/22	RS14FT_1ug_120min_run1.raw
IPI:IPI00478809.4									High	EKPQSTISGLLGPTLYAEVGDIIK	IPI:IPI00478809.4	1	CID		9.50584	3.23327	0.303406	1	3	843.799	2529.38	1.02827	93.8027	23919	23919	MS2	22/92	RS14FT_1ug_120min_run1.raw
IPI:IPI00478809.4									High	ETDIEDSDDIPEDTTYK	IPI:IPI00478809.4	1	CID		90.9917	3.97514	0.582915	1	2	993.42	1985.83	-0.50132	26.6663	5215	5215	MS2	21/32	RS14FT_1ug_120min_run1.raw
IPI:IPI00478809.4									High	FTVNNLAEPQK	IPI:IPI00478809.4	1	CID		13.895	2.62123	0.19084	1	2	630.833	1260.66	0.807559	27.2248	5367	5367	MS2	11/20	RS14FT_1ug_120min_run1.raw
IPI:IPI00478809.4									High	LSEGASYLDHTFPAEK	IPI:IPI00478809.4	1	CID		77.9331	3.25512	0.441718	1	2	882.925	1764.84	-0.928437	31.7878	6660	6660	MS2	16/30	RS14FT_1ug_120min_run1.raw
IPI:IPI00478809.4									High	MPMGLSTGIISDSQIK	IPI:IPI00478809.4	1	CID		82.7195	5.11813	0.685547	1	2	839.433	1677.86	1.84795	50.1032	11940	11940	MS2	22/30	RS14FT_1ug_120min_run1.raw
IPI:IPI00478809.4									High	MPMGLSTGIISDSQIK	IPI:IPI00478809.4	1	CID		78.9668	4.66582	0.717345	1	2	839.434	1677.86	3.08476	49.9109	11875	11875	MS2	24/30	RS14FT_1ug_120min_run1.raw
IPI:IPI00478809.4									High	MPMGLSTGIISDSQIK	IPI:IPI00478809.4	1	CID		62.598	4.04649	0.553086	1	2	839.433	1677.86	2.13896	49.5915	11779	11779	MS2	19/30	RS14FT_1ug_120min_run1.raw
IPI:IPI00478809.4									High	VMYTQYEDESFTK	IPI:IPI00478809.4	1	CID		77.8883	3.35814	0.747024	1	2	820.861	1640.72	0.434244	29.0234	5868	5868	MS2	17/24	RS14FT_1ug_120min_run1.raw
IPI:IPI00479116.1	5.5	4	2	545	60.5762	5.98584	16.033	Carboxypeptidase N subunit 2
IPI:IPI00479116.1									High	DHLGFQVTWPDESK	IPI:IPI00479116.1	1	CID		121.962	3.91981	0.693878	1	2	829.895	1658.78	0.852994	45.9694	10715	10715	MS2	20/26	RS14FT_1ug_120min_run1.raw
IPI:IPI00479116.1									High	DHLGFQVTWPDESK	IPI:IPI00479116.1	1	CID		42.2898	2.70717	0.505535	1	2	829.894	1658.78	0.0435007	45.4575	10561	10561	MS2	16/26	RS14FT_1ug_120min_run1.raw
IPI:IPI00479116.1									High	LSNNALSGLPQGVFGK	IPI:IPI00479116.1	1	CID		40.6606	4.26576	0.618267	1	2	801.436	1601.87	0.311264	49.8374	11854	11854	MS2	19/30	RS14FT_1ug_120min_run1.raw
IPI:IPI00479116.1									High	LSNNALSGLPQGVFGK	IPI:IPI00479116.1	1	CID		44.7062	3.37378	0.706231	1	2	801.436	1601.87	0.387469	49.9666	11892	11892	MS2	18/30	RS14FT_1ug_120min_run1.raw
IPI:IPI00479723.5	19.16	29	11	2176	239.476	5.88428	366.476	Isoform 10 of Fibronectin
IPI:IPI00479723.5									High	DDKESVPISDTIIPAVPPPTDLR	IPI:IPI00479723.5	1	CID		104.698	3.85787	0.73057	1	2	1238.15	2475.3	1.89736	58.97	14502	14502	MS2	23/44	RS14FT_1ug_120min_run1.raw
IPI:IPI00479723.5									High	DDKESVPISDTIIPAVPPPTDLR	IPI:IPI00479723.5	1	CID		41.7505	3.15281	0.469841	1	2	1238.15	2475.3	0.911052	58.8415	14461	14461	MS2	16/44	RS14FT_1ug_120min_run1.raw
IPI:IPI00479723.5									High	DLQFVEVTDVK	IPI:IPI00479723.5	1	CID		43.0813	3.94655	0.612658	1	2	646.84	1292.67	-0.137698	41.4136	9429	9429	MS2	17/20	RS14FT_1ug_120min_run1.raw
IPI:IPI00479723.5									High	DLQFVEVTDVK	IPI:IPI00479723.5	1	CID		48.6438	3.67924	0.581522	1	2	646.84	1292.67	-0.0432652	41.7531	9515	9515	MS2	17/20	RS14FT_1ug_120min_run1.raw
IPI:IPI00479723.5									High	DLQFVEVTDVK	IPI:IPI00479723.5	1	CID		53.604	3.67311	0.566757	1	2	646.84	1292.67	-0.23213	40.891	9279	9279	MS2	17/20	RS14FT_1ug_120min_run1.raw
IPI:IPI00479723.5									High	DLQFVEVTDVK	IPI:IPI00479723.5	1	CID		18.6797	2.83599	0.584507	1	2	646.841	1292.67	0.901058	42.538	9727	9727	MS2	16/20	RS14FT_1ug_120min_run1.raw
IPI:IPI00479723.5									High	EATIPGHLNSYTIK	IPI:IPI00479723.5	1	CID		83.1512	2.6244	0.568702	1	2	772.409	1543.81	-0.132402	29.1273	5894	5894	MS2	16/26	RS14FT_1ug_120min_run1.raw
IPI:IPI00479723.5									High	HTSVQTTSSGSGPFTDVR	IPI:IPI00479723.5	1	CID		89.4616	4.87172	0.706366	1	2	932.447	1863.89	2.10381	22.8745	4158	4158	MS2	23/34	RS14FT_1ug_120min_run1.raw
IPI:IPI00479723.5									High	HTSVQTTSSGSGPFTDVR	IPI:IPI00479723.5	1	CID		113.431	4.61746	0.668831	1	2	932.446	1863.89	0.990439	22.9882	4192	4192	MS2	23/34	RS14FT_1ug_120min_run1.raw
IPI:IPI00479723.5									High	HTSVQTTSSGSGPFTDVR	IPI:IPI00479723.5	1	CID		89.4573	4.53875	0.65859	1	2	932.446	1863.88	0.924947	22.4597	4051	4051	MS2	19/34	RS14FT_1ug_120min_run1.raw
IPI:IPI00479723.5									High	HTSVQTTSSGSGPFTDVR	IPI:IPI00479723.5	1	CID		111.972	3.83726	0.770833	1	2	932.445	1863.88	-0.712365	22.3716	4024	4024	MS2	22/34	RS14FT_1ug_120min_run1.raw
IPI:IPI00479723.5									High	HYQINQQWER	IPI:IPI00479723.5	1	CID		57.411	2.78586	0.645161	1	2	701.337	1401.67	0.325373	21.6179	3810	3810	MS2	14/18	RS14FT_1ug_120min_run1.raw
IPI:IPI00479723.5									High	LGVRPSQGGEAPR	IPI:IPI00479723.5	1	CID		42.4918	3.62646	0.53719	1	3	441.909	1323.71	0.516599	6.85873	1010	1010	MS2	26/48	RS14FT_1ug_120min_run1.raw
IPI:IPI00479723.5									High	NLQPASEYTVSLVAIK	IPI:IPI00479723.5	1	CID		83.8986	3.99415	0.766917	1	2	866.981	1732.96	4.01762	50.8682	12161	12161	MS2	23/30	RS14FT_1ug_120min_run1.raw
IPI:IPI00479723.5									High	NLQPASEYTVSLVAIK	IPI:IPI00479723.5	1	CID		89.5728	3.89407	1	1	2	866.977	1732.95	-0.701901	50.9441	12187	12187	MS2	23/30	RS14FT_1ug_120min_run1.raw
IPI:IPI00479723.5									High	NLQPASEYTVSLVAIK	IPI:IPI00479723.5	1	CID		101.85	3.7603	0.710106	1	2	866.977	1732.95	-0.490578	50.4276	12035	12035	MS2	21/30	RS14FT_1ug_120min_run1.raw
IPI:IPI00479723.5									High	NLQPASEYTVSLVAIK	IPI:IPI00479723.5	1	CID		74.9651	3.27548	0.64939	1	2	866.977	1732.95	-0.913224	50.2747	11992	11992	MS2	19/30	RS14FT_1ug_120min_run1.raw
IPI:IPI00479723.5									High	NTFAEVTGLSPGVTYYFK	IPI:IPI00479723.5	1	CID		96.0641	5.59928	0.683929	1	2	997.5	1993.99	1.29407	67.1701	16828	16828	MS2	24/34	RS14FT_1ug_120min_run1.raw
IPI:IPI00479723.5									High	NTFAEVTGLSPGVTYYFK	IPI:IPI00479723.5	1	CID		106.577	5.18518	0.705202	1	2	997.5	1993.99	0.926753	66.6439	16685	16685	MS2	25/34	RS14FT_1ug_120min_run1.raw
IPI:IPI00479723.5									High	NTFAEVTGLSPGVTYYFK	IPI:IPI00479723.5	1	CID		115.439	4.77381	0.643606	1	2	997.501	1993.99	1.84504	66.5005	16645	16645	MS2	23/34	RS14FT_1ug_120min_run1.raw
IPI:IPI00479723.5									High	NTFAEVTGLSPGVTYYFK	IPI:IPI00479723.5	1	CID		28.4041	3.32045	0.572289	1	2	997.501	1993.99	1.78382	67.7173	16980	16980	MS2	16/34	RS14FT_1ug_120min_run1.raw
IPI:IPI00479723.5									High	VDVIPVNLPGEHGQR	IPI:IPI00479723.5	1	CID		67.6707	3.12986	0.72524	1	2	815.438	1629.87	-0.920936	37.6644	8337	8337	MS2	18/28	RS14FT_1ug_120min_run1.raw
IPI:IPI00479723.5									High	VDVIPVNLPGEHGQR	IPI:IPI00479723.5	1	CID		81.1151	3.05524	0.604575	1	2	815.438	1629.87	-0.846041	37.1643	8193	8193	MS2	17/28	RS14FT_1ug_120min_run1.raw
IPI:IPI00479723.5									High	VEYELSEEGDEPQYLDLPSTATSVNIPDLLPGRK	IPI:IPI00479723.5	1	CID		92.4846	4.52861	0.746137	1	3	1258.96	3774.87	2.05187	80.8503	20475	20475	MS2	31/132	RS14FT_1ug_120min_run1.raw
IPI:IPI00479723.5									High	VEYELSEEGDEPQYLDLPSTATSVNIPDLLPGRK	IPI:IPI00479723.5	1	CID		88.4147	3.71523	0.760753	1	3	1258.96	3774.87	1.85784	81.5603	20659	20659	MS2	30/132	RS14FT_1ug_120min_run1.raw
IPI:IPI00479723.5									High	VTIMWTPPESAVTGYR	IPI:IPI00479723.5	1	CID		85.3483	3.45386	0.669565	1	2	904.456	1807.91	0.349469	53.7462	12992	12992	MS2	19/30	RS14FT_1ug_120min_run1.raw
IPI:IPI00479723.5									High	VTIMWTPPESAVTGYR	IPI:IPI00479723.5	1	CID		54.8974	3.16977	0.615142	1	2	904.457	1807.91	0.889631	54.2554	13127	13127	MS2	14/30	RS14FT_1ug_120min_run1.raw
IPI:IPI00479723.5									High	VTIMWTPPESAVTGYR	IPI:IPI00479723.5	1	CID		16.0125	2.80616	0.565836	1	2	904.457	1807.91	1.02467	54.4194	13172	13172	MS2	13/30	RS14FT_1ug_120min_run1.raw
IPI:IPI00479723.5									High	VTIMWTPPESAVTGYR	IPI:IPI00479723.5	1	CID		54.8015	2.65757	0.620301	1	2	904.457	1807.91	1.42979	53.2278	12846	12846	MS2	11/30	RS14FT_1ug_120min_run1.raw
IPI:IPI00480192.1	24.62	13	3	199	22.9291	6.0874	56.4751	Retinol binding protein 4, plasma
IPI:IPI00480192.1									High	FSGTWYAMAK	IPI:IPI00480192.1	1	CID		47.2439	2.64414	0.401515	1	2	581.274	1161.54	0.464471	34.7205	7500	7500	MS2	14/18	RS14FT_1ug_120min_run1.raw
IPI:IPI00480192.1									High	KDPEGLFLQDNIVAEFSVDETGQMSATAK	IPI:IPI00480192.1	1	CID		107.523	5.39205	0.762523	1	3	1047.51	3140.51	1.35127	86.9174	22058	22058	MS2	30/112	RS14FT_1ug_120min_run1.raw
IPI:IPI00480192.1									High	KDPEGLFLQDNIVAEFSVDETGQMSATAK	IPI:IPI00480192.1	1	CID		44.6246	4.71602	0.652542	1	3	1047.51	3140.51	1.35127	85.7469	21751	21751	MS2	31/112	RS14FT_1ug_120min_run1.raw
IPI:IPI00480192.1									High	KDPEGLFLQDNIVAEFSVDETGQMSATAK	IPI:IPI00480192.1	1	CID		115.532	4.68293	0.673077	1	3	1047.51	3140.52	2.05092	85.5796	21707	21707	MS2	33/112	RS14FT_1ug_120min_run1.raw
IPI:IPI00480192.1									High	KDPEGLFLQDNIVAEFSVDETGQMSATAK	IPI:IPI00480192.1	1	CID		58.3087	4.59462	0.588235	1	3	1047.51	3140.51	0.884839	87.1329	22112	22112	MS2	32/112	RS14FT_1ug_120min_run1.raw
IPI:IPI00480192.1									High	KDPEGLFLQDNIVAEFSVDETGQMSATAK	IPI:IPI00480192.1	1	CID		47.4702	4.44831	0.74382	1	3	1047.51	3140.51	1.00145	87.672	22245	22245	MS2	34/112	RS14FT_1ug_120min_run1.raw
IPI:IPI00480192.1									High	KDPEGLFLQDNIVAEFSVDETGQMSATAK	IPI:IPI00480192.1	1	CID		48.8421	4.14704	0.566265	1	3	1047.51	3140.51	1.35127	86.9149	22057	22057	MS2	30/112	RS14FT_1ug_120min_run1.raw
IPI:IPI00480192.1									High	YWGVASFLQK	IPI:IPI00480192.1	1	CID		58.0555	2.96657	0.484848	1	2	599.817	1198.63	1.09905	58.4181	14341	14341	MS2	16/18	RS14FT_1ug_120min_run1.raw
IPI:IPI00480192.1									High	YWGVASFLQK	IPI:IPI00480192.1	1	CID		56.3813	2.9593	0.493243	1	2	599.817	1198.63	0.99721	58.6087	14397	14397	MS2	16/18	RS14FT_1ug_120min_run1.raw
IPI:IPI00480192.1									High	YWGVASFLQK	IPI:IPI00480192.1	1	CID		62.7661	2.93722	0.571429	1	2	599.817	1198.63	1.20089	59.1451	14559	14559	MS2	16/18	RS14FT_1ug_120min_run1.raw
IPI:IPI00480192.1									High	YWGVASFLQK	IPI:IPI00480192.1	1	CID		58.8989	2.70796	0.516605	1	2	599.817	1198.63	0.691685	59.2278	14586	14586	MS2	16/18	RS14FT_1ug_120min_run1.raw
IPI:IPI00480192.1									High	YWGVASFLQK	IPI:IPI00480192.1	1	CID		53.8333	2.67216	0.599251	1	2	599.817	1198.63	0.99721	57.9226	14188	14188	MS2	16/18	RS14FT_1ug_120min_run1.raw
IPI:IPI00480192.1									High	YWGVASFLQK	IPI:IPI00480192.1	1	CID		59.0422	2.62815	0.528517	1	2	599.817	1198.63	0.895369	58.0742	14238	14238	MS2	16/18	RS14FT_1ug_120min_run1.raw
IPI:IPI00514208.1	10	2	1	160	16.8605	9.33447	8.02444	Prostaglandin D2 synthase 21kDa
IPI:IPI00514208.1									High	TMLLQPAGSLGSYSYR	IPI:IPI00514208.1	1	CID		98.8478	4.24087	0.504717	1	2	872.441	1743.87	0.822438	46.0868	10751	10751	MS2	21/30	RS14FT_1ug_120min_run1.raw
IPI:IPI00514208.1									High	TMLLQPAGSLGSYSYR	IPI:IPI00514208.1	1	CID		77.6663	3.78357	0.486772	1	2	872.44	1743.87	-0.227555	45.5712	10592	10592	MS2	21/30	RS14FT_1ug_120min_run1.raw
IPI:IPI00514530.5	14.53	1	1	289	32.2539	5.31299	22.9055	Uncharacterized protein
IPI:IPI00514530.5									High	YPIEHGIITNWDDMEK	IPI:IPI00514530.5	1	CID		30.2159	3.59448	0.612813	1	3	654.309	1960.91	0.198788	42.8816	9826	9826	MS2	25/60	RS14FT_1ug_120min_run1.raw
IPI:IPI00550145.3	3.49	2	1	458	52.7811	7.10791	12.2251	NOELIN1_V2
IPI:IPI00550145.3									High	FGSWMTDPLAPEGDNR	IPI:IPI00550145.3	1	CID		47.7093	3.55588	0.643258	1	2	896.902	1792.8	0.916847	54.0066	13060	13060	MS2	15/30	RS14FT_1ug_120min_run1.raw
IPI:IPI00550145.3									High	FGSWMTDPLAPEGDNR	IPI:IPI00550145.3	1	CID		35.9703	2.87803	0.621528	1	2	896.904	1792.8	2.07436	54.5243	13199	13199	MS2	14/30	RS14FT_1ug_120min_run1.raw
IPI:IPI00553061.2	7.89	3	2	317	34.5343	6.02393	18.0031	GUGU gamma form
IPI:IPI00553061.2									High	GSVQYLPDLDDKNSQEK	IPI:IPI00553061.2	1	CID		45.8533	3.10526	0.498392	1	2	968.472	1935.94	3.7149	28.9473	5848	5848	MS2	14/32	RS14FT_1ug_120min_run1.raw
IPI:IPI00553061.2									High	GSVQYLPDLDDKNSQEK	IPI:IPI00553061.2	1	CID		51.7769	2.98543	0.498328	1	2	968.468	1935.93	0.0577131	29.0101	5866	5866	MS2	15/32	RS14FT_1ug_120min_run1.raw
IPI:IPI00553061.2									High	LVVLPFPK	IPI:IPI00553061.2	1	CID		44.234	2.66718	0.138577	1	2	456.799	912.592	-0.232308	49.7445	11828	11828	MS2	12/14	RS14FT_1ug_120min_run1.raw
IPI:IPI00555812.5	26.79	59	12	474	52.8829	5.45264	285.508	vitamin D-binding protein precursor
IPI:IPI00555812.5									High	AKLPDATPTELAK	IPI:IPI00555812.5	1	CID		64.1222	2.81893	0.432624	1	2	677.883	1354.76	0.365386	24.2284	4548	4548	MS2	17/24	RS14FT_1ug_120min_run1.raw
IPI:IPI00555812.5									High	EDFTSLSLVLYSR	IPI:IPI00555812.5	1	CID		53.9976	3.72888	0.664879	1	2	765.397	1529.79	0.919763	65.4468	16343	16343	MS2	18/24	RS14FT_1ug_120min_run1.raw
IPI:IPI00555812.5									High	EYANQFMWEYSTNYGQAPLSLLVSYTK	IPI:IPI00555812.5	1	CID		19.2364	3.31477	0.404834	1	3	1068.51	3203.51	2.37365	93.3216	23776	23776	MS2	26/104	RS14FT_1ug_120min_run1.raw
IPI:IPI00555812.5									High	FPSGTFEQVSQLVK	IPI:IPI00555812.5	1	CID		81.7673	4.54905	0.586813	1	2	783.912	1566.82	0.331091	56.1929	13677	13677	MS2	21/26	RS14FT_1ug_120min_run1.raw
IPI:IPI00555812.5									High	FPSGTFEQVSQLVK	IPI:IPI00555812.5	1	CID		94.0369	4.3296	0.484988	1	2	783.913	1566.82	1.03228	55.6616	13527	13527	MS2	22/26	RS14FT_1ug_120min_run1.raw
IPI:IPI00555812.5									High	FPSGTFEQVSQLVK	IPI:IPI00555812.5	1	CID		83.7873	4.25301	0.503529	1	2	783.913	1566.82	1.11019	56.2147	13683	13683	MS2	21/26	RS14FT_1ug_120min_run1.raw
IPI:IPI00555812.5									High	FPSGTFEQVSQLVK	IPI:IPI00555812.5	1	CID		38.9688	3.47452	0.403458	1	2	783.912	1566.82	0.564821	55.1431	13379	13379	MS2	17/26	RS14FT_1ug_120min_run1.raw
IPI:IPI00555812.5									High	FPSGTFEQVSQLVK	IPI:IPI00555812.5	1	CID		48.6899	2.62571	0.365019	1	2	783.913	1566.82	0.954369	56.7668	13840	13840	MS2	13/26	RS14FT_1ug_120min_run1.raw
IPI:IPI00555812.5									High	HLSLLTTLSNR	IPI:IPI00555812.5	1	CID		76.1632	3.44841	1	1	2	627.862	1254.72	-0.11565	36.7644	8081	8081	MS2	18/20	RS14FT_1ug_120min_run1.raw
IPI:IPI00555812.5									High	HLSLLTTLSNR	IPI:IPI00555812.5	1	CID		79.6595	3.43868	0.84593	1	2	627.862	1254.72	0.176218	36.2744	7948	7948	MS2	18/20	RS14FT_1ug_120min_run1.raw
IPI:IPI00555812.5									High	HLSLLTTLSNR	IPI:IPI00555812.5	1	CID		73.6148	3.43851	0.866279	1	2	627.862	1254.72	0.273507	37.279	8225	8225	MS2	18/20	RS14FT_1ug_120min_run1.raw
IPI:IPI00555812.5									High	KFPSGTFEQVSQLVK	IPI:IPI00555812.5	1	CID		93.5915	4.28926	0.622378	1	2	847.959	1694.91	-0.197668	51.1496	12249	12249	MS2	21/28	RS14FT_1ug_120min_run1.raw
IPI:IPI00555812.5									High	KFPSGTFEQVSQLVK	IPI:IPI00555812.5	1	CID		103.012	4.27343	0.552693	1	2	847.959	1694.91	-0.26969	49.6662	11801	11801	MS2	22/28	RS14FT_1ug_120min_run1.raw
IPI:IPI00555812.5									High	KFPSGTFEQVSQLVK	IPI:IPI00555812.5	1	CID		98.5377	4.26367	0.523474	1	2	847.96	1694.91	0.306484	50.6997	12113	12113	MS2	20/28	RS14FT_1ug_120min_run1.raw
IPI:IPI00555812.5									High	KFPSGTFEQVSQLVK	IPI:IPI00555812.5	1	CID		87.0887	4.16372	0.454327	1	2	847.96	1694.91	0.378505	51.8098	12450	12450	MS2	19/28	RS14FT_1ug_120min_run1.raw
IPI:IPI00555812.5									High	KFPSGTFEQVSQLVK	IPI:IPI00555812.5	1	CID		100.976	4.1496	0.563855	1	2	847.959	1694.91	-0.341711	50.1696	11957	11957	MS2	20/28	RS14FT_1ug_120min_run1.raw
IPI:IPI00555812.5									High	KFPSGTFEQVSQLVK	IPI:IPI00555812.5	1	CID		100.131	4.12626	0.612591	1	2	847.96	1694.91	0.306484	51.3002	12300	12300	MS2	19/28	RS14FT_1ug_120min_run1.raw
IPI:IPI00555812.5									High	KFPSGTFEQVSQLVK	IPI:IPI00555812.5	1	CID		95.3038	4.00909	0.531172	1	2	847.959	1694.91	0.0183972	49.5102	11755	11755	MS2	19/28	RS14FT_1ug_120min_run1.raw
IPI:IPI00555812.5									High	KFPSGTFEQVSQLVK	IPI:IPI00555812.5	1	CID		71.9758	3.73034	0.50134	1	2	847.959	1694.91	0.0183972	52.9734	12770	12770	MS2	19/28	RS14FT_1ug_120min_run1.raw
IPI:IPI00555812.5									High	KFPSGTFEQVSQLVK	IPI:IPI00555812.5	1	CID		21.5925	3.6028	0.411111	1	2	847.96	1694.91	0.450527	49.3189	11705	11705	MS2	16/28	RS14FT_1ug_120min_run1.raw
IPI:IPI00555812.5									High	KFPSGTFEQVSQLVK	IPI:IPI00555812.5	1	CID		52.1676	4.00885	0.521197	1	3	565.642	1694.91	0.586637	50.2071	11970	11970	MS2	30/56	RS14FT_1ug_120min_run1.raw
IPI:IPI00555812.5									High	KFPSGTFEQVSQLVK	IPI:IPI00555812.5	1	CID		53.1903	3.91311	0.542199	1	3	565.642	1694.91	0.478604	50.7261	12121	12121	MS2	30/56	RS14FT_1ug_120min_run1.raw
IPI:IPI00555812.5									High	KFPSGTFEQVSQLVK	IPI:IPI00555812.5	1	CID		61.0487	3.89008	0.503856	1	3	565.642	1694.91	0.262539	49.7016	11813	11813	MS2	32/56	RS14FT_1ug_120min_run1.raw
IPI:IPI00555812.5									High	KFPSGTFEQVSQLVK	IPI:IPI00555812.5	1	CID		49.0524	3.75212	0.493333	1	3	565.643	1694.91	1.1268	51.7899	12445	12445	MS2	31/56	RS14FT_1ug_120min_run1.raw
IPI:IPI00555812.5									High	KFPSGTFEQVSQLVK	IPI:IPI00555812.5	1	CID		68.2303	3.4625	0.491329	1	3	565.642	1694.91	0.370572	51.2658	12289	12289	MS2	29/56	RS14FT_1ug_120min_run1.raw
IPI:IPI00555812.5									High	KFPSGTFEQVSQLVK	IPI:IPI00555812.5	1	CID		41.4157	3.45652	0.459538	1	3	565.641	1694.91	-1.03385	53.1515	12824	12824	MS2	28/56	RS14FT_1ug_120min_run1.raw
IPI:IPI00555812.5									High	KFPSGTFEQVSQLVK	IPI:IPI00555812.5	1	CID		47.611	3.37641	0.54142	1	3	565.642	1694.91	0.694669	49.6205	11788	11788	MS2	31/56	RS14FT_1ug_120min_run1.raw
IPI:IPI00555812.5									High	KFPSGTFEQVSQLVK	IPI:IPI00555812.5	1	CID		63.311	3.08806	0.407767	1	3	565.645	1694.92	5.23201	50.8662	12160	12160	MS2	31/56	RS14FT_1ug_120min_run1.raw
IPI:IPI00555812.5									High	LAQKVPTADLEDVLPLAEDITNILSK	IPI:IPI00555812.5	1	CID		108.917	4.75672	0.739496	1	2	1403.78	2806.54	-0.171067	101.068	25576	25576	MS2	26/50	RS14FT_1ug_120min_run1.raw
IPI:IPI00555812.5									High	LAQKVPTADLEDVLPLAEDITNILSK	IPI:IPI00555812.5	1	CID		67.3958	3.0352	0.700658	1	2	1403.78	2806.54	-0.693006	100.554	25473	25473	MS2	16/50	RS14FT_1ug_120min_run1.raw
IPI:IPI00555812.5									High	LAQKVPTADLEDVLPLAEDITNILSK	IPI:IPI00555812.5	1	CID		139.376	5.23031	0.613767	1	3	936.187	2806.55	0.34608	101.18	25591	25591	MS2	37/100	RS14FT_1ug_120min_run1.raw
IPI:IPI00555812.5									High	LAQKVPTADLEDVLPLAEDITNILSK	IPI:IPI00555812.5	1	CID		135.168	4.69301	0.646055	1	3	936.187	2806.55	0.737534	102.399	25795	25795	MS2	27/100	RS14FT_1ug_120min_run1.raw
IPI:IPI00555812.5									High	LAQKVPTADLEDVLPLAEDITNILSK	IPI:IPI00555812.5	1	CID		122.573	4.60279	0.558696	1	3	936.19	2806.55	3.28197	100.863	25533	25533	MS2	34/100	RS14FT_1ug_120min_run1.raw
IPI:IPI00555812.5									High	LAQKVPTADLEDVLPLAEDITNILSK	IPI:IPI00555812.5	1	CID		98.912	3.66508	0.566757	1	3	936.187	2806.55	0.737534	101.883	25704	25704	MS2	28/100	RS14FT_1ug_120min_run1.raw
IPI:IPI00555812.5									High	LAQKVPTADLEDVLPLAEDITNILSK	IPI:IPI00555812.5	1	CID		30.6868	3.37427	0.456973	1	3	936.188	2806.55	1.38996	98.5966	25107	25107	MS2	23/100	RS14FT_1ug_120min_run1.raw
IPI:IPI00555812.5									High	LPDATPTELAK	IPI:IPI00555812.5	1	CID		40.62	3.03612	0.532895	1	2	578.318	1155.63	1.81014	24.6444	4668	4668	MS2	15/20	RS14FT_1ug_120min_run1.raw
IPI:IPI00555812.5									High	LPDATPTELAK	IPI:IPI00555812.5	1	CID		34.593	2.65647	0.533835	1	2	578.317	1155.63	0.753827	25.1536	4802	4802	MS2	15/20	RS14FT_1ug_120min_run1.raw
IPI:IPI00555812.5									High	RTHLPEVFLSK	IPI:IPI00555812.5	1	CID		41.9344	3.36107	0.330357	1	2	663.88	1326.75	0.241286	29.6061	6045	6045	MS2	15/20	RS14FT_1ug_120min_run1.raw
IPI:IPI00555812.5									High	RTHLPEVFLSK	IPI:IPI00555812.5	1	CID		40.7766	3.34459	0.658683	1	3	442.922	1326.75	-0.136876	29.535	6024	6024	MS2	25/40	RS14FT_1ug_120min_run1.raw
IPI:IPI00555812.5									High	THLPEVFLSK	IPI:IPI00555812.5	1	CID		67.9452	2.77917	0.388489	1	2	585.83	1170.65	0.416843	34.1094	7326	7326	MS2	14/18	RS14FT_1ug_120min_run1.raw
IPI:IPI00555812.5									High	THLPEVFLSK	IPI:IPI00555812.5	1	CID		60.3918	2.62554	0.441065	1	2	585.83	1170.65	-0.00025867	34.6349	7473	7473	MS2	14/18	RS14FT_1ug_120min_run1.raw
IPI:IPI00555812.5									High	VMDKYTFELSR	IPI:IPI00555812.5	1	CID		69.7051	3.90243	0.587179	1	2	694.848	1388.69	0.258316	30.8587	6393	6393	MS2	18/20	RS14FT_1ug_120min_run1.raw
IPI:IPI00555812.5									High	VMDKYTFELSR	IPI:IPI00555812.5	1	CID		71.3027	3.56757	0.655462	1	3	463.568	1388.69	0.556295	30.8371	6387	6387	MS2	23/40	RS14FT_1ug_120min_run1.raw
IPI:IPI00555812.5									High	VPTADLEDVLPLAEDITNILSK	IPI:IPI00555812.5	1	CID		86.5645	5.05498	0.687129	1	2	1183.64	2366.27	0.760249	102.343	25783	25783	MS2	19/42	RS14FT_1ug_120min_run1.raw
IPI:IPI00555812.5									High	VPTADLEDVLPLAEDITNILSK	IPI:IPI00555812.5	1	CID		99.7886	4.97801	0.710843	1	2	1183.64	2366.28	2.92692	101.832	25696	25696	MS2	25/42	RS14FT_1ug_120min_run1.raw
IPI:IPI00555812.5									High	VPTADLEDVLPLAEDITNILSK	IPI:IPI00555812.5	1	CID		112.527	4.92103	0.668699	1	2	1183.64	2366.27	-0.0651532	99.4959	25275	25275	MS2	26/42	RS14FT_1ug_120min_run1.raw
IPI:IPI00555812.5									High	VPTADLEDVLPLAEDITNILSK	IPI:IPI00555812.5	1	CID		28.6856	4.26574	0.606557	1	2	1183.64	2366.27	-0.168328	103.365	25909	25909	MS2	20/42	RS14FT_1ug_120min_run1.raw
IPI:IPI00555812.5									High	VPTADLEDVLPLAEDITNILSK	IPI:IPI00555812.5	1	CID		86.9762	4.04278	0.613861	1	2	1183.64	2366.27	0.244373	102.862	25855	25855	MS2	19/42	RS14FT_1ug_120min_run1.raw
IPI:IPI00555812.5									High	VPTADLEDVLPLAEDITNILSK	IPI:IPI00555812.5	1	CID		34.3307	3.86517	0.563307	1	2	1183.64	2366.27	-0.890556	101.319	25604	25604	MS2	19/42	RS14FT_1ug_120min_run1.raw
IPI:IPI00555812.5									High	VPTADLEDVLPLAEDITNILSK	IPI:IPI00555812.5	1	CID		50.2954	3.52916	0.592068	1	2	1183.64	2366.27	0.244373	104.956	26099	26099	MS2	19/42	RS14FT_1ug_120min_run1.raw
IPI:IPI00555812.5									High	VPTADLEDVLPLAEDITNILSK	IPI:IPI00555812.5	1	CID		30.0615	3.51823	0.659091	1	2	1183.64	2366.27	0.450723	103.873	25962	25962	MS2	16/42	RS14FT_1ug_120min_run1.raw
IPI:IPI00555812.5									High	VPTADLEDVLPLAEDITNILSK	IPI:IPI00555812.5	1	CID		51.7555	3.49346	0.575931	1	2	1183.64	2366.27	0.450723	100.011	25367	25367	MS2	17/42	RS14FT_1ug_120min_run1.raw
IPI:IPI00555812.5									High	VPTADLEDVLPLAEDITNILSK	IPI:IPI00555812.5	1	CID		61.9631	2.98932	0.625418	1	2	1183.64	2366.27	0.141197	104.384	26024	26024	MS2	19/42	RS14FT_1ug_120min_run1.raw
IPI:IPI00555812.5									High	VPTADLEDVLPLAEDITNILSK	IPI:IPI00555812.5	1	CID		98.8879	5.5036	0.494545	1	3	789.429	2366.27	0.806154	101.429	25617	25617	MS2	32/84	RS14FT_1ug_120min_run1.raw
IPI:IPI00555812.5									High	VPTADLEDVLPLAEDITNILSK	IPI:IPI00555812.5	1	CID		61.3511	5.12972	0.475634	1	3	789.429	2366.27	0.496628	102.461	25802	25802	MS2	31/84	RS14FT_1ug_120min_run1.raw
IPI:IPI00555812.5									High	VPTADLEDVLPLAEDITNILSK	IPI:IPI00555812.5	1	CID		91.2921	5.09855	0.464706	1	3	789.43	2366.28	2.43116	101.945	25711	25711	MS2	31/84	RS14FT_1ug_120min_run1.raw
IPI:IPI00555812.5									High	VPTADLEDVLPLAEDITNILSK	IPI:IPI00555812.5	1	CID		81.2547	4.98175	0.548193	1	3	789.428	2366.27	0.187102	102.968	25866	25866	MS2	32/84	RS14FT_1ug_120min_run1.raw
IPI:IPI00555812.5									High	VPTADLEDVLPLAEDITNILSK	IPI:IPI00555812.5	1	CID		28.9754	4.56392	0.484649	1	3	789.428	2366.27	-0.586713	99.1475	25211	25211	MS2	25/84	RS14FT_1ug_120min_run1.raw
IPI:IPI00555812.5									High	VPTADLEDVLPLAEDITNILSK	IPI:IPI00555812.5	1	CID		51.4265	4.28541	0.503497	1	3	789.428	2366.27	-0.509331	99.6549	25302	25302	MS2	28/84	RS14FT_1ug_120min_run1.raw
IPI:IPI00556459.1	20.72	25	7	333	37.2644	8.00146	125.532	Serine/cysteine proteinase inhibitor clade G member 1 splice variant 2 (Fragment)
IPI:IPI00556459.1									High	GVTSVSQIFHSPDLAIR	IPI:IPI00556459.1	1	CID		96.7015	5.24457	0.612595	1	2	913.993	1826.98	1.46909	57.8563	14162	14162	MS2	19/32	RS14FT_1ug_120min_run1.raw
IPI:IPI00556459.1									High	GVTSVSQIFHSPDLAIR	IPI:IPI00556459.1	1	CID		86.8472	4.28747	0.624709	1	2	913.992	1826.98	0.533674	57.5709	14077	14077	MS2	22/32	RS14FT_1ug_120min_run1.raw
IPI:IPI00556459.1									High	GVTSVSQIFHSPDLAIR	IPI:IPI00556459.1	1	CID		64.3408	3.74811	0.589333	1	2	913.992	1826.98	0.600489	57.0512	13919	13919	MS2	18/32	RS14FT_1ug_120min_run1.raw
IPI:IPI00556459.1									High	HRLEDMEQALSPSVFK	IPI:IPI00556459.1	1	CID		87.1471	4.09635	0.792683	1	3	629.652	1886.94	-0.471403	43.6773	10053	10053	MS2	28/60	RS14FT_1ug_120min_run1.raw
IPI:IPI00556459.1									High	HRLEDmEQALSPSVFK	IPI:IPI00556459.1	1	CID	M6(Oxidation)	47.752	3.07991	0.412338	1	3	634.984	1902.94	-0.81023	29.8276	6100	6100	MS2	21/60	RS14FT_1ug_120min_run1.raw
IPI:IPI00556459.1									High	IKVTTSQDMLSIMEK	IPI:IPI00556459.1	1	CID		77.5796	4.09923	0.590244	1	2	862.453	1723.9	1.59203	44.8843	10392	10392	MS2	21/28	RS14FT_1ug_120min_run1.raw
IPI:IPI00556459.1									High	IKVTTSQDMLSIMEK	IPI:IPI00556459.1	1	CID		16.2788	3.36119	0.416667	1	3	575.304	1723.9	-0.115223	44.7258	10350	10350	MS2	24/56	RS14FT_1ug_120min_run1.raw
IPI:IPI00556459.1									High	LEDMEQALSPSVFK	IPI:IPI00556459.1	1	CID		82.4647	4.78349	0.713389	1	2	797.395	1593.78	0.405096	51.4182	12340	12340	MS2	21/26	RS14FT_1ug_120min_run1.raw
IPI:IPI00556459.1									High	LEDMEQALSPSVFK	IPI:IPI00556459.1	1	CID		88.7715	4.56405	0.725877	1	2	797.395	1593.78	0.328504	51.2273	12276	12276	MS2	23/26	RS14FT_1ug_120min_run1.raw
IPI:IPI00556459.1									High	LEDMEQALSPSVFK	IPI:IPI00556459.1	1	CID		86.4938	4.43892	0.727477	1	2	797.399	1593.79	5.00056	50.8832	12168	12168	MS2	22/26	RS14FT_1ug_120min_run1.raw
IPI:IPI00556459.1									High	LEDMEQALSPSVFK	IPI:IPI00556459.1	1	CID		94.0885	4.25256	0.665882	1	2	797.396	1593.79	1.55397	50.6523	12100	12100	MS2	20/26	RS14FT_1ug_120min_run1.raw
IPI:IPI00556459.1									High	LLDSLPSDTR	IPI:IPI00556459.1	1	CID		57.0428	3.37803	0.494083	1	2	558.799	1116.59	0.386999	26.1854	5077	5077	MS2	14/18	RS14FT_1ug_120min_run1.raw
IPI:IPI00556459.1									High	LLDSLPSDTR	IPI:IPI00556459.1	1	CID		62.238	3.0383	0.532895	1	2	558.798	1116.59	-0.050298	25.6714	4945	4945	MS2	15/18	RS14FT_1ug_120min_run1.raw
IPI:IPI00556459.1									High	LLDSLPSDTR	IPI:IPI00556459.1	1	CID		47.7686	2.94807	0.457627	1	2	558.799	1116.59	0.386999	25.6228	4933	4933	MS2	13/18	RS14FT_1ug_120min_run1.raw
IPI:IPI00556459.1									High	TNLESILSYPK	IPI:IPI00556459.1	1	CID		63.0449	4.32572	0.579677	1	2	632.843	1264.68	0.298286	49.1908	11667	11667	MS2	18/20	RS14FT_1ug_120min_run1.raw
IPI:IPI00556459.1									High	TNLESILSYPK	IPI:IPI00556459.1	1	CID		62.0096	4.14889	0.612048	1	2	632.843	1264.68	0.201763	48.6889	11526	11526	MS2	18/20	RS14FT_1ug_120min_run1.raw
IPI:IPI00556459.1									High	TNLESILSYPK	IPI:IPI00556459.1	1	CID		72.034	3.75459	0.690667	1	2	632.843	1264.68	0.7809	49.7281	11821	11821	MS2	18/20	RS14FT_1ug_120min_run1.raw
IPI:IPI00556459.1									High	TNLESILSYPK	IPI:IPI00556459.1	1	CID		66.0983	3.39812	0.65	1	2	632.843	1264.68	0.684377	48.1668	11375	11375	MS2	16/20	RS14FT_1ug_120min_run1.raw
IPI:IPI00556459.1									High	TNLESILSYPK	IPI:IPI00556459.1	1	CID		44.2741	2.92643	0.549488	1	2	632.842	1264.68	-1.05303	40.38	9125	9125	MS2	15/20	RS14FT_1ug_120min_run1.raw
IPI:IPI00556459.1									High	TNLESILSYPK	IPI:IPI00556459.1	1	CID		37.921	2.7901	0.448029	1	2	632.843	1264.68	-0.473896	48.061	11343	11343	MS2	15/20	RS14FT_1ug_120min_run1.raw
IPI:IPI00556459.1									High	VTTSQDMLSIMEK	IPI:IPI00556459.1	1	CID		77.145	3.65638	0.554645	1	2	741.863	1482.72	0.508679	42.4625	9707	9707	MS2	19/24	RS14FT_1ug_120min_run1.raw
IPI:IPI00556459.1									High	VTTSQDMLSIMEK	IPI:IPI00556459.1	1	CID		61.4954	3.32258	0.548193	1	2	741.863	1482.72	0.0970359	41.9543	9571	9571	MS2	18/24	RS14FT_1ug_120min_run1.raw
IPI:IPI00556459.1									High	VTTSQDMLSIMEK	IPI:IPI00556459.1	1	CID		71.645	3.30823	0.561934	1	2	741.863	1482.72	0.591008	42.9746	9852	9852	MS2	20/24	RS14FT_1ug_120min_run1.raw
IPI:IPI00556459.1									High	VTTSQDMLSImEK	IPI:IPI00556459.1	1	CID	M11(Oxidation)	71.03	2.86076	0.276224	1	2	749.86	1498.71	0.556708	27.8879	5549	5549	MS2	16/24	RS14FT_1ug_120min_run1.raw
IPI:IPI00556459.1									High	VTTSQDMLSIMEK	IPI:IPI00556459.1	1	CID		82.1975	2.7698	0.548736	1	2	741.863	1482.72	1.08498	41.9157	9561	9561	MS2	17/24	RS14FT_1ug_120min_run1.raw
IPI:IPI00643948.2	12.55	3	2	231	24.3644	9.15869	24.2247	Complement component 1, q subcomponent, B chain
IPI:IPI00643948.2									High	FDHVITNMNNNYEPR	IPI:IPI00643948.2	1	CID		102.695	4.84246	0.661157	1	2	932.425	1863.84	-0.411967	26.9485	5287	5287	MS2	22/28	RS14FT_1ug_120min_run1.raw
IPI:IPI00643948.2									High	FDHVITNMNNNYEPR	IPI:IPI00643948.2	1	CID		56.9545	3.96397	0.729798	1	3	621.953	1863.84	0.0720227	26.9755	5296	5296	MS2	27/56	RS14FT_1ug_120min_run1.raw
IPI:IPI00643948.2									High	LEQGENVFLQATDK	IPI:IPI00643948.2	1	CID		74.4007	4.3225	0.634259	1	2	796.402	1591.8	-0.146497	34.1132	7328	7328	MS2	20/26	RS14FT_1ug_120min_run1.raw
IPI:IPI00644531.1	7.49	1	1	187	21.0725	7.81104	3.14876	21 kDa protein
IPI:IPI00644531.1									High	DDGLFSGDPNWFPK	IPI:IPI00644531.1	1	CID		54.8264	3.14876	0.644444	1	2	797.863	1594.72	1.14911	64.5872	16086	16086	MS2	17/26	RS14FT_1ug_120min_run1.raw
IPI:IPI00646773.2	40.49	92	17	731	80.5905	5.84619	471.316	Isoform 2 of Gelsolin
IPI:IPI00646773.2									High	AGALNSNDAFVLK	IPI:IPI00646773.2	1	CID		60.5426	4.42832	0.65237	1	2	660.352	1319.7	0.385809	34.3808	7399	7399	MS2	18/24	RS14FT_1ug_120min_run1.raw
IPI:IPI00646773.2									High	AGALNSNDAFVLK	IPI:IPI00646773.2	1	CID		56.8563	3.97865	0.567839	1	2	660.352	1319.7	0.478308	33.8543	7258	7258	MS2	18/24	RS14FT_1ug_120min_run1.raw
IPI:IPI00646773.2									High	AGKEPGLQIWR	IPI:IPI00646773.2	1	CID		55.3886	3.6158	0.361878	1	3	418.903	1254.69	-0.505686	30.7938	6375	6375	MS2	26/40	RS14FT_1ug_120min_run1.raw
IPI:IPI00646773.2									High	AGKEPGLQIWR	IPI:IPI00646773.2	1	CID		44.919	3.2477	0.252308	1	3	418.904	1254.7	1.90226	31.3887	6537	6537	MS2	21/40	RS14FT_1ug_120min_run1.raw
IPI:IPI00646773.2									High	AGKEPGLQIWR	IPI:IPI00646773.2	1	CID		48.7652	3.11562	0.237179	1	3	418.903	1254.7	0.151027	31.3373	6521	6521	MS2	23/40	RS14FT_1ug_120min_run1.raw
IPI:IPI00646773.2									High	AQPVQVAEGSEPDGFWEALGGK	IPI:IPI00646773.2	1	CID		110.712	6.84894	0.770803	1	2	1136.55	2272.09	1.5048	61.7103	15278	15278	MS2	27/42	RS14FT_1ug_120min_run1.raw
IPI:IPI00646773.2									High	AQPVQVAEGSEPDGFWEALGGK	IPI:IPI00646773.2	1	CID		120.114	6.68887	0.741405	1	2	1136.55	2272.09	1.28989	62.7418	15571	15571	MS2	24/42	RS14FT_1ug_120min_run1.raw
IPI:IPI00646773.2									High	AQPVQVAEGSEPDGFWEALGGK	IPI:IPI00646773.2	1	CID		106.319	6.60126	0.763636	1	2	1136.55	2272.09	0.215373	63.3109	15727	15727	MS2	25/42	RS14FT_1ug_120min_run1.raw
IPI:IPI00646773.2									High	AQPVQVAEGSEPDGFWEALGGK	IPI:IPI00646773.2	1	CID		106.783	6.4191	0.758567	1	2	1136.55	2272.09	0.860084	62.787	15587	15587	MS2	26/42	RS14FT_1ug_120min_run1.raw
IPI:IPI00646773.2									High	AQPVQVAEGSEPDGFWEALGGK	IPI:IPI00646773.2	1	CID		106.727	5.96515	0.706868	1	2	1136.55	2272.09	0.215373	61.4831	15213	15213	MS2	23/42	RS14FT_1ug_120min_run1.raw
IPI:IPI00646773.2									High	AQPVQVAEGSEPDGFWEALGGK	IPI:IPI00646773.2	1	CID		87.5769	5.9574	0.733221	1	2	1136.55	2272.09	0.537729	63.3414	15736	15736	MS2	22/42	RS14FT_1ug_120min_run1.raw
IPI:IPI00646773.2									High	AQPVQVAEGSEPDGFWEALGGK	IPI:IPI00646773.2	1	CID		88.7836	5.91072	0.717428	1	2	1136.55	2272.09	0.860084	62.2258	15430	15430	MS2	24/42	RS14FT_1ug_120min_run1.raw
IPI:IPI00646773.2									High	AQPVQVAEGSEPDGFWEALGGK	IPI:IPI00646773.2	1	CID		82.0139	5.74247	0.780488	1	2	1136.55	2272.09	0.967536	58.618	14401	14401	MS2	24/42	RS14FT_1ug_120min_run1.raw
[truncated: 689 more rows]

## Sheet: Supp Table S1B
Table S1B: List of proteins identified from sample with no prefractionation after search analysis using Mascot search node. The corresponding unique peptides, PSM, molecular weight and pI are shown in the table.
Accession	Coverage	# PSMs	# Peptides	# AAs	MW [kDa]	calc. pI	Score	Description	Confidence Icon	Sequence	Protein Accessions	# Protein Groups	Activation Type	Modifications	IonScore	Exp Value	Δ Score	Rank	Identity High	Homology Threshold	Charge	m/z [Da]	MH+ [Da]	ΔM [ppm]	RT [min]	First Scan	Last Scan	MS Order	Ions Matched	Spectrum File
IPI:IPI00003351.2	13.52	5	4	540	60.6353	6.7124	148.647	Isoform 1 of Extracellular matrix protein 1
IPI:IPI00003351.2									High	LVWEEAMSR	IPI:IPI00003351.2	1	CID		46.29	0.000653198	1	1	32		2	560.777	1120.55	1.27024	32.7457	6927	6927	MS2	8/64	RS14FT_1ug_120min_run1.raw
IPI:IPI00003351.2									High	NVALVSGDTENAK	IPI:IPI00003351.2	1	CID		74.59	1.26503e-06	1	1	34		2	659.336	1317.67	0.406295	16.295	2702	2702	MS2	11/144	RS14FT_1ug_120min_run1.raw
IPI:IPI00003351.2									High	QGETLNFLEIGYSR	IPI:IPI00003351.2	1	CID		57.09	7.00631e-05	1	1	34	28	2	813.91	1626.81	0.0948041	59.5117	14666	14666	MS2	11/156	RS14FT_1ug_120min_run1.raw
IPI:IPI00003351.2									High	QGETLNFLEIGYSR	IPI:IPI00003351.2	1	CID		45.83	0.000923399	1	1	34	27	2	813.909	1626.81	-0.430452	59.4674	14654	14654	MS2	9/156	RS14FT_1ug_120min_run1.raw
IPI:IPI00003351.2									High	SLPMDHPDSSQHGPPFEGQSQVQPPPSQEATPLQQEK	IPI:IPI00003351.2	1	CID		32.86	0.00641832	1	1	29		4	1009.73	4035.88	1.67075	32.1914	6772	6772	MS2	22/392	RS14FT_1ug_120min_run1.raw
IPI:IPI00003590.2	9.77	7	5	747	82.5255	8.92432	168.29	Isoform 1 of Sulfhydryl oxidase 1
IPI:IPI00003590.2									High	AAPGQEPPEHMAELQR	IPI:IPI00003590.2	1	CID		31.44	0.0179807	1	1	32		2	880.922	1760.84	-1.10507	21.8526	3879	3879	MS2	23/164	RS14FT_1ug_120min_run1.raw
IPI:IPI00003590.2									High	AHFSPSNIILDFPAAGSAAR	IPI:IPI00003590.2	1	CID		37.69	0.00553202	1	1	33	26	3	681.355	2042.05	2.93112	62.7127	15566	15566	MS2	16/204	RS14FT_1ug_120min_run1.raw
IPI:IPI00003590.2									High	SALYSPSDPLTLLQADTVR	IPI:IPI00003590.2	1	CID		83.5	1.91181e-07	1	1	34		2	1024.04	2047.07	1.03084	72.3095	18216	18216	MS2	12/164	RS14FT_1ug_120min_run1.raw
IPI:IPI00003590.2									High	SALYSPSDPLTLLQADTVR	IPI:IPI00003590.2	1	CID		69.36	4.86107e-06	1	1	34	29	2	1024.04	2047.07	2.10421	72.8361	18362	18362	MS2	11/164	RS14FT_1ug_120min_run1.raw
IPI:IPI00003590.2									High	VLNTEANVVR	IPI:IPI00003590.2	1	CID		30.96	0.0342317	0.612903	1	34		2	557.815	1114.62	0.617861	18.7429	3142	3142	MS2	8/100	RS14FT_1ug_120min_run1.raw
IPI:IPI00003590.2									High	VPVLMESR	IPI:IPI00003590.2	1	CID		39.1	0.00729549	0.692308	1	36	27	2	465.757	930.507	-1.28203	23.1904	4256	4256	MS2	6/56	RS14FT_1ug_120min_run1.raw
IPI:IPI00003590.2									High	VPVLMESR	IPI:IPI00003590.2	1	CID		36.95	0.0119689	0.594595	1	36	30	2	465.757	930.507	-1.21644	23.2666	4276	4276	MS2	6/56	RS14FT_1ug_120min_run1.raw
IPI:IPI00006114.5	34.21	29	10	418	46.2833	6.37939	816.522	Pigment epithelium-derived factor
IPI:IPI00006114.5									High	ALYYDLISSPDIHGTYK	IPI:IPI00006114.5	1	CID		59.69	3.81803e-05	1	1	34		2	978.492	1955.98	1.155	48.9911	11608	11608	MS2	13/128	RS14FT_1ug_120min_run1.raw
IPI:IPI00006114.5									High	ALYYDLISSPDIHGTYK	IPI:IPI00006114.5	1	CID		59.14	4.36398e-05	1	1	34		2	978.492	1955.98	0.406092	48.6029	11500	11500	MS2	13/128	RS14FT_1ug_120min_run1.raw
IPI:IPI00006114.5									High	ALYYDLISSPDIHGTYK	IPI:IPI00006114.5	1	CID		50.33	0.000330415	1	1	34		2	978.491	1955.97	-0.217997	48.4037	11440	11440	MS2	10/128	RS14FT_1ug_120min_run1.raw
IPI:IPI00006114.5									High	ALYYDLISSPDIHGTYK	IPI:IPI00006114.5	1	CID		48.49	0.000499067	1	1	34	26	2	978.492	1955.98	0.780545	48.4822	11460	11460	MS2	12/128	RS14FT_1ug_120min_run1.raw
IPI:IPI00006114.5									High	ALYYDLISSPDIHGTYK	IPI:IPI00006114.5	1	CID		43.23	0.00170883	1	1	34	28	3	652.663	1955.98	0.0559687	49.2822	11693	11693	MS2	9/128	RS14FT_1ug_120min_run1.raw
IPI:IPI00006114.5									High	ALYYDLISSPDIHGTYK	IPI:IPI00006114.5	1	CID		32.12	0.0217579	1	1	34		3	652.663	1955.97	-0.318485	49.0963	11636	11636	MS2	10/128	RS14FT_1ug_120min_run1.raw
IPI:IPI00006114.5									High	DTDTGALLFIGK	IPI:IPI00006114.5	1	CID		82.61	2.02862e-07	0.807229	1	34		2	625.835	1250.66	-0.190391	47.5155	11182	11182	MS2	10/88	RS14FT_1ug_120min_run1.raw
IPI:IPI00006114.5									High	DTDTGALLFIGK	IPI:IPI00006114.5	1	CID		72.65	2.01003e-06	0.794521	1	34		2	625.835	1250.66	-0.190391	47.0085	11025	11025	MS2	15/88	RS14FT_1ug_120min_run1.raw
IPI:IPI00006114.5									High	ELLDTVTAPQK	IPI:IPI00006114.5	1	CID		73.9	1.74766e-06	0.675676	1	34		2	607.835	1214.66	0.415182	26.5976	5194	5194	MS2	7/84	RS14FT_1ug_120min_run1.raw
IPI:IPI00006114.5									High	KTSLEDFYLDEER	IPI:IPI00006114.5	1	CID		49.51	0.000214932	1	1	31		2	822.891	1644.77	-0.239199	36.6392	8047	8047	MS2	10/144	RS14FT_1ug_120min_run1.raw
IPI:IPI00006114.5									High	KTSLEDFYLDEER	IPI:IPI00006114.5	1	CID		40.7	0.00162993	1	1	31		2	822.891	1644.77	-0.907153	36.3667	7972	7972	MS2	10/144	RS14FT_1ug_120min_run1.raw
IPI:IPI00006114.5									High	LAAAVSNFGYDLYR	IPI:IPI00006114.5	1	CID		91.63	2.32916e-08	1	1	33		2	780.397	1559.79	0.472527	47.2505	11099	11099	MS2	12/132	RS14FT_1ug_120min_run1.raw
IPI:IPI00006114.5									High	LAAAVSNFGYDLYR	IPI:IPI00006114.5	1	CID		72.11	2.14697e-06	0.819444	1	33		2	780.396	1559.78	-0.310083	46.7549	10951	10951	MS2	12/132	RS14FT_1ug_120min_run1.raw
IPI:IPI00006114.5									High	LAAAVSNFGYDLYR	IPI:IPI00006114.5	1	CID		67.84	5.57442e-06	1	1	33		2	780.397	1559.79	0.394266	47.7672	11255	11255	MS2	11/132	RS14FT_1ug_120min_run1.raw
IPI:IPI00006114.5									High	LDLQEINNWVQAQMK	IPI:IPI00006114.5	1	CID		62.43	1.87159e-05	1	1	33		2	915.466	1829.92	1.68141	85.9598	21802	21802	MS2	8/156	RS14FT_1ug_120min_run1.raw
IPI:IPI00006114.5									High	LDLQEINNWVQAQMK	IPI:IPI00006114.5	1	CID		50.64	0.000276153	1	1	33		2	915.466	1829.92	1.34787	86.4842	21946	21946	MS2	11/156	RS14FT_1ug_120min_run1.raw
IPI:IPI00006114.5									High	LDLQEINNWVQAQMK	IPI:IPI00006114.5	1	CID		34.28	0.011944	1	1	33		2	915.466	1829.92	1.34787	85.4419	21674	21674	MS2	10/156	RS14FT_1ug_120min_run1.raw
IPI:IPI00006114.5									High	LDLQEINNWVQAQMK	IPI:IPI00006114.5	1	CID		33.29	0.0147911	1	1	33	20	2	915.465	1829.92	0.347249	86.8224	22038	22038	MS2	6/156	RS14FT_1ug_120min_run1.raw
IPI:IPI00006114.5									High	LQSLFDSPDFSK	IPI:IPI00006114.5	1	CID		53.83	0.000114885	1	1	32		2	692.343	1383.68	0.0834858	44.1849	10196	10196	MS2	9/128	RS14FT_1ug_120min_run1.raw
IPI:IPI00006114.5									High	LQSLFDSPDFSK	IPI:IPI00006114.5	1	CID		49.69	0.000297495	1	1	32		2	692.344	1383.68	0.436372	43.6707	10050	10050	MS2	15/128	RS14FT_1ug_120min_run1.raw
IPI:IPI00006114.5									High	LSYEGEVTK	IPI:IPI00006114.5	1	CID		35.7	0.00841105	1	1	33		2	513.261	1025.51	-0.416702	13.8595	2281	2281	MS2	11/64	RS14FT_1ug_120min_run1.raw
IPI:IPI00006114.5									High	LSYEGEVTK	IPI:IPI00006114.5	1	CID		35.06	0.00957499	1	1	33		2	513.261	1025.52	0.178464	13.3445	2215	2215	MS2	11/64	RS14FT_1ug_120min_run1.raw
IPI:IPI00006114.5									High	SSTSPTTNVLLSPLSVATALSALSLGAEQR	IPI:IPI00006114.5	1	CID		52.7	8.29714e-05	1	1	30	21	2	1486.3	2971.6	1.65085	100.611	25484	25484	MS2	14/320	RS14FT_1ug_120min_run1.raw
IPI:IPI00006114.5									High	SSTSPTTNVLLSPLSVATALSALSLGAEQR	IPI:IPI00006114.5	1	CID		50.42	0.000137989	1	1	30		3	991.205	2971.6	1.56417	100.817	25525	25525	MS2	11/320	RS14FT_1ug_120min_run1.raw
IPI:IPI00006114.5									High	SSTSPTTNVLLSPLSVATALSALSLGAEQR	IPI:IPI00006114.5	1	CID		47.25	0.000286315	1	1	30		2	1486.3	2971.6	1.15791	101.117	25583	25583	MS2	11/320	RS14FT_1ug_120min_run1.raw
IPI:IPI00006114.5									High	SSTSPTTNVLLSPLSVATALSALSLGAEQR	IPI:IPI00006114.5	1	CID		33.13	0.00770955	1	1	30	19	2	1486.3	2971.6	0.829274	100.557	25474	25474	MS2	13/320	RS14FT_1ug_120min_run1.raw
IPI:IPI00006114.5									High	TVQAVLTVPK	IPI:IPI00006114.5	1	CID		55.53	3.0229e-05	0.785714	1	28		2	528.327	1055.65	0.184212	28.7868	5804	5804	MS2	8/100	RS14FT_1ug_120min_run1.raw
IPI:IPI00006114.5									High	TVQAVLTVPK	IPI:IPI00006114.5	1	CID		54.14	4.16317e-05	0.740741	1	28		2	528.326	1055.64	-1.89723	28.8105	5812	5812	MS2	8/100	RS14FT_1ug_120min_run1.raw
IPI:IPI00006114.5									High	TVQAVLTVPK	IPI:IPI00006114.5	1	CID		49.08	0.000133482	0.734694	1	28		2	528.326	1055.64	-1.7816	29.3304	5953	5953	MS2	7/100	RS14FT_1ug_120min_run1.raw
IPI:IPI00007199.4	4.96	4	2	484	55.0783	7.63525	165.59	Protein Z-dependent protease inhibitor
IPI:IPI00007199.4									High	IFSPFADLSELSATGR	IPI:IPI00007199.4	1	CID		88.89	4.20937e-08	1	1	33		2	855.939	1710.87	0.420661	77.2123	19494	19494	MS2	12/120	RS14FT_1ug_120min_run1.raw
IPI:IPI00007199.4									High	IFSPFADLSELSATGR	IPI:IPI00007199.4	1	CID		73.38	1.49699e-06	0.849315	1	33		2	855.939	1710.87	0.420661	76.6966	19360	19360	MS2	12/120	RS14FT_1ug_120min_run1.raw
IPI:IPI00007199.4									High	IFSPFADLSELSATGR	IPI:IPI00007199.4	1	CID		47.94	0.000529487	1	1	33	26	2	855.939	1710.87	-0.00743755	76.196	19237	19237	MS2	10/120	RS14FT_1ug_120min_run1.raw
IPI:IPI00007199.4									High	NMEVFFPK	IPI:IPI00007199.4	1	CID		33.1	0.00832624	1	1	30		2	506.252	1011.5	-0.238923	39.9364	8998	8998	MS2	11/84	RS14FT_1ug_120min_run1.raw
IPI:IPI00007240.2	5.6	3	3	661	75.4612	6.39209	77.8146	Coagulation factor XIII B chain
IPI:IPI00007240.2									High	GDTYPAELYITGSILR	IPI:IPI00007240.2	1	CID		57.69	6.32352e-05	1	1	34		2	884.961	1768.91	1.73505	67.4436	16907	16907	MS2	11/120	RS14FT_1ug_120min_run1.raw
IPI:IPI00007240.2									High	IAQYYYTFK	IPI:IPI00007240.2	1	CID		36.06	0.00768001	1	1	33		2	598.803	1196.6	0.0326854	31.1986	6485	6485	MS2	5/88	RS14FT_1ug_120min_run1.raw
IPI:IPI00007240.2									High	QSTLSYQEPLRT	IPI:IPI00007240.2	1	CID		35.24	0.0119242	1	1	34	25	2	711.865	1422.72	-0.452663	26.9526	5289	5289	MS2	8/130	RS14FT_1ug_120min_run1.raw
IPI:IPI00009865.4	7.53	5	4	584	58.7917	5.21143	85.9492	Keratin, type I cytoskeletal 10
IPI:IPI00009865.4									High	ELTTEIDNNIEQISSYK	IPI:IPI00009865.4	1	CID		38.11	0.00492164	1	1	33	24	2	998.989	1996.97	0.292401	53.3107	12870	12870	MS2	10/164	RS14FT_1ug_120min_run1.raw
IPI:IPI00009865.4									High	LAADDFR	IPI:IPI00009865.4	1	CID		34.43	0.0127645	1	1	34		2	404.203	807.399	-0.311753	15.9281	2637	2637	MS2	6/48	RS14FT_1ug_120min_run1.raw
IPI:IPI00009865.4									High	LENEIQTYR	IPI:IPI00009865.4	1	CID		45.82	0.000973964	1	1	34		2	583.296	1165.59	0.273945	19.8238	3360	3360	MS2	6/88	RS14FT_1ug_120min_run1.raw
IPI:IPI00009865.4									High	LENEIQTYR	IPI:IPI00009865.4	1	CID		36.71	0.00793493	1	1	34		2	583.296	1165.59	0.273945	19.8216	3359	3359	MS2	8/88	RS14FT_1ug_120min_run1.raw
IPI:IPI00009865.4									High	SQYEQLAEQNR	IPI:IPI00009865.4	1	CID		38.55	0.00331637	1	1	32		2	683.323	1365.64	-0.566692	13.2982	2209	2209	MS2	8/116	RS14FT_1ug_120min_run1.raw
IPI:IPI00010295.1	9.39	5	2	458	52.2533	7.34229	115.885	Carboxypeptidase N catalytic chain
IPI:IPI00010295.1									High	IHILPSMNPDGYEVAAAQGPNKPGYLVGR	IPI:IPI00010295.1	1	CID		59.4	3.02538e-05	1	1	32		4	766.897	3064.57	-0.609821	52.3512	12597	12597	MS2	13/308	RS14FT_1ug_120min_run1.raw
IPI:IPI00010295.1									High	NFPDLNTYIYYNEK	IPI:IPI00010295.1	1	CID		49.58	0.000311185	1	1	33		2	897.424	1793.84	1.12284	55.7976	13567	13567	MS2	11/156	RS14FT_1ug_120min_run1.raw
IPI:IPI00010295.1									High	NFPDLNTYIYYNEK	IPI:IPI00010295.1	1	CID		44.86	0.000863825	1	1	32		2	897.422	1793.84	-0.510357	56.0899	13648	13648	MS2	11/156	RS14FT_1ug_120min_run1.raw
IPI:IPI00010295.1									High	NFPDLNTYIYYNEK	IPI:IPI00010295.1	1	CID		40.95	0.00224184	1	1	32		2	897.424	1793.84	0.986737	55.2672	13415	13415	MS2	10/156	RS14FT_1ug_120min_run1.raw
IPI:IPI00010295.1									High	NFPDLNTYIYYNEK	IPI:IPI00010295.1	1	CID		30.62	0.0241882	1	1	32		2	897.424	1793.84	0.986737	55.223	13403	13403	MS2	9/156	RS14FT_1ug_120min_run1.raw
IPI:IPI00011252.1	9.42	11	5	584	65.121	6.46826	249.721	Complement component C8 alpha chain
IPI:IPI00011252.1									High	AMAVEDIISR	IPI:IPI00011252.1	1	CID		63.05	2.33605e-05	0.730159	1	35		2	552.79	1104.57	0.316732	35.2014	7634	7634	MS2	8/72	RS14FT_1ug_120min_run1.raw
IPI:IPI00011252.1									High	AMAVEDIISR	IPI:IPI00011252.1	1	CID		58.68	6.32196e-05	0.711864	1	35		2	552.79	1104.57	1.31135	34.6897	7490	7490	MS2	7/72	RS14FT_1ug_120min_run1.raw
IPI:IPI00011252.1									High	HTSLGPLEAK	IPI:IPI00011252.1	1	CID		62.79	1.27033e-05	1	1	32		2	526.791	1052.57	0.93028	18.5702	3117	3117	MS2	7/72	RS14FT_1ug_120min_run1.raw
IPI:IPI00011252.1									High	HTSLGPLEAK	IPI:IPI00011252.1	1	CID		49.3	0.000283738	1	1	32		2	526.791	1052.57	1.39417	18.0642	3019	3019	MS2	7/72	RS14FT_1ug_120min_run1.raw
IPI:IPI00011252.1									High	HTSLGPLEAK	IPI:IPI00011252.1	1	CID		34.66	0.00689089	1	1	31		2	526.79	1052.57	0.118469	17.5515	2932	2932	MS2	6/72	RS14FT_1ug_120min_run1.raw
IPI:IPI00011252.1									High	KAMAVEDIISR	IPI:IPI00011252.1	1	CID		52.29	0.000238441	1	1	34		2	616.837	1232.67	-0.0126996	29.4834	6008	6008	MS2	8/120	RS14FT_1ug_120min_run1.raw
IPI:IPI00011252.1									High	MESLGITSR	IPI:IPI00011252.1	1	CID		42.01	0.00268799	0.690476	1	34		2	497.254	993.502	-1.84984	22.2712	3995	3995	MS2	8/64	RS14FT_1ug_120min_run1.raw
IPI:IPI00011252.1									High	MESLGITSR	IPI:IPI00011252.1	1	CID		36.01	0.00877138	0.527778	1	33		2	497.256	993.504	0.361794	22.2367	3986	3986	MS2	6/64	RS14FT_1ug_120min_run1.raw
IPI:IPI00011252.1									High	MESLGITSR	IPI:IPI00011252.1	1	CID		35.63	0.00957344	1	1	33		2	497.256	993.504	0.791833	22.5365	4072	4072	MS2	7/64	RS14FT_1ug_120min_run1.raw
IPI:IPI00011252.1									High	YHFEALADTGISSEFYDNANDLLSK	IPI:IPI00011252.1	1	CID		42.59	0.000850998	1	1	30		3	940.771	2820.3	-0.0973409	82.5076	20898	20898	MS2	15/220	RS14FT_1ug_120min_run1.raw
IPI:IPI00011252.1									High	YHFEALADTGISSEFYDNANDLLSK	IPI:IPI00011252.1	1	CID		36.64	0.00364174	1	1	30	23	3	940.773	2820.3	1.72053	82.007	20774	20774	MS2	22/220	RS14FT_1ug_120min_run1.raw
IPI:IPI00011261.2	31.19	10	4	202	22.2635	8.30908	273.31	Complement component C8 gamma chain
IPI:IPI00011261.2									High	AEATTLHVAPQGTAMAVSTFR	IPI:IPI00011261.2	1	CID		48.84	0.000434302	1	1	33		2	1080.05	2159.09	-0.0533129	38.4873	8572	8572	MS2	15/200	RS14FT_1ug_120min_run1.raw
IPI:IPI00011261.2									High	AEATTLHVAPQGTAMAVSTFR	IPI:IPI00011261.2	1	CID		34.59	0.0115556	1	1	33		3	720.369	2159.09	0.307955	38.3693	8535	8535	MS2	14/200	RS14FT_1ug_120min_run1.raw
IPI:IPI00011261.2									High	QLYGDTGVLGR	IPI:IPI00011261.2	1	CID		43.15	0.00203594	1	1	34		2	589.812	1178.62	-0.275606	27.0652	5323	5323	MS2	9/120	RS14FT_1ug_120min_run1.raw
IPI:IPI00011261.2									High	SLPVSDSVLSGFEQR	IPI:IPI00011261.2	1	CID		75.44	1.19876e-06	1	1	34		2	810.916	1620.82	0.647102	50.7755	12135	12135	MS2	11/116	RS14FT_1ug_120min_run1.raw
IPI:IPI00011261.2									High	SLPVSDSVLSGFEQR	IPI:IPI00011261.2	1	CID		67.41	7.79764e-06	1	1	34	29	2	810.915	1620.82	-0.0307221	51.1963	12266	12266	MS2	12/116	RS14FT_1ug_120min_run1.raw
IPI:IPI00011261.2									High	SLPVSDSVLSGFEQR	IPI:IPI00011261.2	1	CID		47.01	0.000835087	1	1	34		2	810.916	1620.82	0.797729	50.2771	11993	11993	MS2	12/116	RS14FT_1ug_120min_run1.raw
IPI:IPI00011261.2									High	VQEAHLTEDQIFYFPK	IPI:IPI00011261.2	1	CID		50.73	0.00029458	1	1	33	20	2	982.991	1964.98	0.0967778	51.792	12446	12446	MS2	19/176	RS14FT_1ug_120min_run1.raw
IPI:IPI00011261.2									High	VQEAHLTEDQIFYFPK	IPI:IPI00011261.2	1	CID		48.03	0.000546959	1	1	33	18	2	982.99	1964.97	-0.959315	52.3218	12588	12588	MS2	11/176	RS14FT_1ug_120min_run1.raw
IPI:IPI00011261.2									High	VQEAHLTEDQIFYFPK	IPI:IPI00011261.2	1	CID		46	0.000864089	1	1	33	19	3	655.664	1964.98	0.524796	51.5847	12386	12386	MS2	10/176	RS14FT_1ug_120min_run1.raw
IPI:IPI00011261.2									High	VQEAHLTEDQIFYFPK	IPI:IPI00011261.2	1	CID		31.95	0.0222435	1	1	33		2	982.991	1964.98	-0.0274684	52.9608	12768	12768	MS2	8/176	RS14FT_1ug_120min_run1.raw
IPI:IPI00017601.1	28.83	27	2	1065	122.128	5.71924	2351.96	Ceruloplasmin
IPI:IPI00017601.1									High	MYYSAVDPTK	IPI:IPI00017601.1	1	CID		52.87	8.64997e-05	1	1	30		2	587.777	1174.55	1.28817	22.6413	4098	4098	MS2	7/72	RS14FT_1ug_120min_run1.raw
IPI:IPI00017601.1									High	mYYSAVDPTK	IPI:IPI00017601.1	1	CID	M1(Oxidation)	43.62	0.000593106	0.772727	1	29		2	595.774	1190.54	0.825493	17.3307	2896	2896	MS2	6/72	RS14FT_1ug_120min_run1.raw
IPI:IPI00017601.1									High	MYYSAVDPTK	IPI:IPI00017601.1	1	CID		38.01	0.00248256	1	1	30		2	587.775	1174.54	-1.51794	22.1284	3962	3962	MS2	6/72	RS14FT_1ug_120min_run1.raw
IPI:IPI00017601.1									High	MYYSAVDPTKDIFTGLIGPMK	IPI:IPI00017601.1	1	CID		89.81	3.76622e-08	1	1	34	25	2	1174.09	2347.17	0.135124	79.0569	19985	19985	MS2	15/204	RS14FT_1ug_120min_run1.raw
IPI:IPI00017601.1									High	MYYSAVDPTKDIFTGLIGPMK	IPI:IPI00017601.1	1	CID		87.16	6.85582e-08	1	1	34	28	2	1174.09	2347.17	1.27929	78.5434	19850	19850	MS2	16/204	RS14FT_1ug_120min_run1.raw
IPI:IPI00017601.1									High	MYYSAVDPTKDIFTGLIGPMK	IPI:IPI00017601.1	1	CID		74.22	1.34915e-06	1	1	34	18	2	1174.09	2347.17	1.17527	83.0187	21029	21029	MS2	16/204	RS14FT_1ug_120min_run1.raw
IPI:IPI00017601.1									High	MYYSAVDPTKDIFTGLIGPMK	IPI:IPI00017601.1	1	CID		67.45	6.48493e-06	1	1	34	26	2	1174.09	2347.17	0.135124	78.0307	19711	19711	MS2	11/204	RS14FT_1ug_120min_run1.raw
IPI:IPI00017601.1									High	MYYSAVDPTKDIFTGLIGPMK	IPI:IPI00017601.1	1	CID		67.39	6.65722e-06	1	1	34	26	2	1174.09	2347.18	1.79936	83.5555	21179	21179	MS2	15/204	RS14FT_1ug_120min_run1.raw
IPI:IPI00017601.1									High	MYYSAVDPTKDIFTGLIGPMK	IPI:IPI00017601.1	1	CID		67.3	6.63834e-06	1	1	34		3	783.063	2347.17	1.37757	83.073	21043	21043	MS2	15/204	RS14FT_1ug_120min_run1.raw
IPI:IPI00017601.1									High	MYYSAVDPTKDIFTGLIGPMK	IPI:IPI00017601.1	1	CID		51.76	0.000243384	1	1	34	28	3	783.063	2347.18	1.76763	78.4528	19826	19826	MS2	33/204	RS14FT_1ug_120min_run1.raw
IPI:IPI00017601.1									High	mYYSAVDPTKDIFTGLIGPMK	IPI:IPI00017601.1	1	CID	M1(Oxidation)	51.14	0.000252275	1	1	33	28	2	1182.09	2363.17	0.73632	74.1312	18678	18678	MS2	27/204	RS14FT_1ug_120min_run1.raw
IPI:IPI00017601.1									High	MYYSAVDPTKDIFTGLIGPMK	IPI:IPI00017601.1	1	CID		51.06	0.000289869	1	1	34	23	3	783.063	2347.17	0.753483	83.9211	21278	21278	MS2	15/204	RS14FT_1ug_120min_run1.raw
IPI:IPI00017601.1									High	MYYSAVDPTKDIFTGLIGPmK	IPI:IPI00017601.1	1	CID	M20(Oxidation)	50.14	0.00030646	1	1	33	26	2	1182.09	2363.17	0.219767	69.3794	17447	17447	MS2	10/204	RS14FT_1ug_120min_run1.raw
IPI:IPI00017601.1									High	MYYSAVDPTKDIFTGLIGPMK	IPI:IPI00017601.1	1	CID		47.15	0.000670779	0.765957	1	33	28	3	783.064	2347.18	2.39171	78.9598	19958	19958	MS2	14/204	RS14FT_1ug_120min_run1.raw
IPI:IPI00017601.1									High	mYYSAVDPTKDIFTGLIGPMK	IPI:IPI00017601.1	1	CID	M1(Oxidation)	47.07	0.000649872	1	1	33	28	3	788.395	2363.17	1.1697	74.3706	18748	18748	MS2	17/204	RS14FT_1ug_120min_run1.raw
IPI:IPI00017601.1									High	MYYSAVDPTKDIFTGLIGPMK	IPI:IPI00017601.1	1	CID		43.8	0.00148614	1	1	34		3	783.063	2347.17	1.37757	83.6253	21198	21198	MS2	22/204	RS14FT_1ug_120min_run1.raw
IPI:IPI00017601.1									High	MYYSAVDPTKDIFTGLIGPMK	IPI:IPI00017601.1	1	CID		42.87	0.00191074	1	1	34		3	783.063	2347.17	0.831494	82.0538	20785	20785	MS2	20/204	RS14FT_1ug_120min_run1.raw
IPI:IPI00017601.1									High	MYYSAVDPTKDIFTGLIGPmK	IPI:IPI00017601.1	1	CID	M20(Oxidation)	41.88	0.00213725	0.738095	1	33		3	788.394	2363.17	0.782286	69.3372	17436	17436	MS2	26/204	RS14FT_1ug_120min_run1.raw
IPI:IPI00017601.1									High	MYYSAVDPTKDIFTGLIGPMK	IPI:IPI00017601.1	1	CID		38.85	0.00471746	1	1	34	19	2	1174.09	2347.17	0.551183	82.4843	20891	20891	MS2	16/204	RS14FT_1ug_120min_run1.raw
IPI:IPI00017601.1									High	MYYSAVDPTKDIFTGLIGPmK	IPI:IPI00017601.1	1	CID	M20(Oxidation)	38.71	0.00425965	1	1	33		3	788.394	2363.17	0.394871	69.0106	17348	17348	MS2	10/204	RS14FT_1ug_120min_run1.raw
IPI:IPI00017601.1									High	MYYSAVDPTKDIFTGLIGPMK	IPI:IPI00017601.1	1	CID		37.41	0.00665386	1	1	34		3	783.061	2347.17	-1.04077	77.9403	19688	19688	MS2	23/204	RS14FT_1ug_120min_run1.raw
IPI:IPI00017601.1									High	mYYSAVDPTKDIFTGLIGPMK	IPI:IPI00017601.1	1	CID	M1(Oxidation)	35.92	0.00843054	1	1	33	25	3	788.394	2363.17	0.62732	73.8524	18607	18607	MS2	15/204	RS14FT_1ug_120min_run1.raw
IPI:IPI00017601.1									High	MYYSAVDPTKDIFTGLIGPmK	IPI:IPI00017601.1	1	CID	M20(Oxidation)	35.73	0.00880756	1	1	33		3	788.394	2363.17	0.782286	68.8223	17294	17294	MS2	12/204	RS14FT_1ug_120min_run1.raw
IPI:IPI00017601.1									High	mYYSAVDPTKDIFTGLIGPmK	IPI:IPI00017601.1	1	CID	M1(Oxidation), M20(Oxidation)	33.95	0.0129272	1	1	33		3	793.726	2379.16	1.34944	65.5516	16376	16376	MS2	12/204	RS14FT_1ug_120min_run1.raw
IPI:IPI00017601.1									High	MYYSAVDPTKDIFTGLIGPMK	IPI:IPI00017601.1	1	CID		33.88	0.0151426	1	1	34		3	783.063	2347.17	0.831494	82.563	20911	20911	MS2	24/204	RS14FT_1ug_120min_run1.raw
IPI:IPI00017601.1									High	MYYSAVDPTKDIFTGLIGPMK	IPI:IPI00017601.1	1	CID		33.74	0.0152372	1	1	34	19	2	1174.09	2347.17	0.447168	79.3708	20079	20079	MS2	11/204	RS14FT_1ug_120min_run1.raw
IPI:IPI00017601.1									High	MYYSAVDPTKDIFTGLIGPmK	IPI:IPI00017601.1	1	CID	M20(Oxidation)	31.26	0.0238666	1	1	33	27	2	1182.09	2363.17	0.323078	68.8707	17311	17311	MS2	7/204	RS14FT_1ug_120min_run1.raw
IPI:IPI00019399.2	8.46	1	1	130	14.7373	9.0708	46.01	Serum amyloid A-4 protein
IPI:IPI00019399.2									High	EALQGVGDMGR	IPI:IPI00019399.2	1	CID		46.01	0.000645323	1	1	32		2	566.775	1132.54	0.917262	21.855	3880	3880	MS2	8/108	RS14FT_1ug_120min_run1.raw
IPI:IPI00019568.1	11.58	28	6	622	69.9921	5.89697	656.095	Prothrombin (Fragment)
IPI:IPI00019568.1									High	ELLESYIDGR	IPI:IPI00019568.1	1	CID		57.85	6.19323e-05	0.741379	1	34		2	597.804	1194.6	0.718606	37.1231	8178	8178	MS2	8/72	RS14FT_1ug_120min_run1.raw
IPI:IPI00019568.1									High	ELLESYIDGR	IPI:IPI00019568.1	1	CID		50.93	0.000297062	0.72549	1	34		2	597.804	1194.6	0.412051	36.5961	8035	8035	MS2	6/72	RS14FT_1ug_120min_run1.raw
IPI:IPI00019568.1									High	ELLESYIDGR	IPI:IPI00019568.1	1	CID		37.6	0.00625608	1	1	34		2	597.804	1194.6	0.00331073	36.0885	7905	7905	MS2	7/72	RS14FT_1ug_120min_run1.raw
IPI:IPI00019568.1									High	ELLESYIDGR	IPI:IPI00019568.1	1	CID		32.62	0.0196926	1	1	34		2	597.804	1194.6	-0.303245	34.7012	7495	7495	MS2	7/72	RS14FT_1ug_120min_run1.raw
IPI:IPI00019568.1									High	ETAASLLQAGYK	IPI:IPI00019568.1	1	CID		57.66	5.72462e-05	1	1	33		2	626.333	1251.66	-0.0853166	30.7851	6371	6371	MS2	9/104	RS14FT_1ug_120min_run1.raw
IPI:IPI00019568.1									High	ETAASLLQAGYK	IPI:IPI00019568.1	1	CID		54.55	0.00010961	1	1	33		2	626.332	1251.66	-1.35317	31.2914	6509	6509	MS2	10/104	RS14FT_1ug_120min_run1.raw
IPI:IPI00019568.1									High	ETAASLLQAGYK	IPI:IPI00019568.1	1	CID		52.66	0.000176692	1	1	33		2	626.332	1251.66	-1.74328	30.5643	6306	6306	MS2	9/104	RS14FT_1ug_120min_run1.raw
IPI:IPI00019568.1									High	ETWTANVGK	IPI:IPI00019568.1	1	CID		49.79	0.000346349	0.78	1	33		2	503.254	1005.5	-0.165894	17.2968	2889	2889	MS2	7/76	RS14FT_1ug_120min_run1.raw
IPI:IPI00019568.1									High	ETWTANVGK	IPI:IPI00019568.1	1	CID		44.29	0.001214	1	1	33		2	503.254	1005.5	0.50182	16.7783	2788	2788	MS2	7/76	RS14FT_1ug_120min_run1.raw
IPI:IPI00019568.1									High	IVEGSDAEIGMSPWQVMLFR	IPI:IPI00019568.1	1	CID		64.67	1.09694e-05	1	1	33	23	2	1133.06	2265.11	2.12226	89.8247	22830	22830	MS2	12/172	RS14FT_1ug_120min_run1.raw
IPI:IPI00019568.1									High	IVEGSDAEIGmSPWQVMLFR	IPI:IPI00019568.1	1	CID	M11(Oxidation)	61.54	1.88691e-05	0.758065	1	32	23	2	1141.05	2281.1	0.804663	79.5362	20125	20125	MS2	11/172	RS14FT_1ug_120min_run1.raw
IPI:IPI00019568.1									High	IVEGSDAEIGMSPWQVMLFR	IPI:IPI00019568.1	1	CID		59.87	3.16329e-05	1	1	33	26	3	755.707	2265.11	0.795984	87.6481	22238	22238	MS2	23/172	RS14FT_1ug_120min_run1.raw
IPI:IPI00019568.1									High	IVEGSDAEIGMSPWQVMLFR	IPI:IPI00019568.1	1	CID		59.61	3.46784e-05	1	1	33	20	2	1133.06	2265.11	1.36778	87.7808	22275	22275	MS2	15/172	RS14FT_1ug_120min_run1.raw
IPI:IPI00019568.1									High	IVEGSDAEIGMSPWQVMLFR	IPI:IPI00019568.1	1	CID		56.84	6.51059e-05	1	1	33	19	2	1133.06	2265.11	1.04443	89.7815	22814	22814	MS2	12/172	RS14FT_1ug_120min_run1.raw
IPI:IPI00019568.1									High	IVEGSDAEIGMSPWQVMLFR	IPI:IPI00019568.1	1	CID		50.11	0.000301272	1	1	33	21	2	1133.06	2265.1	-0.0334	90.328	22965	22965	MS2	13/172	RS14FT_1ug_120min_run1.raw
IPI:IPI00019568.1									High	IVEGSDAEIGMSPWQVMLFR	IPI:IPI00019568.1	1	CID		48.63	0.00043457	1	1	33	24	3	755.707	2265.11	1.28101	88.157	22363	22363	MS2	17/172	RS14FT_1ug_120min_run1.raw
IPI:IPI00019568.1									High	IVEGSDAEIGMSPWQVMLFR	IPI:IPI00019568.1	1	CID		46.23	0.00072899	1	1	33	21	2	1133.06	2265.11	0.397733	89.2738	22678	22678	MS2	10/172	RS14FT_1ug_120min_run1.raw
IPI:IPI00019568.1									High	IVEGSDAEIGMSPWQVmLFR	IPI:IPI00019568.1	1	CID	M17(Oxidation)	36.41	0.00618254	1	1	32	19	2	1141.05	2281.1	0.590608	74.5564	18804	18804	MS2	12/172	RS14FT_1ug_120min_run1.raw
IPI:IPI00019568.1									High	IVEGSDAEIGmSPWQVMLFR	IPI:IPI00019568.1	1	CID	M11(Oxidation)	35.83	0.00724875	0.5	1	32	17	2	1141.05	2281.1	-0.0515574	80.9225	20495	20495	MS2	23/172	RS14FT_1ug_120min_run1.raw
IPI:IPI00019568.1									High	IVEGSDAEIGMSPWQVMLFR	IPI:IPI00019568.1	1	CID		33.98	0.0121183	1	1	33	26	3	755.707	2265.11	0.634309	90.4917	23002	23002	MS2	21/172	RS14FT_1ug_120min_run1.raw
IPI:IPI00019568.1									High	IVEGSDAEIGMSPWQVMLFR	IPI:IPI00019568.1	1	CID		33.62	0.0134481	1	1	33	16	2	1133.06	2265.1	0.182167	90.7874	23080	23080	MS2	9/172	RS14FT_1ug_120min_run1.raw
IPI:IPI00019568.1									High	IVEGSDAEIGMSPWQVMLFR	IPI:IPI00019568.1	1	CID		32.2	0.0183781	1	1	33	22	3	755.706	2265.1	-0.659091	89.9748	22873	22873	MS2	12/172	RS14FT_1ug_120min_run1.raw
IPI:IPI00019568.1									High	IVEGSDAEIGMSPWQVMLFR	IPI:IPI00019568.1	1	CID		32.11	0.0193473	1	1	33	17	2	1133.06	2265.11	1.15222	88.2996	22401	22401	MS2	8/172	RS14FT_1ug_120min_run1.raw
IPI:IPI00019568.1									High	IVEGSDAEIGmSPWQVMLFR	IPI:IPI00019568.1	1	CID	M11(Oxidation)	31.92	0.0176418	0.53125	1	32	18	2	1141.05	2281.1	1.12575	79.0393	19980	19980	MS2	20/172	RS14FT_1ug_120min_run1.raw
IPI:IPI00019568.1									High	TATSEYQTFFNPR	IPI:IPI00019568.1	1	CID		53.95	7.16836e-05	1	1	31		2	781.368	1561.73	0.70713	37.8333	8381	8381	MS2	7/120	RS14FT_1ug_120min_run1.raw
IPI:IPI00019568.1									High	TATSEYQTFFNPR	IPI:IPI00019568.1	1	CID		36.92	0.00363792	1	1	31	24	2	781.368	1561.73	0.550803	34.6938	7492	7492	MS2	9/120	RS14FT_1ug_120min_run1.raw
IPI:IPI00019568.1									High	TATSEYQTFFNPR	IPI:IPI00019568.1	1	CID		32.73	0.00954669	1	1	31	23	2	781.367	1561.73	-0.38716	37.3144	8237	8237	MS2	7/120	RS14FT_1ug_120min_run1.raw
IPI:IPI00019568.1									High	VTGWGNLK	IPI:IPI00019568.1	1	CID		36.18	0.0116037	0.611111	1	35		2	437.743	874.478	0.0294036	23.5351	4347	4347	MS2	5/64	RS14FT_1ug_120min_run1.raw
IPI:IPI00019576.1	1.84	1	1	488	54.6965	5.93506	48.5773	Coagulation factor X
IPI:IPI00019576.1									High	TGIVSGFGR	IPI:IPI00019576.1	1	CID		44.82	0.000866874	1	1	32		2	447.245	893.484	-0.337021	24.1304	4518	4518	MS2	8/64	RS14FT_1ug_120min_run1.raw
IPI:IPI00019580.1	8.27	9	6	810	90.5102	7.23975	181.488	Plasminogen
IPI:IPI00019580.1									High	EAQLPVIENK	IPI:IPI00019580.1	1	CID		44.35	0.000934733	0.75	1	32		2	570.817	1140.63	0.474426	26.1836	5076	5076	MS2	14/100	RS14FT_1ug_120min_run1.raw
IPI:IPI00019580.1									High	FVTWIEGVMR	IPI:IPI00019580.1	1	CID		56.05	8.69097e-05	1	1	33		2	619.324	1237.64	1.24731	61.8325	15316	15316	MS2	16/72	RS14FT_1ug_120min_run1.raw
IPI:IPI00019580.1									High	FVTWIEGVMR	IPI:IPI00019580.1	1	CID		45.71	0.000990892	1	1	34		2	619.323	1237.64	-1.41574	62.1862	15420	15420	MS2	8/72	RS14FT_1ug_120min_run1.raw
IPI:IPI00019580.1									High	FVTWIEGVMR	IPI:IPI00019580.1	1	CID		44.82	0.00126735	0.711111	1	34		2	619.323	1237.64	-0.922584	61.309	15169	15169	MS2	15/72	RS14FT_1ug_120min_run1.raw
IPI:IPI00019580.1									High	HSIFTPETNPR	IPI:IPI00019580.1	1	CID		43.84	0.00112349	0.636364	1	32		2	649.829	1298.65	0.869089	21.2531	3710	3710	MS2	5/88	RS14FT_1ug_120min_run1.raw
IPI:IPI00019580.1									High	HSIFTPETNPR	IPI:IPI00019580.1	1	CID		35.78	0.0069099	1	1	32		2	649.828	1298.65	-0.164888	20.7467	3589	3589	MS2	5/88	RS14FT_1ug_120min_run1.raw
IPI:IPI00019580.1									High	KDIALLK	IPI:IPI00019580.1	1	CID		33.61	0.00701174	0.382353	1	30		2	400.766	800.524	-0.0335841	17.4762	2920	2920	MS2	5/72	RS14FT_1ug_120min_run1.raw
IPI:IPI00019580.1									High	LFLEPTR	IPI:IPI00019580.1	1	CID		36.81	0.00928641	0.567568	1	35		2	438.253	875.498	-0.544634	27.5505	5457	5457	MS2	5/48	RS14FT_1ug_120min_run1.raw
IPI:IPI00019580.1									High	VILGAHQEVNLEPHVQEIEVSR	IPI:IPI00019580.1	1	CID		43.06	0.000914475	1	1	31	20	3	832.78	2496.32	1.38143	40.685	9218	9218	MS2	23/228	RS14FT_1ug_120min_run1.raw
IPI:IPI00019581.2	1.46	2	1	615	67.7479	7.73779	69.4723	Coagulation factor XII
IPI:IPI00019581.2									High	VVGGLVALR	IPI:IPI00019581.2	1	CID		52.84	2.52198e-05	1	1	25		2	442.29	883.572	-0.0532397	30.4739	6280	6280	MS2	8/64	RS14FT_1ug_120min_run1.raw
IPI:IPI00019581.2									High	VVGGLVALR	IPI:IPI00019581.2	1	CID		36.5	0.00108578	1	1	25		2	442.29	883.572	0.015838	31.0147	6438	6438	MS2	7/64	RS14FT_1ug_120min_run1.raw
IPI:IPI00019591.2	22.27	60	27	1266	140.853	7.18115	1283.9	cDNA FLJ55673, highly similar to Complement factor B
IPI:IPI00019591.2									High	ALFVSEEEK	IPI:IPI00019591.2	1	CID		45.83	0.000710508	1	1	32		2	526.269	1051.53	0.247342	22.3903	4029	4029	MS2	7/64	RS14FT_1ug_120min_run1.raw
IPI:IPI00019591.2									High	ALFVSEEEKK	IPI:IPI00019591.2	1	CID		44.91	0.00114612	0.711111	1	34		2	590.317	1179.63	0.117597	17.8242	2978	2978	MS2	7/76	RS14FT_1ug_120min_run1.raw
IPI:IPI00019591.2									High	ALFVSEEEKK	IPI:IPI00019591.2	1	CID		41.89	0.00236531	1	1	34		2	590.317	1179.63	0.945454	17.3124	2891	2891	MS2	8/76	RS14FT_1ug_120min_run1.raw
IPI:IPI00019591.2									High	ALFVSEEEKK	IPI:IPI00019591.2	1	CID		37.38	0.00648976	1	1	34		2	590.316	1179.63	-0.399814	16.795	2792	2792	MS2	13/76	RS14FT_1ug_120min_run1.raw
IPI:IPI00019591.2									High	AVISPGFDVFAK	IPI:IPI00019591.2	1	CID		59.6	3.70061e-05	0.816667	1	33		2	625.843	1250.68	-0.191357	51.8119	12451	12451	MS2	8/88	RS14FT_1ug_120min_run1.raw
IPI:IPI00019591.2									High	AVISPGFDVFAK	IPI:IPI00019591.2	1	CID		37.82	0.00557537	0.710526	1	33		2	625.842	1250.68	-0.386564	51.3281	12312	12312	MS2	13/88	RS14FT_1ug_120min_run1.raw
IPI:IPI00019591.2									High	DAQYAPGYDK	IPI:IPI00019591.2	1	CID		48.66	0.000134783	1	1	28		2	564.254	1127.5	0.218758	7.21432	1080	1080	MS2	12/100	RS14FT_1ug_120min_run1.raw
IPI:IPI00019591.2									High	DAQYAPGYDK	IPI:IPI00019591.2	1	CID		41.8	0.000627659	1	1	28		2	564.254	1127.5	-0.322573	6.7	986	986	MS2	7/100	RS14FT_1ug_120min_run1.raw
IPI:IPI00019591.2									High	DHENELLNK	IPI:IPI00019591.2	1	CID		39.33	0.00322039	1	1	32		2	556.273	1111.54	1.11449	7.15479	1072	1072	MS2	6/84	RS14FT_1ug_120min_run1.raw
IPI:IPI00019591.2									High	DHENELLNK	IPI:IPI00019591.2	1	CID		39.1	0.0029834	1	1	32		2	556.272	1111.54	-0.642647	7.61556	1154	1154	MS2	5/84	RS14FT_1ug_120min_run1.raw
IPI:IPI00019591.2									High	DHENELLNK	IPI:IPI00019591.2	1	CID		37.41	0.0050199	1	1	32		2	556.273	1111.54	0.455564	6.98786	1035	1035	MS2	6/84	RS14FT_1ug_120min_run1.raw
IPI:IPI00019591.2									High	DISEVVTPR	IPI:IPI00019591.2	1	CID		46.42	0.000794699	0.73913	1	33		2	508.275	1015.54	-0.0439364	23.4187	4316	4316	MS2	6/64	RS14FT_1ug_120min_run1.raw
IPI:IPI00019591.2									High	DISEVVTPR	IPI:IPI00019591.2	1	CID		45.72	0.00093369	0.630435	1	33		2	508.275	1015.54	-0.164139	22.8952	4164	4164	MS2	7/64	RS14FT_1ug_120min_run1.raw
IPI:IPI00019591.2									High	DLLYIGK	IPI:IPI00019591.2	1	CID		32.7	0.00660549	1	1	29		2	411.242	821.477	-0.109761	31.4089	6543	6543	MS2	8/48	RS14FT_1ug_120min_run1.raw
IPI:IPI00019591.2									High	DNEQHVFK	IPI:IPI00019591.2	1	CID		31.7	0.00993842	0.4375	1	30		2	508.743	1016.48	-0.80074	4.64325	608	608	MS2	4/80	RS14FT_1ug_120min_run1.raw
IPI:IPI00019591.2									High	EAGIPEFYDYDVALIK	IPI:IPI00019591.2	1	CID		58.17	5.21226e-05	1	1	33	20	2	921.963	1842.92	1.04999	69.7303	17545	17545	MS2	8/120	RS14FT_1ug_120min_run1.raw
IPI:IPI00019591.2									High	EAGIPEFYDYDVALIK	IPI:IPI00019591.2	1	CID		52.63	0.000193198	1	1	34	24	2	921.964	1842.92	1.97732	69.8608	17583	17583	MS2	11/120	RS14FT_1ug_120min_run1.raw
IPI:IPI00019591.2									High	EAGIPEFYDYDVALIK	IPI:IPI00019591.2	1	CID		50.12	0.000340948	1	1	33	24	2	921.962	1842.92	0.520092	70.2507	17697	17697	MS2	10/120	RS14FT_1ug_120min_run1.raw
IPI:IPI00019591.2									High	EAGIPEFYDYDVALIK	IPI:IPI00019591.2	1	CID		45.5	0.000965296	1	1	33	25	2	921.962	1842.92	0.851279	70.7561	17824	17824	MS2	10/120	RS14FT_1ug_120min_run1.raw
IPI:IPI00019591.2									High	EAGIPEFYDYDVALIK	IPI:IPI00019591.2	1	CID		35.56	0.00950662	1	1	33	23	2	921.963	1842.92	0.983754	69.2117	17405	17405	MS2	16/120	RS14FT_1ug_120min_run1.raw
IPI:IPI00019591.2									High	EELLPAQDIK	IPI:IPI00019591.2	1	CID		35.92	0.00557772	1	1	31		2	578.317	1155.63	1.59888	28.9004	5834	5834	MS2	7/84	RS14FT_1ug_120min_run1.raw
IPI:IPI00019591.2									High	EILNINQK	IPI:IPI00019591.2	1	CID		32.46	0.0127698	1	1	32		2	486.28	971.553	0.86742	22.4146	4037	4037	MS2	7/72	RS14FT_1ug_120min_run1.raw
IPI:IPI00019591.2									High	EKLQDEDLGFL	IPI:IPI00019591.2	1	CID		54.15	0.000156529	1	1	34		2	653.83	1306.65	0.220663	48.007	11326	11326	MS2	9/102	RS14FT_1ug_120min_run1.raw
IPI:IPI00019591.2									High	EKLQDEDLGFL	IPI:IPI00019591.2	1	CID		51.54	0.00028444	1	1	34		2	653.83	1306.65	0.781195	48.5196	11469	11469	MS2	9/102	RS14FT_1ug_120min_run1.raw
IPI:IPI00019591.2									High	EKLQDEDLGFL	IPI:IPI00019591.2	1	CID		34.12	0.0156839	1	1	34		2	653.831	1306.65	1.06146	47.4985	11178	11178	MS2	8/102	RS14FT_1ug_120min_run1.raw
IPI:IPI00019591.2									High	GDSGGPLIVHK	IPI:IPI00019591.2	1	CID		52.97	0.000178398	1	1	34		2	540.296	1079.59	0.525421	9.47123	1522	1522	MS2	8/80	RS14FT_1ug_120min_run1.raw
IPI:IPI00019591.2									High	GDSGGPLIVHK	IPI:IPI00019591.2	1	CID		30.82	0.0290608	1	1	33		2	540.295	1079.58	-1.05758	8.96673	1424	1424	MS2	10/80	RS14FT_1ug_120min_run1.raw
IPI:IPI00019591.2									High	HAIILLTDGK	IPI:IPI00019591.2	1	CID		55.99	1.96379e-05	1	1	27		2	540.824	1080.64	-0.846639	27.102	5333	5333	MS2	8/72	RS14FT_1ug_120min_run1.raw
IPI:IPI00019591.2									High	ISVIRPSK	IPI:IPI00019591.2	1	CID		40.58	0.00130373	0.707317	1	30		2	450.287	899.567	0.121293	9.37376	1503	1503	MS2	6/68	RS14FT_1ug_120min_run1.raw
IPI:IPI00019591.2									High	ISVIRPSK	IPI:IPI00019591.2	1	CID		33.21	0.00711519	0.575758	1	30		2	450.287	899.567	-0.421503	8.86674	1405	1405	MS2	6/68	RS14FT_1ug_120min_run1.raw
IPI:IPI00019591.2									High	KEAGIPEFYDYDVALIK	IPI:IPI00019591.2	1	CID		53.3	0.000161836	1	1	33	27	2	986.009	1971.01	-0.00881432	63.3487	15739	15739	MS2	24/192	RS14FT_1ug_120min_run1.raw
IPI:IPI00019591.2									High	KEAGIPEFYDYDVALIK	IPI:IPI00019591.2	1	CID		36.07	0.0086016	1	1	33	25	2	986.01	1971.01	1.04404	63.6501	15816	15816	MS2	13/192	RS14FT_1ug_120min_run1.raw
IPI:IPI00019591.2									High	KEAGIPEFYDYDVALIK	IPI:IPI00019591.2	1	CID		35.63	0.00961447	0.694444	1	33	25	3	657.675	1971.01	0.139196	63.3737	15747	15747	MS2	11/192	RS14FT_1ug_120min_run1.raw
IPI:IPI00019591.2									High	KEAGIPEFYDYDVALIK	IPI:IPI00019591.2	1	CID		35.46	0.00984184	1	1	33		2	986.009	1971.01	-0.00881432	63.1373	15679	15679	MS2	11/192	RS14FT_1ug_120min_run1.raw
IPI:IPI00019591.2									High	LLGMETMAWQEIR	IPI:IPI00019591.2	1	CID		77.3	5.92144e-07	1	1	33		2	789.395	1577.78	0.696593	64.6313	16097	16097	MS2	9/108	RS14FT_1ug_120min_run1.raw
IPI:IPI00019591.2									High	LLGMETMAWQEIR	IPI:IPI00019591.2	1	CID		64.69	1.17001e-05	1	1	33		2	789.394	1577.78	-0.309195	64.372	16022	16022	MS2	8/108	RS14FT_1ug_120min_run1.raw
IPI:IPI00019591.2									High	LLGMETMAWQEIR	IPI:IPI00019591.2	1	CID		63.93	1.34319e-05	1	1	33		2	789.394	1577.78	-0.773405	64.1163	15963	15963	MS2	8/108	RS14FT_1ug_120min_run1.raw
IPI:IPI00019591.2									High	LLGMETMAWQEIR	IPI:IPI00019591.2	1	CID		45.12	0.00107663	1	1	33		2	789.396	1577.78	2.16659	64.9877	16193	16193	MS2	7/108	RS14FT_1ug_120min_run1.raw
IPI:IPI00019591.2									High	NQGILEFYGDDIALLK	IPI:IPI00019591.2	1	CID		37.76	0.00642341	1	1	34	28	2	904.976	1808.94	0.713215	79.9146	20228	20228	MS2	15/180	RS14FT_1ug_120min_run1.raw
IPI:IPI00019591.2									High	NQGILEFYGDDIALLK	IPI:IPI00019591.2	1	CID		37.52	0.00674412	1	1	34		2	904.976	1808.94	0.443289	78.7388	19902	19902	MS2	9/180	RS14FT_1ug_120min_run1.raw
IPI:IPI00019591.2									High	QLNEINYEDHK	IPI:IPI00019591.2	1	CID		48.14	0.00037061	0.791667	1	32		2	701.833	1402.66	-0.387845	15.3333	2521	2521	MS2	7/120	RS14FT_1ug_120min_run1.raw
IPI:IPI00019591.2									High	QLNEINYEDHK	IPI:IPI00019591.2	1	CID		37.2	0.00460169	1	1	32		2	701.833	1402.66	-0.5619	14.8241	2434	2434	MS2	7/120	RS14FT_1ug_120min_run1.raw
IPI:IPI00019591.2									High	QPYSYDFPEDVAPALGTSFSHMLGATNPTQK	IPI:IPI00019591.2	1	CID		66.62	4.43164e-06	1	1	31	23	3	1123.86	3369.58	1.44199	90.1755	22925	22925	MS2	27/360	RS14FT_1ug_120min_run1.raw
IPI:IPI00019591.2									High	QPYSYDFPEDVAPALGTSFSHMLGATNPTQK	IPI:IPI00019591.2	1	CID		55.4	5.95553e-05	1	1	31	21	3	1123.86	3369.58	1.76803	90.6882	23055	23055	MS2	30/360	RS14FT_1ug_120min_run1.raw
IPI:IPI00019591.2									High	QPYSYDFPEDVAPALGTSFSHMLGATNPTQK	IPI:IPI00019591.2	1	CID		49.11	0.000249784	1	1	31	22	3	1123.86	3369.58	1.44199	89.6579	22779	22779	MS2	18/360	RS14FT_1ug_120min_run1.raw
IPI:IPI00019591.2									High	RNDYLDIYAIGVGK	IPI:IPI00019591.2	1	CID		30.92	0.0319593	1	1	34	27	2	798.923	1596.84	0.133473	47.6599	11226	11226	MS2	9/156	RS14FT_1ug_120min_run1.raw
IPI:IPI00019591.2									High	SSGQWQTPGATR	IPI:IPI00019591.2	1	CID		55.49	4.90117e-05	0.727273	1	30		2	638.307	1275.61	-0.460986	11.6651	1917	1917	MS2	9/120	RS14FT_1ug_120min_run1.raw
IPI:IPI00019591.2									High	STGSWSTLK	IPI:IPI00019591.2	1	CID		48.03	0.000424188	0.75	1	32		2	483.748	966.49	0.506252	19.4952	3287	3287	MS2	8/64	RS14FT_1ug_120min_run1.raw
IPI:IPI00019591.2									High	VASYGVKPR	IPI:IPI00019591.2	1	CID		64.66	1.01739e-05	1	1	33		2	488.782	976.556	-1.06212	4.56464	593	593	MS2	8/72	RS14FT_1ug_120min_run1.raw
IPI:IPI00019591.2									High	VASYGVKPR	IPI:IPI00019591.2	1	CID		63.26	1.3501e-05	0.793651	1	33		2	488.782	976.557	-0.437113	5.06933	682	682	MS2	8/72	RS14FT_1ug_120min_run1.raw
IPI:IPI00019591.2									High	VASYGVKPR	IPI:IPI00019591.2	1	CID		50.03	0.000284031	1	1	33		2	488.782	976.557	-0.499613	4.05007	502	502	MS2	8/72	RS14FT_1ug_120min_run1.raw
IPI:IPI00019591.2									High	VKDISEVVTPR	IPI:IPI00019591.2	1	CID		50.86	0.000264153	1	1	33		2	621.857	1242.71	0.456138	21.8733	3885	3885	MS2	7/116	RS14FT_1ug_120min_run1.raw
IPI:IPI00019591.2									High	VKDISEVVTPR	IPI:IPI00019591.2	1	CID		32.13	0.0194727	0.3125	1	33		3	414.907	1242.71	0.88735	21.9694	3916	3916	MS2	7/116	RS14FT_1ug_120min_run1.raw
IPI:IPI00019591.2									High	VKDISEVVTPR	IPI:IPI00019591.2	1	CID		31.57	0.0224314	1	1	33		2	621.857	1242.71	0.357909	22.3922	4030	4030	MS2	5/116	RS14FT_1ug_120min_run1.raw
[truncated: 2,538 more rows]

## Sheet: Supp Table S1C
Table S1C: List of proteins identified after SCX fractionation and search analysis by Sequest search node. The corresponding unique peptides, PSM, molecular weight and pI are shown in the table.
[truncated: 3,276 more rows]

[truncated: 3 more sheets: Supp Table S1D, Supp Table S1E, Supp Table S1F]
