# Supplementary material for: Analysis of Human Blood Plasma Proteome from Ten Healthy Volunteers from Indian Population
Source: PLoS One. 2013 Aug 20;8(8):e72584. doi: 10.1371/journal.pone.0072584 (PMC3748081; doi:10.1371/journal.pone.0072584)
Supplement: Table S2 — (A) List of proteins after merging the data obtained from Sequest and Mascot search node from the sample with no prefractionation. (B) List of proteins after merging the data obtained from Sequest and Mascot search node from the sample after prefractionation at peptide level by SCX chromatography. (C) List of proteins after merging the data obtained from Sequest and Mascot search node from the sample after prefractionation at protein level by SDS-PAGE. (XLS) [file pone.0072584.s004.xls]

## Sheet: Supp Table S2A
Table S2A: List of proteins after merging the data obtained from Sequest and Mascot search node from the sample with no prefractionation.
	Unfractionated
Accession	Description	# AAs	MW [kDa]	calc. pI	Search Node
IPI:IPI00022229.2	Apolipoprotein B-100	4563	515.283	7.04932	NP Sequest and Mascot
IPI:IPI00032291.2	Complement C5	1676	188.186	6.52197	NP Sequest and Mascot
IPI:IPI00019591.2	cDNA FLJ55673, highly similar to Complement factor B	1266	140.853	7.18115	NP Sequest and Mascot
IPI:IPI00032179.3	Antithrombin-III	464	52.5689	6.7124	NP Sequest and Mascot
IPI:IPI00305461.4	Inter-alpha (Globulin) inhibitor H2, isoform CRA_a	947	106.502	6.94678	NP Sequest and Mascot
IPI:IPI00646773.2	Isoform 2 of Gelsolin	731	80.5905	5.84619	NP Sequest and Mascot
IPI:IPI00292530.1	Inter-alpha-trypsin inhibitor heavy chain H1	911	101.326	6.78564	NP Sequest and Mascot
IPI:IPI00029717.1	Isoform 2 of Fibrinogen alpha chain	644	69.7138	8.06006	NP Sequest and Mascot
IPI:IPI00298497.3	Fibrinogen beta chain	491	55.8923	8.26514	NP Sequest and Mascot
IPI:IPI00029739.5	Isoform 1 of Complement factor H	1231	139.005	6.60986	NP Sequest and Mascot
IPI:IPI00479723.5	Isoform 10 of Fibronectin	2176	239.476	5.88428	NP Sequest and Mascot
IPI:IPI00555812.5	vitamin D-binding protein isoform 1 precursor	474	52.8829	5.45264	NP Sequest and Mascot
IPI:IPI00847635.1	Isoform 1 of Alpha-1-antichymotrypsin	423	47.6205	5.51611	NP Sequest and Mascot
IPI:IPI00021842.1	Apolipoprotein E	317	36.1318	5.73193	NP Sequest and Mascot
IPI:IPI00166729.4	Zinc-alpha-2-glycoprotein	298	34.2371	6.04932	NP Sequest and Mascot
IPI:IPI00879709.3	Complement component C6 precursor	943	105.683	6.78564	NP Sequest and Mascot
IPI:IPI00478809.4	Coagulation factor V	2224	251.546	6.04932	NP Sequest and Mascot
IPI:IPI00795633.1	Uncharacterized protein	448	52.332	6.37939	NP Sequest and Mascot
IPI:IPI00879573.1	Heparin cofactor 2	499	57.0342	6.90283	NP Sequest and Mascot
IPI:IPI00006114.5	Pigment epithelium-derived factor	418	46.2833	6.37939	NP Sequest and Mascot
IPI:IPI00019943.1	Afamin	599	69.024	5.89697	NP Sequest and Mascot
IPI:IPI00020996.5	Insulin-like growth factor-binding protein complex acid labile subunit	605	65.9938	6.78564	NP Sequest and Mascot
IPI:IPI00032220.3	Angiotensinogen	485	53.1205	6.31592	NP Sequest and Mascot
IPI:IPI00219713.1	Isoform Gamma-A of Fibrinogen gamma chain	437	49.465	6.0874	NP Sequest and Mascot
IPI:IPI00296608.6	Complement component C7	843	93.4573	6.48096	NP Sequest and Mascot
IPI:IPI00022371.1	Histidine-rich glycoprotein	525	59.5409	7.50342	NP Sequest and Mascot
IPI:IPI00022395.1	Complement component C9	559	63.1327	5.59229	NP Sequest and Mascot
IPI:IPI00022488.1	Hemopexin	462	51.6433	7.02002	NP Sequest and Mascot
IPI:IPI00328609.3	Kallistatin	427	48.5112	7.75244	NP Sequest and Mascot
IPI:IPI00879231.1	Alpha-2-antiplasmin	491	54.5311	6.29053	NP Sequest and Mascot
IPI:IPI00020986.2	Lumican	338	38.4048	6.60986	NP Sequest and Mascot
IPI:IPI00163207.1	Isoform 1 of N-acetylmuramoyl-L-alanine amidase	576	62.1779	7.54736	NP Sequest and Mascot
IPI:IPI00294395.1	Complement component C8 beta chain	591	67.0035	8.1333	NP Sequest and Mascot
IPI:IPI00298971.1	Vitronectin	478	54.2712	5.79541	NP Sequest and Mascot
IPI:IPI00654888.4	Plasma kallikrein	638	71.3228	8.22119	NP Sequest and Mascot
IPI:IPI00749179.2	Uncharacterized protein	682	75.8565	5.19873	NP Sequest and Mascot
IPI:IPI00022391.1	Serum amyloid P-component	223	25.3711	6.53662	NP Sequest and Mascot
IPI:IPI00022417.4	Leucine-rich alpha-2-glycoprotein	347	38.1541	6.94678	NP Sequest and Mascot
IPI:IPI00019568.1	Prothrombin (Fragment)	622	69.9921	5.89697	NP Sequest and Mascot
IPI:IPI00019580.1	Plasminogen	810	90.5102	7.23975	NP Sequest and Mascot
IPI:IPI00292946.1	Thyroxine-binding globulin	415	46.2946	6.30322	NP Sequest and Mascot
IPI:IPI00294004.1	Vitamin K-dependent protein S	676	75.0739	5.66846	NP Sequest and Mascot
IPI:IPI00011252.1	Complement component C8 alpha chain	584	65.121	6.46826	NP Sequest and Mascot
IPI:IPI00021856.3	Apolipoprotein C-II	101	11.2768	4.71631	NP Sequest and Mascot
IPI:IPI00299503.2	Isoform 1 of Phosphatidylinositol-glycan-specific phospholipase D	840	92.278	6.3667	NP Sequest and Mascot
IPI:IPI00009865.4	Keratin, type I cytoskeletal 10	584	58.7917	5.21143	NP Sequest and Mascot
IPI:IPI00011261.2	Complement component C8 gamma chain	202	22.2635	8.30908	NP Sequest and Mascot
IPI:IPI00025426.3	Isoform 1 of Pregnancy zone protein	1482	163.76	6.37939	NP Sequest and Mascot
IPI:IPI00025864.5	Butyrylcholinesterase, isoform CRA_b	643	72.8363	7.54736	NP Sequest and Mascot
IPI:IPI00029193.1	Hepatocyte growth factor activator	655	70.6361	7.23975	NP Sequest and Mascot
IPI:IPI00032311.4	Lipopolysaccharide-binding protein	481	53.3499	6.69775	NP Sequest and Mascot
IPI:IPI00218413.2	Biotinidase	543	61.0933	6.25244	NP Sequest and Mascot
IPI:IPI00894365.2	cDNA FLJ52842, highly similar to Actin, cytoplasmic 1	351	39.2005	5.59229	NP Sequest and Mascot
IPI:IPI00966295.1	Light chain of factor I	576	65.0163	7.50342	NP Sequest and Mascot
IPI:IPI00007240.2	Coagulation factor XIII B chain	661	75.4612	6.39209	NP Sequest and Mascot
IPI:IPI00021727.1	C4b-binding protein alpha chain	597	66.9894	7.29834	NP Sequest and Mascot
IPI:IPI00021857.1	Apolipoprotein C-III	99	10.8455	5.41455	NP Sequest and Mascot
IPI:IPI00022426.1	Protein AMBP	352	38.974	6.25244	NP Sequest and Mascot
IPI:IPI00026199.2	Glutathione peroxidase 3	226	25.489	8.04541	NP Sequest and Mascot
IPI:IPI00027827.2	Extracellular superoxide dismutase [Cu-Zn]	240	25.8347	6.60986	NP Sequest and Mascot
IPI:IPI00480192.1	Retinol binding protein 4, plasma	199	22.9291	6.0874	NP Sequest and Mascot
IPI:IPI00656111.1	Isoform E of Proteoglycan 4	933	102.45	9.62744	NP Sequest and Mascot
IPI:IPI00887739.3	complement C3-like, partial	1295	144.718	7.51807	NP Sequest and Mascot
IPI:IPI00923551.1	cDNA FLJ54318, highly similar to Complement C1r subcomponent	599	68.4939	6.12549	NP Sequest and Mascot
IPI:IPI00953689.1	Alpha-2-HS-glycoprotein	367	39.2997	5.71924	NP Sequest and Mascot
IPI:IPI00010295.1	Carboxypeptidase N catalytic chain	458	52.2533	7.34229	NP Sequest and Mascot
IPI:IPI00017601.1	Ceruloplasmin	1065	122.128	5.71924	NP Sequest and Mascot
IPI:IPI00022394.2	Complement C1q subcomponent subunit C	245	25.7571	8.41162	NP Sequest and Mascot
IPI:IPI00022445.1	Platelet basic protein	128	13.8854	8.79248	NP Sequest and Mascot
IPI:IPI00216588.2	Uncharacterized protein	573	64.0118	8.26514	NP Sequest and Mascot
IPI:IPI00218732.4	Serum paraoxonase/arylesterase 1	355	39.7062	5.22412	NP Sequest and Mascot
IPI:IPI00296099.6	Thrombospondin-1	1170	129.3	4.94482	NP Sequest and Mascot
IPI:IPI00296537.4	Isoform C of Fibulin-1	683	74.3839	5.23682	NP Sequest and Mascot
IPI:IPI00479116.1	Carboxypeptidase N subunit 2	545	60.5762	5.98584	NP Sequest and Mascot
IPI:IPI00553061.2	Uncharacterized protein	317	34.5343	6.02393	NP Sequest and Mascot
IPI:IPI00643948.2	Complement component 1, q subcomponent, B chain	231	24.3644	9.15869	NP Sequest and Mascot
IPI:IPI00853525.1	Uncharacterized protein	245	27.8913	6.12549	NP Sequest and Mascot
IPI:IPI00910166.1	cDNA FLJ51093, highly similar to Cadherin-5	750	83.8782	5.50342	NP Sequest and Mascot
IPI:IPI00922213.2	cDNA FLJ53292, highly similar to Homo sapiens fibronectin 1 (FN1), transcript variant 5, mRNA	1014	111.234	6.21436	NP Sequest and Mascot
IPI:IPI00939169.1	Isoform 3 of Attractin	1198	133.613	6.97607	NP Sequest and Mascot
IPI:IPI00967366.1	Uncharacterized protein	310	35.0934	7.66455	NP Sequest and Mascot
IPI:IPI00019576.1	Coagulation factor X	488	54.6965	5.93506	NP Sequest and Mascot
IPI:IPI00395488.2	Vasorin	673	71.6675	7.38623	NP Sequest and Mascot
IPI:IPI00896413.1	inter-alpha (globulin) inhibitor H4 isoform 2 precursor	900	99.7952	6.46826	NP Sequest only
IPI:IPI00022895.7	Alpha-1B-glycoprotein	495	54.2386	5.87158	NP Sequest only
IPI:IPI00556459.1	Serine/cysteine proteinase inhibitor clade G member 1 splice variant 2 (Fragment)	333	37.2644	8.00146	NP Sequest only
IPI:IPI00953573.1	Uncharacterized protein	885	99.1623	5.79541	NP Sequest only
IPI:IPI00064667.4	Beta-Ala-His dipeptidase	507	56.6561	5.30029	NP Sequest only
IPI:IPI00297550.8	Coagulation factor XIII A chain	732	83.2146	6.0874	NP Sequest only
IPI:IPI00216773.4	ALB protein	396	45.1304	6.1001	NP Sequest only
IPI:IPI00006969.2	Isoform 2 of Extracellular matrix protein 1	415	46.0702	6.39209	NP Sequest only
IPI:IPI00023019.1	Isoform 1 of Sex hormone-binding globulin	402	43.7518	6.7124	NP Sequest only
IPI:IPI00029260.2	Monocyte differentiation antigen CD14	375	40.0507	6.22705	NP Sequest only
IPI:IPI00215983.3	Carbonic anhydrase 1	261	28.8524	7.12256	NP Sequest only
IPI:IPI00290283.6	Isoform 2 of Mannan-binding lectin serine protease 1	728	81.8076	5.12256	NP Sequest only
IPI:IPI00329775.7	Isoform 1 of Carboxypeptidase B2	423	48.3814	7.7085	NP Sequest only
IPI:IPI00465016.7	Isoform 2 of Sulfhydryl oxidase 1	604	66.8183	8.55811	NP Sequest only
IPI:IPI00292218.7	Hepatocyte growth factor-like protein	711	80.2675	7.6792	NP Sequest only
IPI:IPI00298994.6	Talin-1	2541	269.599	6.07471	NP Sequest only
IPI:IPI00418163.3	complement component 4B preproprotein	1744	192.631	7.26904	NP Sequest only
IPI:IPI00790784.2	Isoform 2 of Alpha-1-antitrypsin	359	40.2376	5.46533	NP Sequest only
IPI:IPI00304273.2	Apolipoprotein A-IV	396	45.3715	5.37646	NP Mascot only
IPI:IPI00896419.3	Isoform 1 of Inter-alpha-trypsin inhibitor heavy chain H4	930	103.293	6.97607	NP Mascot only
IPI:IPI00556459.2	cDNA FLJ58564, highly similar to Plasma protease C1 inhibitor	448	49.7255	6.53662	NP Mascot only
IPI:IPI00022895.8	Isoform 1 of Alpha-1B-glycoprotein	495	54.2195	5.85889	NP Mascot only
IPI:IPI00216773.5	Uncharacterized protein	396	45.1184	6.1001	NP Mascot only
IPI:IPI00873416.3	Uncharacterized protein	670	75.0311	5.85889	NP Mascot only
IPI:IPI00064667.5	Beta-Ala-His dipeptidase	507	56.6701	5.30029	NP Mascot only
IPI:IPI00003590.2	Isoform 1 of Sulfhydryl oxidase 1	747	82.5255	8.92432	NP Mascot only
IPI:IPI00003351.2	Isoform 1 of Extracellular matrix protein 1	540	60.6353	6.7124	NP Mascot only
IPI:IPI00967977.2	Conserved hypothetical protein	294	31.6684	6.29053	NP Mascot only
IPI:IPI00977578.1	cDNA FLJ53487, highly similar to Coagulation factor XIII A chain	626	70.299	5.33838	NP Mascot only
IPI:IPI00980674.1	Uncharacterized protein	176	19.3216	7.31299	NP Mascot only
IPI:IPI00218876.3	Isoform 2 of C-reactive protein	91	10.4084	9.17334	NP Mascot only
IPI:IPI00419744.4	Isoform 2 of Ficolin-3	288	31.6574	6.84424	NP Mascot only
IPI:IPI00792115.1	Uncharacterized protein	160	17.7827	5.04639	NP Mascot only
IPI:IPI00884913.2	sex hormone-binding globulin isoform 4 precursor	287	31.7001	6.22705	NP Mascot only
IPI:IPI00924973.1	Isoform 4 of Mannan-binding lectin serine protease 1	615	68.8735	5.33838	NP Mascot only
IPI:IPI00925358.1	cDNA FLJ53634, highly similar to Insulin-like growth factor-binding protein 3	246	27.2635	8.82178	NP Mascot only
IPI:IPI00007199.4	Protein Z-dependent protease inhibitor	484	55.0783	7.63525	NP Mascot only
IPI:IPI00020019.1	Adiponectin	244	26.397	5.74463	NP Mascot only
IPI:IPI00021854.1	Apolipoprotein A-II	100	11.1679	6.62451	NP Mascot only
IPI:IPI00218639.3	Isoform XB-short of Tenascin-X	673	73.9838	6.03662	NP Mascot only
IPI:IPI00293057.6	Isoform 2 of Carboxypeptidase B2	360	40.8956	7.53271	NP Mascot only
IPI:IPI00748955.3	Platelet glycoprotein Ib alpha chain	626	68.912	6.68311	NP Mascot only
IPI:IPI00872573.2	Uncharacterized protein	438	47.9759	7.6499	NP Mascot only
IPI:IPI00910625.1	cDNA FLJ51265, moderately similar to Beta-2-glycoprotein 1	274	30.3188	7.85498	NP Mascot only
IPI:IPI00019399.2	Serum amyloid A-4 protein	130	14.7373	9.0708	NP Sequest and Mascot
IPI:IPI00021304.1	Keratin, type II cytoskeletal 2 epidermal	645	65.8254	8.00146	NP Sequest and Mascot
IPI:IPI00024046.2	cDNA FLJ52398, highly similar to Cadherin-13	760	83.3561	5.12256	NP Sequest and Mascot
IPI:IPI00032293.1	Cystatin-C	146	15.7891	8.74854	NP Sequest and Mascot
IPI:IPI00032328.2	Isoform HMW of Kininogen-1	644	71.9122	6.81494	NP Sequest and Mascot
IPI:IPI00171678.4	Dopamine beta-hydroxylase	617	69.0207	6.41748	NP Sequest and Mascot
IPI:IPI00218803.3	Isoform B of Fibulin-1	703	77.0873	5.26221	NP Sequest and Mascot
IPI:IPI00220327.4	Keratin, type II cytoskeletal 1	644	65.999	8.11865	NP Sequest and Mascot
IPI:IPI00306378.5	Isoform 2 of Mannan-binding lectin serine protease 2	185	20.6159	5.96045	NP Sequest and Mascot
IPI:IPI00385751.5	Uncharacterized protein	445	51.2366	6.84424	NP Sequest and Mascot
IPI:IPI00514208.1	Prostaglandin D2 synthase 21kDa	160	16.8605	9.33447	NP Sequest and Mascot
IPI:IPI00550145.3	NOELIN1_V2	458	52.7811	7.10791	NP Sequest and Mascot
IPI:IPI00644531.1	21 kDa protein	187	21.0725	7.81104	NP Sequest and Mascot
IPI:IPI00794777.1	Uncharacterized protein	136	15.1288	6.12549	NP Sequest and Mascot
IPI:IPI00796189.1	cDNA FLJ33173 fis, clone ADRGL2002191, highly similar to ICOS ligand	185	20.1072	5.8335	NP Sequest and Mascot
IPI:IPI00815947.1	Truncated beta-globin (Fragment)	40	4.50535	9.46631	NP Sequest and Mascot
IPI:IPI00844511.1	Mannosyl-oligosaccharide 1,2-alpha-mannosidase IA	653	72.9223	6.46826	NP Sequest and Mascot
IPI:IPI00845506.1	Isoform 2 of Peptidase inhibitor 16	270	29.6545	5.70654	NP Sequest and Mascot
IPI:IPI00868874.1	Isoform 8 of Collectin-11	197	21.5751	4.75439	NP Sequest and Mascot
IPI:IPI00883722.1	Complement factor H-related 1	271	30.8379	7.81104	NP Sequest and Mascot
IPI:IPI00909399.2	xaa-Pro dipeptidase isoform 3	429	47.2304	6.07471	NP Sequest and Mascot
IPI:IPI00910249.1	cDNA FLJ59562, highly similar to Cartilage oligomeric matrix protein	704	77.165	4.52588	NP Sequest and Mascot
IPI:IPI00914948.1	apolipoprotein L1 isoform c precursor	380	42.132	5.79541	NP Sequest and Mascot
IPI:IPI00922445.1	cDNA FLJ52540, highly similar to Lysosome-associated membrane glycoprotein 2	300	32.9588	6.87354	NP Sequest and Mascot
IPI:IPI00956045.1	Intercellular adhesion molecule 2, isoform CRA_b	255	27.7568	6.88818	NP Sequest and Mascot
IPI:IPI00956726.1	TRIM1 beta	685	77.8686	7.04932	NP Sequest and Mascot
IPI:IPI00964994.1	hyaluronan-binding protein 2 isoform 2	534	59.825	6.43018	NP Sequest and Mascot
IPI:IPI00966527.1	Uncharacterized protein	65	7.26784	9.979	NP Sequest and Mascot
IPI:IPI00003515.2	Thyroid receptor-interacting protein 11	1979	227.447	5.26221	NP Sequest only
IPI:IPI00009028.1	Tetranectin	202	22.5523	5.66846	NP Sequest only
IPI:IPI00019581.1	Coagulation factor XII	615	67.7739	7.73779	NP Sequest only
IPI:IPI00022392.1	Complement C1q subcomponent subunit A	245	26.0002	9.11475	NP Sequest only
IPI:IPI00216691.5	Profilin-1	140	15.0446	8.26514	NP Sequest only
IPI:IPI00216699.1	Isoform 2 of Fermitin family homolog 3	663	75.3827	6.771	NP Sequest only
IPI:IPI00221224.6	Aminopeptidase N	967	109.471	5.47803	NP Sequest only
IPI:IPI00514530.5	Uncharacterized protein	289	32.2539	5.31299	NP Sequest only
IPI:IPI00654663.2	NRG2 protein	280	31.0687	9.0708	NP Sequest only
IPI:IPI00795055.1	cDNA FLJ14022 fis, clone HEMBA1003538, weakly similar to COMPLEMENT C1R COMPONENT	438	48.0059	7.45947	NP Sequest only
IPI:IPI00845307.1	Isoform 4 of Metalloreductase STEAP3	456	50.467	7.86963	NP Sequest only
IPI:IPI00847179.1	apolipoprotein A-IV precursor	396	45.3445	5.37646	NP Sequest only
IPI:IPI00847792.2	Similar to EGF-like domain-containing protein 7 precursor	230	23.5006	9.56885	NP Sequest only
IPI:IPI00909658.1	cDNA FLJ52759, highly similar to Plastin-2	196	21.7781	5.43994	NP Sequest only
IPI:IPI00922935.1	cDNA FLJ35535 fis, clone SPLEN2002419, highly similar to EGF-containing fibulin-like extracellular matrix protein 1	349	39.4211	5.5415	NP Sequest only
IPI:IPI00924814.1	cDNA FLJ34426 fis, clone HHDPC2008474, moderately similar to Insulin-like growth factor-binding protein 3	75	8.67235	9.5835	NP Sequest only
IPI:IPI00924859.1	kininogen-1 isoform 3	391	43.7936	6.43018	NP Sequest only
IPI:IPI00925319.1	Uncharacterized protein	96	10.3304	5.2876	NP Sequest only
IPI:IPI00945343.1	Ficolin (Collagen/fibrinogen domain containing) 3	99	11.4204	4.84326	NP Sequest only
IPI:IPI00946528.3	CDK5RAP2 protein (Fragment)	314	35.7325	5.13525	NP Sequest only
IPI:IPI00952698.1	disks large homolog 3 isoform c	366	42.0852	8.5874	NP Sequest only
IPI:IPI00972938.1	Coagulation factor IX	423	47.5874	6.11279	NP Sequest only
IPI:IPI00973306.1	34 kDa protein	311	33.673	5.37646	NP Sequest only
IPI:IPI00019581.2	Coagulation factor XII	615	67.7479	7.73779	NP mascot only
IPI:IPI00164229.1	Apolipoprotein (Fragment)	113	12.8068	5.75732	NP mascot only
IPI:IPI00166036.3	Leucine-rich repeat-containing protein 8B	803	92.3305	6.85889	NP mascot only
IPI:IPI00215894.1	Isoform LMW of Kininogen-1	427	47.8527	6.65381	NP mascot only
IPI:IPI00296176.2	Coagulation factor IX	461	51.745	5.46533	NP mascot only
IPI:IPI00442603.1	CDNA FLJ26814 fis, clone PRS06344	277	29.5457	10.9897	NP mascot only
IPI:IPI00451626.1	Isoform 3 of Cartilage acidic protein 1	628	68.0168	5.2876	NP mascot only
IPI:IPI00470637.3	Long-chain fatty acid transport protein 6	619	70.0666	8.51416	NP mascot only
IPI:IPI00744919.1	cDNA FLJ39190 fis, clone OCBBF2004647, highly similar to ARFAPTIN 1	245	28.398	7.72314	NP mascot only
IPI:IPI00746125.1	Putative uncharacterized protein pp6318	390	44.0822	6.55127	NP mascot only
IPI:IPI00783390.3	Isoform 1 of Neural cell adhesion molecule L1-like protein	1208	134.987	5.75732	NP mascot only
IPI:IPI00792416.1	10 kDa protein	90	10.1662	9.83252	NP mascot only
IPI:IPI00909087.1	cDNA FLJ60453, highly similar to Proprotein convertase subtilisin/kexin type 9	205	23.1238	5.57959	NP mascot only
IPI:IPI00910683.2	cDNA FLJ59557, highly similar to 2-oxoglutarate dehydrogenase E1 component, mitochondrial	873	98.9525	7.45947	NP mascot only
IPI:IPI00917825.2	Uncharacterized protein	332	37.6276	9.23193	NP mascot only
IPI:IPI00922577.1	cDNA FLJ53768, highly similar to Hepatocyte growth factor-like protein	164	17.823	9.11475	NP mascot only

## Sheet: Supp Table S2B
Table S2B: List of proteins after merging the data obtained from Sequest and Mascot search node from the sample after prefractionation at peptide level by SCX chromatography.
	SCX
Accession	Description	# AAs	MW [kDa]	calc. pI	Search Node
IPI:IPI00022229.2	Apolipoprotein B-100	4563	515.283	7.04932	SCX Sequest and Mascot
IPI:IPI00418163.3	complement component 4B preproprotein	1744	192.631	7.26904	SCX Sequest and Mascot
IPI:IPI00032179.3	Antithrombin-III	464	52.5689	6.7124	SCX Sequest and Mascot
IPI:IPI00032291.2	Complement C5	1676	188.186	6.52197	SCX Sequest and Mascot
IPI:IPI00645038.1	Inter-alpha (Globulin) inhibitor H2	935	105.15	7.03467	SCX Sequest and Mascot
IPI:IPI00304273.2	Apolipoprotein A-IV	396	45.3715	5.37646	SCX Sequest and Mascot
IPI:IPI00292530.1	Inter-alpha-trypsin inhibitor heavy chain H1	911	101.326	6.78564	SCX Sequest and Mascot
IPI:IPI00017601.1	Ceruloplasmin	1065	122.128	5.71924	SCX Sequest and Mascot
IPI:IPI00478809.4	Coagulation factor V	2224	251.546	6.04932	SCX Sequest and Mascot
IPI:IPI00847635.1	Isoform 1 of Alpha-1-antichymotrypsin	423	47.6205	5.51611	SCX Sequest and Mascot
IPI:IPI00019943.1	Afamin	599	69.024	5.89697	SCX Sequest and Mascot
IPI:IPI00294395.1	Complement component C8 beta chain	591	67.0035	8.1333	SCX Sequest and Mascot
IPI:IPI00299503.2	Isoform 1 of Phosphatidylinositol-glycan-specific phospholipase D	840	92.278	6.3667	SCX Sequest and Mascot
IPI:IPI00328609.3	Kallistatin	427	48.5112	7.75244	SCX Sequest and Mascot
IPI:IPI00879608.2	alpha-2-antiplasmin isoform b precursor	427	47.8766	6.1001	SCX Sequest and Mascot
IPI:IPI00020996.5	Insulin-like growth factor-binding protein complex acid labile subunit	605	65.9938	6.78564	SCX Sequest and Mascot
IPI:IPI00021842.1	Apolipoprotein E	317	36.1318	5.73193	SCX Sequest and Mascot
IPI:IPI00006114.5	Pigment epithelium-derived factor	418	46.2833	6.37939	SCX Sequest and Mascot
IPI:IPI00022371.1	Histidine-rich glycoprotein	525	59.5409	7.50342	SCX Sequest and Mascot
IPI:IPI00022488.1	Hemopexin	462	51.6433	7.02002	SCX Sequest and Mascot
IPI:IPI00026314.1	Isoform 1 of Gelsolin	782	85.6442	6.27783	SCX Sequest and Mascot
IPI:IPI00029717.1	Isoform 2 of Fibrinogen alpha chain	644	69.7138	8.06006	SCX Sequest and Mascot
IPI:IPI00032220.3	Angiotensinogen	485	53.1205	6.31592	SCX Sequest and Mascot
IPI:IPI00219713.1	Isoform Gamma-A of Fibrinogen gamma chain	437	49.465	6.0874	SCX Sequest and Mascot
IPI:IPI00296608.6	Complement component C7	843	93.4573	6.48096	SCX Sequest and Mascot
IPI:IPI00555812.5	vitamin D-binding protein precursor	474	52.8829	5.45264	SCX Sequest and Mascot
IPI:IPI00794403.1	23 kDa protein	202	23.1373	8.51416	SCX Sequest and Mascot
IPI:IPI00007199.4	Protein Z-dependent protease inhibitor	484	55.0783	7.63525	SCX Sequest and Mascot
IPI:IPI00022391.1	Serum amyloid P-component	223	25.3711	6.53662	SCX Sequest and Mascot
IPI:IPI00022395.1	Complement component C9	559	63.1327	5.59229	SCX Sequest and Mascot
IPI:IPI00022417.4	Leucine-rich alpha-2-glycoprotein	347	38.1541	6.94678	SCX Sequest and Mascot
IPI:IPI00029739.5	Isoform 1 of Complement factor H	1231	139.005	6.60986	SCX Sequest and Mascot
IPI:IPI00166729.4	Zinc-alpha-2-glycoprotein	298	34.2371	6.04932	SCX Sequest and Mascot
IPI:IPI00292946.1	Thyroxine-binding globulin	415	46.2946	6.30322	SCX Sequest and Mascot
IPI:IPI00795633.1	CLU	448	52.332	6.37939	SCX Sequest and Mascot
IPI:IPI00879573.1	Heparin cofactor 2	499	57.0342	6.90283	SCX Sequest and Mascot
IPI:IPI00879709.3	Complement component 6 precursor	943	105.683	6.78564	SCX Sequest and Mascot
IPI:IPI00011252.1	Complement component C8 alpha chain	584	65.121	6.46826	SCX Sequest and Mascot
IPI:IPI00032311.4	Lipopolysaccharide-binding protein	481	53.3499	6.69775	SCX Sequest and Mascot
IPI:IPI00163207.1	Isoform 1 of N-acetylmuramoyl-L-alanine amidase	576	62.1779	7.54736	SCX Sequest and Mascot
IPI:IPI00221224.6	Aminopeptidase N	967	109.471	5.47803	SCX Sequest and Mascot
IPI:IPI00298971.1	Vitronectin	478	54.2712	5.79541	SCX Sequest and Mascot
IPI:IPI00465436.4	Catalase	527	59.7188	7.38623	SCX Sequest and Mascot
IPI:IPI00966295.1	Light chain of factor I	576	65.0163	7.50342	SCX Sequest and Mascot
IPI:IPI00022392.1	Complement C1q subcomponent subunit A	245	26.0002	9.11475	SCX Sequest and Mascot
IPI:IPI00027482.1	Corticosteroid-binding globulin	405	45.1119	6.03662	SCX Sequest and Mascot
IPI:IPI00296099.6	Thrombospondin-1	1170	129.3	4.94482	SCX Sequest and Mascot
IPI:IPI00298994.6	Talin-1	2541	269.599	6.07471	SCX Sequest and Mascot
IPI:IPI00451626.1	Isoform 3 of Cartilage acidic protein 1	628	68.0168	5.2876	SCX Sequest and Mascot
IPI:IPI00480192.1	Retinol binding protein 4, plasma	199	22.9291	6.0874	SCX Sequest and Mascot
IPI:IPI00656111.1	Isoform E of Proteoglycan 4	933	102.45	9.62744	SCX Sequest and Mascot
IPI:IPI00796990.3	cDNA FLJ58124, highly similar to Complement factor I	591	66.6511	7.51807	SCX Sequest and Mascot
IPI:IPI00884981.2	Isoform 2 of Pregnancy zone protein	1268	140.279	6.29053	SCX Sequest and Mascot
IPI:IPI00010295.1	Carboxypeptidase N catalytic chain	458	52.2533	7.34229	SCX Sequest and Mascot
IPI:IPI00019359.4	Keratin, type I cytoskeletal 9	623	62.0268	5.23682	SCX Sequest and Mascot
IPI:IPI00019580.1	Plasminogen	810	90.5102	7.23975	SCX Sequest and Mascot
IPI:IPI00026199.2	Glutathione peroxidase 3	226	25.489	8.04541	SCX Sequest and Mascot
IPI:IPI00028931.2	Desmoglein-2	1118	122.218	5.23682	SCX Sequest and Mascot
IPI:IPI00029193.1	Hepatocyte growth factor activator	655	70.6361	7.23975	SCX Sequest and Mascot
IPI:IPI00165972.3	Complement factor D preproprotein	260	27.7621	7.25439	SCX Sequest and Mascot
IPI:IPI00171678.4	Dopamine beta-hydroxylase	617	69.0207	6.41748	SCX Sequest and Mascot
IPI:IPI00218413.2	Biotinidase	543	61.0933	6.25244	SCX Sequest and Mascot
IPI:IPI00218732.4	Serum paraoxonase/arylesterase 1	355	39.7062	5.22412	SCX Sequest and Mascot
IPI:IPI00643948.2	Complement component 1, q subcomponent, B chain	231	24.3644	9.15869	SCX Sequest and Mascot
IPI:IPI00922043.2	cDNA FLJ55742, highly similar to Inter-alpha-trypsin inhibitor heavy chain H4	888	98.2863	6.59521	SCX Sequest only
IPI:IPI00298497.3	Fibrinogen beta chain	491	55.8923	8.26514	SCX Sequest only
IPI:IPI00022895.7	Alpha-1B-glycoprotein	495	54.2386	5.87158	SCX Sequest only
IPI:IPI00855777.2	Isoform 14 of Fibronectin	2265	249.246	5.98584	SCX Sequest only
IPI:IPI00019568.1	Prothrombin (Fragment)	622	69.9921	5.89697	SCX Sequest only
IPI:IPI00945517.1	59 kDa protein	525	58.8889	6.78564	SCX Sequest only
IPI:IPI00967977.1	Uncharacterized protein	213	23.2981	5.26221	SCX Sequest only
IPI:IPI00009865.4	Keratin, type I cytoskeletal 10	584	58.7917	5.21143	SCX Sequest only
IPI:IPI00019581.1	Coagulation factor XII	615	67.7739	7.73779	SCX Sequest only
IPI:IPI00291866.5	Plasma protease C1 inhibitor	500	55.1194	6.55127	SCX Sequest only
IPI:IPI00293057.5	Isoform 2 of Carboxypeptidase B2	360	40.8836	7.53271	SCX Sequest only
IPI:IPI00887739.3	similar to complement component C3, partial	1295	144.718	7.51807	SCX Sequest only
IPI:IPI00929685.1	sex hormone-binding globulin isoform 2 precursor	384	41.6857	6.7124	SCX Sequest only
IPI:IPI00972938.1	Coagulation factor IX	423	47.5874	6.11279	SCX Sequest only
IPI:IPI00003362.2	HSPA5 protein	655	72.3775	5.16064	SCX Sequest only
IPI:IPI00019576.1	Coagulation factor X	488	54.6965	5.93506	SCX Sequest only
IPI:IPI00019591.2	cDNA FLJ55673, highly similar to Complement factor B	1266	140.853	7.18115	SCX Sequest only
IPI:IPI00021854.1	Apolipoprotein A-II	100	11.1679	6.62451	SCX Sequest only
IPI:IPI00021857.1	Apolipoprotein C-III	99	10.8455	5.41455	SCX Sequest only
IPI:IPI00064667.4	Beta-Ala-His dipeptidase	507	56.6561	5.30029	SCX Sequest only
IPI:IPI00215983.3	Carbonic anhydrase 1	261	28.8524	7.12256	SCX Sequest only
IPI:IPI00217291.2	Isoform 2 of Neogenin	1408	154.208	6.3667	SCX Sequest only
IPI:IPI00296537.4	Isoform C of Fibulin-1	683	74.3839	5.23682	SCX Sequest only
IPI:IPI00297550.8	Coagulation factor XIII A chain	732	83.2146	6.0874	SCX Sequest only
IPI:IPI00789173.1	Uncharacterized protein	137	14.824	5.5415	SCX Sequest only
IPI:IPI00853061.1	collagen alpha-3(VI) chain isoform 2 precursor	1036	113.155	5.75732	SCX Sequest only
IPI:IPI00877104.1	Protein C (Fragment)	211	23.3004	5.021	SCX Sequest only
IPI:IPI00923551.1	cDNA FLJ54318, highly similar to Complement C1r subcomponent	599	68.4939	6.12549	SCX Sequest only
IPI:IPI00939169.1	Isoform 3 of Attractin	1198	133.613	6.97607	SCX Sequest only
IPI:IPI00973192.1	cDNA FLJ55738, highly similar to Coagulation factor VII	397	43.5794	7.18115	SCX Sequest only
IPI:IPI00965713.3	fibrinogen beta chain isoform 2 preproprotein	432	49.9232	8.01611	SCX Mascot only
IPI:IPI00022895.8	Isoform 1 of Alpha-1B-glycoprotein	495	54.2195	5.85889	SCX Mascot only
IPI:IPI00896419.3	Isoform 1 of Inter-alpha-trypsin inhibitor heavy chain H4	930	103.293	6.97607	SCX Mascot only
IPI:IPI00384697.2	Isoform 2 of Serum albumin	417	47.3297	6.354	SCX Mascot only
IPI:IPI00942927.1	cDNA FLJ57339, highly similar to Complement C3	1098	122.515	6.93213	SCX Mascot only
IPI:IPI00967977.2	Conserved hypothetical protein	294	31.6684	6.29053	SCX Mascot only
IPI:IPI00215894.1	Isoform LMW of Kininogen-1	427	47.8527	6.65381	SCX Mascot only
IPI:IPI00556459.2	cDNA FLJ58564, highly similar to Plasma protease C1 inhibitor	448	49.7255	6.53662	SCX Mascot only
IPI:IPI00027827.2	Extracellular superoxide dismutase [Cu-Zn]	240	25.8347	6.60986	SCX Mascot only
IPI:IPI00296176.2	Coagulation factor IX	461	51.745	5.46533	SCX Mascot only
IPI:IPI00479723.5	Isoform 10 of Fibronectin	2176	239.476	5.88428	SCX Mascot only
IPI:IPI00922213.2	cDNA FLJ53292, highly similar to Homo sapiens fibronectin 1 (FN1), transcript variant 5, mRNA	1014	111.234	6.21436	SCX Mascot only
IPI:IPI00019581.2	Coagulation factor XII	615	67.7479	7.73779	SCX Mascot only
IPI:IPI00902485.3	Protein C	236	26.3897	5.71924	SCX Mascot only
IPI:IPI00909399.2	xaa-Pro dipeptidase isoform 3	429	47.2304	6.07471	SCX Mascot only
IPI:IPI00945343.1	Ficolin (Collagen/fibrinogen domain containing) 3	99	11.4204	4.84326	SCX Mascot only
IPI:IPI00978296.1	Uncharacterized protein	87	9.40093	9.5835	SCX Mascot only
IPI:IPI00000513.1	E-cadherin	821	90.8856	4.75439	SCX Sequest and Mascot
IPI:IPI00003351.2	Isoform 1 of Extracellular matrix protein 1	540	60.6353	6.7124	SCX Sequest and Mascot
IPI:IPI00011261.2	Complement component C8 gamma chain	202	22.2635	8.30908	SCX Sequest and Mascot
IPI:IPI00018219.1	Transforming growth factor-beta-induced protein ig-h3	683	74.634	7.7085	SCX Sequest and Mascot
IPI:IPI00019038.1	Lysozyme C	148	16.5263	9.15869	SCX Sequest and Mascot
IPI:IPI00019399.2	Serum amyloid A-4 protein	130	14.7373	9.0708	SCX Sequest and Mascot
IPI:IPI00022426.1	Protein AMBP	352	38.974	6.25244	SCX Sequest and Mascot
IPI:IPI00027843.1	Isoform 1 of Vitamin K-dependent protein Z	400	44.7147	5.97314	SCX Sequest and Mascot
IPI:IPI00030739.1	Apolipoprotein M	188	21.2394	6.01123	SCX Sequest and Mascot
IPI:IPI00218414.5	Carbonic anhydrase 2	260	29.2279	7.40088	SCX Sequest and Mascot
IPI:IPI00218803.3	Isoform B of Fibulin-1	703	77.0873	5.26221	SCX Sequest and Mascot
IPI:IPI00219426.1	Isoform Gamma of Poliovirus receptor	364	39.2797	6.21436	SCX Sequest and Mascot
IPI:IPI00306378.5	Isoform 2 of Mannan-binding lectin serine protease 2	185	20.6159	5.96045	SCX Sequest and Mascot
IPI:IPI00410714.5	Hemoglobin subunit alpha	142	15.2479	8.67529	SCX Sequest and Mascot
IPI:IPI00427822.2	Isoform 3 of A disintegrin and metalloproteinase with thrombospondin motifs 13	1340	144.423	7.09326	SCX Sequest and Mascot
IPI:IPI00445227.1	Isoform 2 of Cell surface glycoprotein MUC18	527	57.5692	5.51611	SCX Sequest and Mascot
IPI:IPI00465016.7	Isoform 2 of Sulfhydryl oxidase 1	604	66.8183	8.55811	SCX Sequest and Mascot
IPI:IPI00479010.1	Uncharacterized protein	128	14.2041	9.51025	SCX Sequest and Mascot
IPI:IPI00479116.1	Carboxypeptidase N subunit 2	545	60.5762	5.98584	SCX Sequest and Mascot
IPI:IPI00514395.2	GDP dissociation inhibitor 2	208	23.7644	9.08545	SCX Sequest and Mascot
IPI:IPI00515092.1	Osteoglycin	268	30.4373	8.33838	SCX Sequest and Mascot
IPI:IPI00643090.1	cDNA FLJ55701, highly similar to Vascular cell adhesion protein 1	677	74.299	5.22412	SCX Sequest and Mascot
IPI:IPI00654729.3	Uncharacterized protein	476	51.7071	5.52881	SCX Sequest and Mascot
IPI:IPI00654888.4	Plasma kallikrein	638	71.3228	8.22119	SCX Sequest and Mascot
IPI:IPI00745154.4	Isoform 2 of Multimerin-1	531	58.133	8.71924	SCX Sequest and Mascot
IPI:IPI00748955.3	Platelet glycoprotein Ib alpha chain	626	68.912	6.68311	SCX Sequest and Mascot
IPI:IPI00783862.2	Flavin reductase	206	22.1054	7.6499	SCX Sequest and Mascot
IPI:IPI00792416.1	10 kDa protein	90	10.1662	9.83252	SCX Sequest and Mascot
IPI:IPI00794777.1	Uncharacterized protein	136	15.1288	6.12549	SCX Sequest and Mascot
IPI:IPI00872510.1	Uncharacterized protein	408	45.8771	6.50732	SCX Sequest and Mascot
IPI:IPI00893541.1	14 kDa protein	123	13.5108	7.29834	SCX Sequest and Mascot
IPI:IPI00895858.1	72 kDa type IV collagenase isoform b	610	68.787	5.33838	SCX Sequest and Mascot
IPI:IPI00908953.1	cDNA FLJ54049, highly similar to Multimerin-2	727	79.9884	5.74463	SCX Sequest and Mascot
IPI:IPI00910249.1	cDNA FLJ59562, highly similar to Cartilage oligomeric matrix protein	704	77.165	4.52588	SCX Sequest and Mascot
IPI:IPI00910625.1	cDNA FLJ51265, moderately similar to Beta-2-glycoprotein 1	274	30.3188	7.85498	SCX Sequest and Mascot
IPI:IPI00924973.1	Isoform 4 of Mannan-binding lectin serine protease 1	615	68.8735	5.33838	SCX Sequest and Mascot
IPI:IPI00943343.1	PTPRJ, protein tyrosine phosphatase receptor J, eta	538	57.0978	5.60498	SCX Sequest and Mascot
IPI:IPI00953689.1	Alpha-2-HS-glycoprotein	367	39.2997	5.71924	SCX Sequest and Mascot
IPI:IPI00956045.1	Intercellular adhesion molecule 2, isoform CRA_b	255	27.7568	6.88818	SCX Sequest and Mascot
IPI:IPI00967092.1	Protein	159	17.978	6.99072	SCX Sequest and Mascot
IPI:IPI00967366.1	Uncharacterized protein	310	35.0934	7.66455	SCX Sequest and Mascot
IPI:IPI00004656.3	Beta-2-microglobulin	119	13.7059	6.52197	SCX Sequest only
IPI:IPI00011588.3	Platelet-activating factor acetylhydrolase	441	50.0453	7.56201	SCX Sequest only
IPI:IPI00014572.2	Secreted protein, acidic, cysteine-rich (Osteonectin), isoform CRA_a	315	36.0273	4.88135	SCX Sequest only
IPI:IPI00015309.1	Keratin, type I cytoskeletal 12	494	53.4784	4.77979	SCX Sequest only
IPI:IPI00017704.3	Coactosin-like protein	142	15.935	5.66846	SCX Sequest only
IPI:IPI00018953.1	Dipeptidyl peptidase 4	766	88.2225	6.03662	SCX Sequest only
IPI:IPI00020019.1	Adiponectin	244	26.397	5.74463	SCX Sequest only
IPI:IPI00020599.1	Calreticulin	417	48.1118	4.43701	SCX Sequest only
IPI:IPI00021304.1	Keratin, type II cytoskeletal 2 epidermal	645	65.8254	8.00146	SCX Sequest only
IPI:IPI00021841.1	Apolipoprotein A-I	267	30.7589	5.75732	SCX Sequest only
IPI:IPI00021856.3	Apolipoprotein C-II	101	11.2768	4.71631	SCX Sequest only
IPI:IPI00022402.3	Protein FAM32A	112	13.1701	9.99365	SCX Sequest only
IPI:IPI00032293.1	Cystatin-C	146	15.7891	8.74854	SCX Sequest only
IPI:IPI00082138.4	Lipase member J	366	42.3471	6.59521	SCX Sequest only
IPI:IPI00180240.2	Thymosin beta-4-like protein 3	44	5.05954	5.05908	SCX Sequest only
IPI:IPI00216699.1	Isoform 2 of Fermitin family homolog 3	663	75.3827	6.771	SCX Sequest only
IPI:IPI00218733.6	Superoxide dismutase [Cu-Zn]	154	15.9259	6.12549	SCX Sequest only
IPI:IPI00220216.2	Isoform 6 of Tenascin	1564	171.249	5.09717	SCX Sequest only
IPI:IPI00221090.6	Zinc finger homeobox protein 2	1427	152.006	6.3667	SCX Sequest only
IPI:IPI00232874.6	DDB1- and CUL4-associated factor 12-like protein 2	463	50.7709	9.23193	SCX Sequest only
IPI:IPI00290856.4	Lymphatic vessel endothelial hyaluronic acid receptor 1	322	35.191	8.27979	SCX Sequest only
IPI:IPI00299435.3	apolipoprotein F precursor	326	35.377	5.64307	SCX Sequest only
IPI:IPI00299738.1	Procollagen C-endopeptidase enhancer 1	449	47.942	7.43018	SCX Sequest only
IPI:IPI00329104.7	Leukocyte immunoglobulin-like receptor subfamily A member 3	439	47.4419	8.08936	SCX Sequest only
IPI:IPI00329672.4	Myosin-Ie	1109	126.961	8.92432	SCX Sequest only
IPI:IPI00335248.1	ribosomal protein S6 kinase alpha-5 isoform b	549	61.7299	6.90283	SCX Sequest only
IPI:IPI00383975.1	Full-length cDNA clone CS0DN001YP04 of Adult brain of Homo sapiens (Fragment)	367	40.4313	5.30029	SCX Sequest only
IPI:IPI00384542.4	Isoform 2 of Nidogen-1	1114	121.941	5.46533	SCX Sequest only
IPI:IPI00439446.3	Mannosidase, alpha, class 1A, member 1, isoform CRA_a	367	40.0118	7.15186	SCX Sequest only
IPI:IPI00443799.2	Isoform 1 of Putative sodium-coupled neutral amino acid transporter 10	1119	119.687	5.73193	SCX Sequest only
IPI:IPI00448904.2	LRP1 protein	439	48.146	4.99561	SCX Sequest only
IPI:IPI00470896.4	Isoform 2 of Zinc finger FYVE domain-containing protein 26	2518	282.319	6.40479	SCX Sequest only
IPI:IPI00478003.3	Alpha-2-macroglobulin	1474	163.188	6.45557	SCX Sequest only
IPI:IPI00550145.3	NOELIN1_V2	458	52.7811	7.10791	SCX Sequest only
IPI:IPI00607763.1	Isoform 3 of Multiple inositol polyphosphate phosphatase 1	284	31.4553	8.92432	SCX Sequest only
IPI:IPI00607861.2	GDH/6PGL endoplasmic bifunctional protein	791	88.8364	7.29834	SCX Sequest only
IPI:IPI00640599.1	Uncharacterized protein	392	43.8862	8.08936	SCX Sequest only
IPI:IPI00641374.2	Ciliary neurotrophic factor receptor	256	28.8136	8.14795	SCX Sequest only
IPI:IPI00657802.1	Uncharacterized protein	147	16.5365	5.14795	SCX Sequest only
IPI:IPI00783390.2	Isoform 1 of Neural cell adhesion molecule L1-like protein	1208	134.973	5.75732	SCX Sequest only
IPI:IPI00790621.1	71 kDa protein	646	70.64	6.75635	SCX Sequest only
IPI:IPI00792115.1	Putative uncharacterized protein DKFZp686H17246	160	17.7827	5.04639	SCX Sequest only
IPI:IPI00795055.1	cDNA FLJ14022 fis, clone HEMBA1003538, weakly similar to COMPLEMENT C1R COMPONENT	438	48.0059	7.45947	SCX Sequest only
IPI:IPI00795504.1	cDNA FLJ52980, highly similar to CD166 antigen	555	61.8716	6.18896	SCX Sequest only
IPI:IPI00797221.7	Glyceraldehyde-3-phosphate dehydrogenase	267	28.6489	9.08545	SCX Sequest only
IPI:IPI00815947.1	Truncated beta-globin (Fragment)	40	4.50535	9.46631	SCX Sequest only
IPI:IPI00828108.1	Isoform 15 of CD44 antigen	294	32.0544	5.21143	SCX Sequest only
IPI:IPI00855875.1	Isoform 4 of Proline-rich acidic protein 1	142	16.3404	5.22412	SCX Sequest only
IPI:IPI00869004.1	Isoform 3 of Alpha-1-antitrypsin	306	34.7336	5.18604	SCX Sequest only
IPI:IPI00871463.3	19 kDa protein	161	18.689	9.77393	SCX Sequest only
IPI:IPI00872077.2	PAPLN protein	808	87.2378	7.34229	SCX Sequest only
IPI:IPI00879084.2	Uncharacterized protein	179	20.8497	7.23975	SCX Sequest only
IPI:IPI00879437.1	Protein	279	32.1264	8.51416	SCX Sequest only
IPI:IPI00893853.1	Protein	276	30.2752	5.80811	SCX Sequest only
IPI:IPI00908626.1	cDNA FLJ51294, highly similar to JmjC domain-containing histone demethylation protein 1A	420	47.019	9.24658	SCX Sequest only
IPI:IPI00909087.1	cDNA FLJ60453, highly similar to Proprotein convertase subtilisin/kexin type 9	205	23.1238	5.57959	SCX Sequest only
IPI:IPI00909424.1	cDNA FLJ57958, highly similar to NADH dehydrogenase (ubiquinone) 1 alpha subcomplex subunit 13	120	14.0763	9.0708	SCX Sequest only
IPI:IPI00909594.1	cDNA FLJ58413, highly similar to Complement component C7	486	53.6803	5.40186	SCX Sequest only
IPI:IPI00909711.1	cDNA FLJ53006, highly similar to Vinculin	327	36.2257	6.44287	SCX Sequest only
IPI:IPI00909841.1	cDNA FLJ51435, moderately similar to Cofilin-1	112	12.4514	6.59521	SCX Sequest only
IPI:IPI00917820.1	Uncharacterized protein	145	16.2609	6.26514	SCX Sequest only
IPI:IPI00921003.2	Isoform 4 of Ninein	2029	235.988	5.021	SCX Sequest only
IPI:IPI00922838.1	cDNA FLJ56074, highly similar to 150 kDa oxygen-regulated protein	981	109.637	6.13818	SCX Sequest only
IPI:IPI00924616.1	Uncharacterized protein	104	11.3955	7.1665	SCX Sequest only
IPI:IPI00939362.1	Uncharacterized protein	79	9.3767	4.99561	SCX Sequest only
IPI:IPI00942210.1	Putative uncharacterized protein DKFZp779P1227	268	29.1893	9.68604	SCX Sequest only
IPI:IPI00953675.1	inter-alpha-trypsin inhibitor heavy chain H1 isoform b	769	86.1377	6.48096	SCX Sequest only
IPI:IPI00956079.3	Major histocompatibility complex class I B (Fragment)	240	26.2751	5.61768	SCX Sequest only
IPI:IPI00964097.1	Uncharacterized protein	105	12.2145	8.92432	SCX Sequest only
IPI:IPI00964180.1	Protein	185	21.8688	5.77002	SCX Sequest only
IPI:IPI00964672.1	Uncharacterized protein	348	39.2027	7.73779	SCX Sequest only
IPI:IPI00965611.1	cDNA FLJ52396, highly similar to SPARC-like protein 1	539	61.7217	4.84326	SCX Sequest only
IPI:IPI00966406.1	96 kDa protein	870	95.9447	4.62744	SCX Sequest only
IPI:IPI00966452.1	Uncharacterized protein	288	32.686	6.13818	SCX Sequest only
IPI:IPI00966849.1	Protein of unknown function DUF1193 family protein	353	40.9114	6.97607	SCX Sequest only
IPI:IPI00967517.1	Protein	97	11.0894	6.29053	SCX Sequest only
IPI:IPI00003362.3	78 kDa glucose-regulated protein	654	72.2884	5.16064	SCX Mascot only
IPI:IPI00007047.1	Protein S100-A8	93	10.8276	7.03467	SCX Mascot only
IPI:IPI00031005.3	Protein kinase-like protein SgK196	350	40.024	6.1001	SCX Mascot only
IPI:IPI00293057.6	Isoform 2 of Carboxypeptidase B2	360	40.8956	7.53271	SCX Mascot only
IPI:IPI00376379.4	Keratin, type II cytoskeletal 1b	578	61.8635	5.98584	SCX Mascot only
IPI:IPI00552199.4	Uncharacterized protein	345	37.7989	7.10791	SCX Mascot only
IPI:IPI00641229.4	Ig alpha-2 chain C region	340	36.503	6.1001	SCX Mascot only
IPI:IPI00744919.1	cDNA FLJ39190 fis, clone OCBBF2004647, highly similar to ARFAPTIN 1	245	28.398	7.72314	SCX Mascot only
IPI:IPI00789134.5	Glyceraldehyde-3-phosphate dehydrogenase	260	27.8531	6.94678	SCX Mascot only
IPI:IPI00795504.2	cDNA FLJ52980, highly similar to CD166 antigen	532	59.4603	6.40479	SCX Mascot only
IPI:IPI00798065.1	Isoform B of Coagulation factor VII	444	49.2883	6.94678	SCX Mascot only
IPI:IPI00872573.2	Uncharacterized protein	438	47.9759	7.6499	SCX Mascot only
IPI:IPI00887154.2	Complement component 4B	1744	192.628	7.26904	SCX Mascot only
IPI:IPI00894365.2	cDNA FLJ52842, highly similar to Actin, cytoplasmic 1	351	39.2005	5.59229	SCX Mascot only
IPI:IPI00894373.1	Protein	210	22.6106	6.94678	SCX Mascot only
IPI:IPI00922334.1	cDNA FLJ60487, highly similar to Macrophage colony-stimulating factor 1receptor	343	37.4251	6.88818	SCX Mascot only
IPI:IPI00925411.1	13 kDa protein	120	13.0133	6.771	SCX Mascot only
IPI:IPI00945726.1	Complement C2	160	18.0077	5.26221	SCX Mascot only
IPI:IPI00977554.1	endoribonuclease Dicer isoform 2	1829	208.315	5.73193	SCX Mascot only
IPI:IPI00977578.1	cDNA FLJ53487, highly similar to Coagulation factor XIII A chain	626	70.299	5.33838	SCX Mascot only
IPI:IPI00978302.1	Uncharacterized protein	79	9.08474	8.38232	SCX Mascot only
IPI:IPI00982087.1	cDNA FLJ59408, highly similar to 150 kDa oxygen-regulated protein	656	72.8021	4.89404	SCX Mascot only
IPI:IPI00982370.1	CD44 molecule	181	19.5581	4.55127	SCX Mascot only

## Sheet: Supp Table S2C
Table S2C: List of proteins after merging the data obtained from Sequest and Mascot search node from the sample after prefractionation at protein level by SDS-PAGE.
	Gel
Accession	Description	MW [kDa]	calc. pI	Search Node
IPI:IPI00017601.1	Ceruloplasmin	122.128	5.71924	SDS-PAGE Sequest and Mascot
IPI:IPI00019580.1	Plasminogen	90.5102	7.23975	SDS-PAGE Sequest and Mascot
IPI:IPI00418163.3	complement component 4B preproprotein	192.631	7.26904	SDS-PAGE Sequest and Mascot
IPI:IPI00029739.5	Isoform 1 of Complement factor H	139.005	6.60986	SDS-PAGE Sequest and Mascot
IPI:IPI00220327.4	Keratin, type II cytoskeletal 1	65.999	8.11865	SDS-PAGE Sequest and Mascot
IPI:IPI00019568.1	Prothrombin (Fragment)	69.9921	5.89697	SDS-PAGE Sequest and Mascot
IPI:IPI00022229.2	Apolipoprotein B-100	515.283	7.04932	SDS-PAGE Sequest and Mascot
IPI:IPI00555812.5	vitamin D-binding protein precursor	52.8829	5.45264	SDS-PAGE Sequest and Mascot
IPI:IPI00019359.4	Keratin, type I cytoskeletal 9	62.0268	5.23682	SDS-PAGE Sequest and Mascot
IPI:IPI00021304.1	Keratin, type II cytoskeletal 2 epidermal	65.8254	8.00146	SDS-PAGE Sequest and Mascot
IPI:IPI00032179.3	Antithrombin-III	52.5689	6.7124	SDS-PAGE Sequest and Mascot
IPI:IPI00304273.2	Apolipoprotein A-IV	45.3715	5.37646	SDS-PAGE Sequest and Mascot
IPI:IPI00298497.3	Fibrinogen beta chain	55.8923	8.26514	SDS-PAGE Sequest and Mascot
IPI:IPI00879709.3	Complement component 6 precursor	105.683	6.78564	SDS-PAGE Sequest and Mascot
IPI:IPI00026314.1	Isoform 1 of Gelsolin	85.6442	6.27783	SDS-PAGE Sequest and Mascot
IPI:IPI00896413.1	inter-alpha (globulin) inhibitor H4 isoform 2 precursor	99.7952	6.46826	SDS-PAGE Sequest and Mascot
IPI:IPI00029717.1	Isoform 2 of Fibrinogen alpha chain	69.7138	8.06006	SDS-PAGE Sequest and Mascot
IPI:IPI00032291.2	Complement C5	188.186	6.52197	SDS-PAGE Sequest and Mascot
IPI:IPI00296165.6	cDNA FLJ54471, highly similar to Complement C1r subcomponent	81.8367	6.3667	SDS-PAGE Sequest and Mascot
IPI:IPI00847635.1	Isoform 1 of Alpha-1-antichymotrypsin	47.6205	5.51611	SDS-PAGE Sequest and Mascot
IPI:IPI00019591.2	cDNA FLJ55673, highly similar to Complement factor B	140.853	7.18115	SDS-PAGE Sequest and Mascot
IPI:IPI00022488.1	Hemopexin	51.6433	7.02002	SDS-PAGE Sequest and Mascot
IPI:IPI00384444.6	Keratin, type I cytoskeletal 14	51.5294	5.16064	SDS-PAGE Sequest and Mascot
IPI:IPI00645038.1	Inter-alpha (Globulin) inhibitor H2	105.15	7.03467	SDS-PAGE Sequest and Mascot
IPI:IPI00009865.4	Keratin, type I cytoskeletal 10	58.7917	5.21143	SDS-PAGE Sequest and Mascot
IPI:IPI00749179.2	Uncharacterized protein	75.8565	5.19873	SDS-PAGE Sequest and Mascot
IPI:IPI00021842.1	Apolipoprotein E	36.1318	5.73193	SDS-PAGE Sequest and Mascot
IPI:IPI00022426.1	Protein AMBP	38.974	6.25244	SDS-PAGE Sequest and Mascot
IPI:IPI00215894.1	Isoform LMW of Kininogen-1	47.8527	6.65381	SDS-PAGE Sequest and Mascot
IPI:IPI00021727.1	C4b-binding protein alpha chain	66.9894	7.29834	SDS-PAGE Sequest and Mascot
IPI:IPI00166729.4	Zinc-alpha-2-glycoprotein	34.2371	6.04932	SDS-PAGE Sequest and Mascot
IPI:IPI00219713.1	Isoform Gamma-A of Fibrinogen gamma chain	49.465	6.0874	SDS-PAGE Sequest and Mascot
IPI:IPI00292530.1	Inter-alpha-trypsin inhibitor heavy chain H1	101.326	6.78564	SDS-PAGE Sequest and Mascot
IPI:IPI00296608.6	Complement component C7	93.4573	6.48096	SDS-PAGE Sequest and Mascot
IPI:IPI00966295.1	Light chain of factor I	65.0163	7.50342	SDS-PAGE Sequest and Mascot
IPI:IPI00007240.2	Coagulation factor XIII B chain	75.4612	6.39209	SDS-PAGE Sequest and Mascot
IPI:IPI00019943.1	Afamin	69.024	5.89697	SDS-PAGE Sequest and Mascot
IPI:IPI00022371.1	Histidine-rich glycoprotein	59.5409	7.50342	SDS-PAGE Sequest and Mascot
IPI:IPI00654888.4	Plasma kallikrein	71.3228	8.22119	SDS-PAGE Sequest and Mascot
IPI:IPI00795633.1	CLU	52.332	6.37939	SDS-PAGE Sequest and Mascot
IPI:IPI00879573.1	Heparin cofactor 2	57.0342	6.90283	SDS-PAGE Sequest and Mascot
IPI:IPI00022395.1	Complement component C9	63.1327	5.59229	SDS-PAGE Sequest and Mascot
IPI:IPI00298828.3	Beta-2-glycoprotein 1	38.2727	7.97217	SDS-PAGE Sequest and Mascot
IPI:IPI00163207.1	Isoform 1 of N-acetylmuramoyl-L-alanine amidase	62.1779	7.54736	SDS-PAGE Sequest and Mascot
IPI:IPI00294395.1	Complement component C8 beta chain	67.0035	8.1333	SDS-PAGE Sequest and Mascot
IPI:IPI00298971.1	Vitronectin	54.2712	5.79541	SDS-PAGE Sequest and Mascot
IPI:IPI00879231.1	Alpha-2-antiplasmin	54.5311	6.29053	SDS-PAGE Sequest and Mascot
IPI:IPI00022417.4	Leucine-rich alpha-2-glycoprotein	38.1541	6.94678	SDS-PAGE Sequest and Mascot
IPI:IPI00032220.3	Angiotensinogen	53.1205	6.31592	SDS-PAGE Sequest and Mascot
IPI:IPI00953689.1	Alpha-2-HS-glycoprotein	39.2997	5.71924	SDS-PAGE Sequest and Mascot
IPI:IPI00006114.5	Pigment epithelium-derived factor	46.2833	6.37939	SDS-PAGE Sequest and Mascot
IPI:IPI00398625.5	Hornerin	282.228	10.0376	SDS-PAGE Sequest and Mascot
IPI:IPI00480192.1	Retinol binding protein 4, plasma	22.9291	6.0874	SDS-PAGE Sequest and Mascot
IPI:IPI00011252.1	Complement component C8 alpha chain	65.121	6.46826	SDS-PAGE Sequest and Mascot
IPI:IPI00011261.2	Complement component C8 gamma chain	22.2635	8.30908	SDS-PAGE Sequest and Mascot
IPI:IPI00011264.2	Complement factor H-related protein 1	37.626	7.38623	SDS-PAGE Sequest and Mascot
IPI:IPI00020996.5	Insulin-like growth factor-binding protein complex acid labile subunit	65.9938	6.78564	SDS-PAGE Sequest and Mascot
IPI:IPI00022391.1	Serum amyloid P-component	25.3711	6.53662	SDS-PAGE Sequest and Mascot
IPI:IPI00025753.2	Desmoglein-1	113.676	5.03369	SDS-PAGE Sequest and Mascot
IPI:IPI00165972.3	Complement factor D preproprotein	27.7621	7.25439	SDS-PAGE Sequest and Mascot
IPI:IPI00217963.3	Keratin, type I cytoskeletal 16	51.2362	5.04639	SDS-PAGE Sequest and Mascot
IPI:IPI00218732.4	Serum paraoxonase/arylesterase 1	39.7062	5.22412	SDS-PAGE Sequest and Mascot
IPI:IPI00328609.3	Kallistatin	48.5112	7.75244	SDS-PAGE Sequest and Mascot
IPI:IPI00010295.1	Carboxypeptidase N catalytic chain	52.2533	7.34229	SDS-PAGE Sequest and Mascot
IPI:IPI00216588.2	Isoform 2 of Coagulation factor XI	64.0118	8.26514	SDS-PAGE Sequest and Mascot
IPI:IPI00292218.7	Hepatocyte growth factor-like protein	80.2675	7.6792	SDS-PAGE Sequest and Mascot
IPI:IPI00292946.1	Thyroxine-binding globulin	46.2946	6.30322	SDS-PAGE Sequest and Mascot
IPI:IPI00294004.1	Vitamin K-dependent protein S	75.0739	5.66846	SDS-PAGE Sequest and Mascot
IPI:IPI00479116.1	Carboxypeptidase N subunit 2	60.5762	5.98584	SDS-PAGE Sequest and Mascot
IPI:IPI00020986.2	Lumican	38.4048	6.60986	SDS-PAGE Sequest and Mascot
IPI:IPI00218949.1	Isoform Short of Complement factor H-related protein 2	27.8783	6.91748	SDS-PAGE Sequest and Mascot
IPI:IPI00656111.1	Isoform E of Proteoglycan 4	102.45	9.62744	SDS-PAGE Sequest and Mascot
IPI:IPI00029193.1	Hepatocyte growth factor activator	70.6361	7.23975	SDS-PAGE Sequest and Mascot
IPI:IPI00218413.2	Biotinidase	61.0933	6.25244	SDS-PAGE Sequest and Mascot
IPI:IPI00299503.2	Isoform 1 of Phosphatidylinositol-glycan-specific phospholipase D	92.278	6.3667	SDS-PAGE Sequest and Mascot
IPI:IPI00303476.1	ATP synthase subunit beta, mitochondrial	56.5246	5.40186	SDS-PAGE Sequest and Mascot
IPI:IPI00554711.3	Junction plakoglobin	81.6927	6.13818	SDS-PAGE Sequest and Mascot
IPI:IPI00643948.2	Complement component 1, q subcomponent, B chain	24.3644	9.15869	SDS-PAGE Sequest and Mascot
IPI:IPI00004373.1	Mannose-binding protein C	26.127	5.49072	SDS-PAGE Sequest and Mascot
IPI:IPI00026199.2	Glutathione peroxidase 3	25.489	8.04541	SDS-PAGE Sequest and Mascot
IPI:IPI00219037.5	Histone H2A.x	15.1354	10.7407	SDS-PAGE Sequest and Mascot
IPI:IPI00376379.4	Keratin, type II cytoskeletal 1b	61.8635	5.98584	SDS-PAGE Sequest and Mascot
IPI:IPI00397801.4	Filaggrin-2	247.928	8.30908	SDS-PAGE Sequest and Mascot
IPI:IPI00784154.1	60 kDa heat shock protein, mitochondrial	61.0164	5.87158	SDS-PAGE Sequest and Mascot
IPI:IPI00908791.2	L-lactate dehydrogenase	33.6848	8.45557	SDS-PAGE Sequest and Mascot
IPI:IPI00922935.1	cDNA FLJ35535 fis, clone SPLEN2002419, highly similar to EGF-containing fibulin-like extracellular matrix protein 1	39.4211	5.5415	SDS-PAGE Sequest and Mascot
IPI:IPI00013179.1	Prostaglandin-H2 D-isomerase	21.0153	7.79639	SDS-PAGE Sequest and Mascot
IPI:IPI00019576.1	Coagulation factor X	54.6965	5.93506	SDS-PAGE Sequest and Mascot
IPI:IPI00022394.2	Complement C1q subcomponent subunit C	25.7571	8.41162	SDS-PAGE Sequest and Mascot
IPI:IPI00022445.1	Platelet basic protein	13.8854	8.79248	SDS-PAGE Sequest and Mascot
IPI:IPI00027827.2	Extracellular superoxide dismutase [Cu-Zn]	25.8347	6.60986	SDS-PAGE Sequest and Mascot
IPI:IPI00339274.5	Histone H2A type 2-C	13.9798	10.9019	SDS-PAGE Sequest and Mascot
IPI:IPI00414676.6	Heat shock protein HSP 90-beta	83.2121	5.03369	SDS-PAGE Sequest and Mascot
IPI:IPI00872573.2	48 kDa protein	47.9759	7.6499	SDS-PAGE Sequest and Mascot
IPI:IPI00909594.1	cDNA FLJ58413, highly similar to Complement component C7	53.6803	5.40186	SDS-PAGE Sequest and Mascot
IPI:IPI00939169.1	Isoform 3 of Attractin	133.613	6.97607	SDS-PAGE Sequest and Mascot
IPI:IPI00855777.2	Isoform 14 of Fibronectin	249.246	5.98584	SDS-PAGE Sequest only
IPI:IPI00022895.7	Alpha-1B-glycoprotein	54.2386	5.87158	SDS-PAGE Sequest only
IPI:IPI00296537.4	Isoform C of Fibulin-1	74.3839	5.23682	SDS-PAGE Sequest only
IPI:IPI00556459.1	Serine/cysteine proteinase inhibitor clade G member 1 splice variant 2 (Fragment)	37.2644	8.00146	SDS-PAGE Sequest only
IPI:IPI00745872.2	Isoform 1 of Serum albumin	69.3215	6.27783	SDS-PAGE Sequest only
IPI:IPI00796776.1	cDNA FLJ54081, highly similar to Keratin, type II cytoskeletal 5	60.0888	6.18896	SDS-PAGE Sequest only
IPI:IPI00218803.3	Isoform B of Fibulin-1	77.0873	5.26221	SDS-PAGE Sequest only
IPI:IPI00293665.9	Keratin, type II cytoskeletal 6B	60.0303	8.00146	SDS-PAGE Sequest only
IPI:IPI00953573.1	Uncharacterized protein	99.1623	5.79541	SDS-PAGE Sequest only
IPI:IPI00003351.2	Isoform 1 of Extracellular matrix protein 1	60.6353	6.7124	SDS-PAGE Sequest only
IPI:IPI00007221.1	Plasma serine protease inhibitor	45.6727	9.26123	SDS-PAGE Sequest only
IPI:IPI00972938.1	Coagulation factor IX	47.5874	6.11279	SDS-PAGE Sequest only
IPI:IPI00019581.1	Coagulation factor XII	67.7739	7.73779	SDS-PAGE Sequest only
IPI:IPI00215983.3	Carbonic anhydrase 1	28.8524	7.12256	SDS-PAGE Sequest only
IPI:IPI00299307.5	Isoform 1 of Mannan-binding lectin serine protease 1	79.1952	5.49072	SDS-PAGE Sequest only
IPI:IPI00964994.1	hyaluronan-binding protein 2 isoform 2	59.825	6.43018	SDS-PAGE Sequest only
IPI:IPI00021439.1	Actin, cytoplasmic 1	41.7097	5.47803	SDS-PAGE Sequest only
IPI:IPI00217182.5	Isoform DPII of Desmoplakin	259.957	6.96143	SDS-PAGE Sequest only
IPI:IPI00329775.7	Isoform 1 of Carboxypeptidase B2	48.3814	7.7085	SDS-PAGE Sequest only
IPI:IPI00967977.1	Uncharacterized protein	23.2981	5.26221	SDS-PAGE Sequest only
IPI:IPI00003362.2	HSPA5 protein	72.3775	5.16064	SDS-PAGE Sequest only
IPI:IPI00022974.1	Prolactin-inducible protein	16.5618	8.04541	SDS-PAGE Sequest only
IPI:IPI00025204.1	CD5 antigen-like	38.0629	5.46533	SDS-PAGE Sequest only
IPI:IPI00032325.1	Cystatin-A	10.9997	5.50342	SDS-PAGE Sequest only
IPI:IPI00171678.4	Dopamine beta-hydroxylase	69.0207	6.41748	SDS-PAGE Sequest only
IPI:IPI00296099.6	Thrombospondin-1	129.3	4.94482	SDS-PAGE Sequest only
IPI:IPI00297779.7	T-complex protein 1 subunit beta	57.4521	6.45557	SDS-PAGE Sequest only
IPI:IPI00450768.7	Keratin, type I cytoskeletal 17	48.076	5.021	SDS-PAGE Sequest only
IPI:IPI00453473.6	Histone H4	11.3604	11.356	SDS-PAGE Sequest only
IPI:IPI00478809.4	Coagulation factor V	251.546	6.04932	SDS-PAGE Sequest only
IPI:IPI00793641.1	cDNA FLJ50908, highly similar to Homo sapiens keratin protein K6irs (K6IRS2), mRNA	44.7287	5.19873	SDS-PAGE Sequest only
IPI:IPI00853045.1	Anti-RhD monoclonal T125 kappa light chain	25.6817	8.42627	SDS-PAGE Sequest only
IPI:IPI00884913.2	sex hormone-binding globulin isoform 4 precursor	31.7001	6.22705	SDS-PAGE Sequest only
IPI:IPI00945517.1	59 kDa protein	58.8889	6.78564	SDS-PAGE Sequest only
IPI:IPI00946489.1	cDNA FLJ16673 fis, clone THYMU3003403, highly similar to Properdin	45.117	8.1333	SDS-PAGE Sequest only
IPI:IPI00006662.1	Apolipoprotein D	21.2618	5.14795	SDS-PAGE Sequest only
IPI:IPI00007199.4	Protein Z-dependent protease inhibitor	55.0783	7.63525	SDS-PAGE Sequest only
IPI:IPI00013164.4	Isoform 1 of Peripherin	53.6184	5.46533	SDS-PAGE Sequest only
IPI:IPI00019038.1	Lysozyme C	16.5263	9.15869	SDS-PAGE Sequest only
IPI:IPI00021841.1	Apolipoprotein A-I	30.7589	5.75732	SDS-PAGE Sequest only
IPI:IPI00022731.1	Apolipoprotein C-IV	14.5435	8.92432	SDS-PAGE Sequest only
IPI:IPI00032311.4	Lipopolysaccharide-binding protein	53.3499	6.69775	SDS-PAGE Sequest only
IPI:IPI00395488.2	Vasorin	71.6675	7.38623	SDS-PAGE Sequest only
IPI:IPI00418471.6	Vimentin	53.6191	5.12256	SDS-PAGE Sequest only
IPI:IPI00465016.7	Isoform 2 of Sulfhydryl oxidase 1	66.8183	8.55811	SDS-PAGE Sequest only
IPI:IPI00465436.4	Catalase	59.7188	7.38623	SDS-PAGE Sequest only
IPI:IPI00607763.1	Isoform 3 of Multiple inositol polyphosphate phosphatase 1	31.4553	8.92432	SDS-PAGE Sequest only
IPI:IPI00645213.1	Apolipoprotein M, isoform CRA_a	13.0424	7.75244	SDS-PAGE Sequest only
IPI:IPI00645500.3	cDNA FLJ55526, highly similar to Complement C2	80.0548	7.45947	SDS-PAGE Sequest only
IPI:IPI00646384.1	13 kDa protein	13.1464	5.46533	SDS-PAGE Sequest only
IPI:IPI00743766.2	Fetuin-B	42.028	6.82959	SDS-PAGE Sequest only
IPI:IPI00749466.2	cDNA FLJ61201, highly similar to Beta-Ala-His dipeptidase	55.2184	5.23682	SDS-PAGE Sequest only
IPI:IPI00789477.1	cDNA FLJ58679, highly similar to Lactotransferrin	73.1142	7.85498	SDS-PAGE Sequest only
IPI:IPI00791634.4	Uncharacterized protein	23.6236	6.81494	SDS-PAGE Sequest only
IPI:IPI00795055.1	cDNA FLJ14022 fis, clone HEMBA1003538, weakly similar to COMPLEMENT C1R COMPONENT	48.0059	7.45947	SDS-PAGE Sequest only
IPI:IPI00797221.7	Glyceraldehyde-3-phosphate dehydrogenase	28.6489	9.08545	SDS-PAGE Sequest only
IPI:IPI00828004.1	Multi-functional protein MFP	26.7282	9.31982	SDS-PAGE Sequest only
IPI:IPI00843942.1	Complement factor H-related protein 5	64.3771	7.06396	SDS-PAGE Sequest only
IPI:IPI00852577.2	HCG2040025	11.3936	7.86963	SDS-PAGE Sequest only
IPI:IPI00868874.1	Isoform 8 of Collectin-11	21.5751	4.75439	SDS-PAGE Sequest only
IPI:IPI00887739.3	similar to complement component C3, partial	144.718	7.51807	SDS-PAGE Sequest only
IPI:IPI00908963.1	ATP synthase subunit alpha	57.5424	9.21729	SDS-PAGE Sequest only
IPI:IPI00909509.1	cDNA FLJ59138, highly similar to Annexin A2	21.6561	6.354	SDS-PAGE Sequest only
IPI:IPI00909570.1	cDNA FLJ56548, highly similar to Elongation factor 2	62.81	6.1001	SDS-PAGE Sequest only
IPI:IPI00930144.1	Histone H2A	12.1139	10.4038	SDS-PAGE Sequest only
IPI:IPI00939493.1	Isoform 1 of Monofunctional C1-tetrahydrofolate synthase, mitochondrial	105.724	8.06006	SDS-PAGE Sequest only
IPI:IPI00940493.1	cDNA FLJ51179, highly similar to Vitamin K-dependent protein C	46.0296	7.92822	SDS-PAGE Sequest only
IPI:IPI00945343.1	Ficolin (Collagen/fibrinogen domain containing) 3	11.4204	4.84326	SDS-PAGE Sequest only
IPI:IPI00022895.8	Isoform 1 of Alpha-1B-glycoprotein	54.2195	5.85889	SDS-PAGE Mascot only
IPI:IPI00479723.5	Isoform 10 of Fibronectin	239.476	5.88428	SDS-PAGE Mascot only
IPI:IPI00556459.2	cDNA FLJ58564, highly similar to Plasma protease C1 inhibitor	49.7255	6.53662	SDS-PAGE Mascot only
IPI:IPI00009867.3	Keratin, type II cytoskeletal 5	62.34	7.73779	SDS-PAGE Mascot only
IPI:IPI00873416.3	Uncharacterized protein	75.0311	5.85889	SDS-PAGE Mascot only
IPI:IPI00965913.1	Protein	51.5358	6.94678	SDS-PAGE Mascot only
IPI:IPI00019581.2	Coagulation factor XII	67.7479	7.73779	SDS-PAGE Mascot only
IPI:IPI00792115.1	Uncharacterized protein	17.7827	5.04639	SDS-PAGE Mascot only
IPI:IPI00006969.2	Isoform 2 of Extracellular matrix protein 1	46.0702	6.39209	SDS-PAGE Mascot only
IPI:IPI00909059.5	cDNA FLJ53910, highly similar to Keratin, type II cytoskeletal 6A	57.8032	8.00146	SDS-PAGE Mascot only
IPI:IPI00917825.2	Uncharacterized protein	37.6276	9.23193	SDS-PAGE Mascot only
IPI:IPI00967977.2	Conserved hypothetical protein	31.6684	6.29053	SDS-PAGE Mascot only
IPI:IPI00980674.1	Uncharacterized protein	19.3216	7.31299	SDS-PAGE Mascot only
IPI:IPI00296176.2	Coagulation factor IX	51.745	5.46533	SDS-PAGE Mascot only
IPI:IPI00789134.5	Glyceraldehyde-3-phosphate dehydrogenase	27.8531	6.94678	SDS-PAGE Mascot only
IPI:IPI00797452.2	cDNA FLJ55805, highly similar to Keratin, type II cytoskeletal 4	51.7272	6.81494	SDS-PAGE Mascot only
IPI:IPI00916517.1	Uncharacterized protein	34.1814	8.99756	SDS-PAGE Mascot only
IPI:IPI00922213.2	cDNA FLJ53292, highly similar to Homo sapiens fibronectin 1 (FN1), transcript variant 5, mRNA	111.234	6.21436	SDS-PAGE Mascot only
IPI:IPI00956313.1	Uncharacterized protein	58.2935	8.00146	SDS-PAGE Mascot only
IPI:IPI00967366.1	Uncharacterized protein	35.0934	7.66455	SDS-PAGE Mascot only
IPI:IPI00975690.1	Vimentin variant 3	49.6231	5.24951	SDS-PAGE Mascot only
IPI:IPI00977506.1	Uncharacterized protein	22.571	6.354	SDS-PAGE Mascot only
IPI:IPI00003927.5	Peptidyl-prolyl cis-trans isomerase D	40.7379	7.21045	SDS-PAGE Sequest and Mascot
IPI:IPI00003935.6	Histone H2B type 2-E	13.9116	10.3159	SDS-PAGE Sequest and Mascot
IPI:IPI00007047.1	Protein S100-A8	10.8276	7.03467	SDS-PAGE Sequest and Mascot
IPI:IPI00020019.1	Adiponectin	26.397	5.74463	SDS-PAGE Sequest and Mascot
IPI:IPI00020599.1	Calreticulin	48.1118	4.43701	SDS-PAGE Sequest and Mascot
IPI:IPI00021857.1	Apolipoprotein C-III	10.8455	5.41455	SDS-PAGE Sequest and Mascot
IPI:IPI00027547.2	Dermcidin	11.2768	6.53662	SDS-PAGE Sequest and Mascot
IPI:IPI00030871.2	Pantetheinase	56.9751	5.5542	SDS-PAGE Sequest and Mascot
IPI:IPI00219729.3	Mitochondrial 2-oxoglutarate/malate carrier protein	34.0399	9.90576	SDS-PAGE Sequest and Mascot
IPI:IPI00299078.1	Salivary acidic proline-rich phosphoprotein 1/2	17.0063	4.84326	SDS-PAGE Sequest and Mascot
IPI:IPI00386975.3	Isoform 1B of Desmocollin-1	93.776	5.52881	SDS-PAGE Sequest and Mascot
IPI:IPI00398798.2	histone H2A.V isoform 3	10.9921	10.228	SDS-PAGE Sequest and Mascot
IPI:IPI00514908.1	Keratinocyte proline-rich protein	64.0932	8.26514	SDS-PAGE Sequest and Mascot
IPI:IPI00552590.1	T-complex protein 1 subunit zeta isoform b	53.2551	7.26904	SDS-PAGE Sequest and Mascot
IPI:IPI00552768.1	Thioredoxin, isoform CRA_b	9.44569	6.03662	SDS-PAGE Sequest and Mascot
IPI:IPI00646265.1	Amylase, alpha 1B	25.5544	7.31299	SDS-PAGE Sequest and Mascot
IPI:IPI00658013.1	nucleophosmin isoform 3	28.3827	4.71631	SDS-PAGE Sequest and Mascot
IPI:IPI00893703.1	Uncharacterized protein	21.2988	10.272	SDS-PAGE Sequest and Mascot
IPI:IPI00909466.2	cDNA FLJ55127, highly similar to Heterogeneous nuclear ribonucleoprotein L	25.8448	6.31592	SDS-PAGE Sequest and Mascot
IPI:IPI00910267.1	Aspartate aminotransferase	42.96	9.29053	SDS-PAGE Sequest and Mascot
IPI:IPI00910974.1	Phosphoglycerate kinase	17.0388	5.60498	SDS-PAGE Sequest and Mascot
IPI:IPI00947285.1	suprabasin isoform 1 precursor	60.5046	7.00537	SDS-PAGE Sequest and Mascot
IPI:IPI00964794.1	Uncharacterized protein	29.2659	5.2876	SDS-PAGE Sequest and Mascot
IPI:IPI00001589.1	Mitochondrial import inner membrane translocase subunit Tim13	10.493	8.17725	SDS-PAGE Sequest only
IPI:IPI00007188.5	ADP/ATP translocase 2	32.8742	9.74463	SDS-PAGE Sequest only
IPI:IPI00007765.5	Stress-70 protein, mitochondrial	73.6348	6.16357	SDS-PAGE Sequest only
IPI:IPI00007778.1	Di-N-acetylchitobiase	43.7316	6.63916	SDS-PAGE Sequest only
IPI:IPI00008986.1	Large neutral amino acids transporter small subunit 1	54.9743	7.72314	SDS-PAGE Sequest only
IPI:IPI00009028.1	Tetranectin	22.5523	5.66846	SDS-PAGE Sequest only
IPI:IPI00009276.2	Endothelial protein C receptor precursor	30.6958	8.48486	SDS-PAGE Sequest only
IPI:IPI00013885.1	Caspase-14	27.662	5.57959	SDS-PAGE Sequest only
IPI:IPI00014048.1	Ribonuclease pancreatic	17.6327	8.79248	SDS-PAGE Sequest only
IPI:IPI00015309.1	Keratin, type I cytoskeletal 12	53.4784	4.77979	SDS-PAGE Sequest only
IPI:IPI00019399.2	Serum amyloid A-4 protein	14.7373	9.0708	SDS-PAGE Sequest only
IPI:IPI00022446.1	Platelet factor 4	10.8379	8.6167	SDS-PAGE Sequest only
IPI:IPI00022774.3	Transitional endoplasmic reticulum ATPase	89.2657	5.26221	SDS-PAGE Sequest only
IPI:IPI00023711.2	Envoplakin	231.463	6.96143	SDS-PAGE Sequest only
IPI:IPI00023728.1	Gamma-glutamyl hydrolase	35.9412	7.10791	SDS-PAGE Sequest only
IPI:IPI00027482.1	Corticosteroid-binding globulin	45.1119	6.03662	SDS-PAGE Sequest only
IPI:IPI00027843.1	Isoform 1 of Vitamin K-dependent protein Z	44.7147	5.97314	SDS-PAGE Sequest only
IPI:IPI00028517.1	Ras-related protein Rab-33A	26.5755	7.88428	SDS-PAGE Sequest only
IPI:IPI00029235.1	Insulin-like growth factor-binding protein 6	25.3062	7.81104	SDS-PAGE Sequest only
IPI:IPI00029699.1	Ribonuclease 4	16.8294	9.02686	SDS-PAGE Sequest only
IPI:IPI00032293.1	Cystatin-C	15.7891	8.74854	SDS-PAGE Sequest only
IPI:IPI00064591.1	Isoform 8 of Sorbin and SH3 domain-containing protein 1	90.9835	6.27783	SDS-PAGE Sequest only
IPI:IPI00104143.1	Isoform 2 of Toll/interleukin-1 receptor domain-containing adapter protein	25.3065	6.34131	SDS-PAGE Sequest only
IPI:IPI00166205.3	Isoform 2 of Keratin, type II cytoskeletal 78	44.9895	5.19873	SDS-PAGE Sequest only
IPI:IPI00166955.3	57 kDa protein	57.3882	5.47803	SDS-PAGE Sequest only
IPI:IPI00216691.5	Profilin-1	15.0446	8.26514	SDS-PAGE Sequest only
IPI:IPI00218795.1	selectin L precursor	43.5886	7.15186	SDS-PAGE Sequest only
IPI:IPI00218999.3	Uncharacterized protein	49.8724	6.82959	SDS-PAGE Sequest only
IPI:IPI00219426.1	Isoform Gamma of Poliovirus receptor	39.2797	6.21436	SDS-PAGE Sequest only
IPI:IPI00244111.10	Isoform 3 of Type II inositol-1,4,5-trisphosphate 5-phosphatase	85.5656	5.74463	SDS-PAGE Sequest only
IPI:IPI00299435.3	apolipoprotein F precursor	35.377	5.64307	SDS-PAGE Sequest only
IPI:IPI00299547.4	Isoform 1 of Neutrophil gelatinase-associated lipocalin	22.5737	8.90967	SDS-PAGE Sequest only
IPI:IPI00305457.5	PRO2275	13.0889	8.96826	SDS-PAGE Sequest only
IPI:IPI00306378.5	Isoform 2 of Mannan-binding lectin serine protease 2	20.6159	5.96045	SDS-PAGE Sequest only
IPI:IPI00382804.1	EEF1A protein (Fragment)	24.1809	9.5835	SDS-PAGE Sequest only
IPI:IPI00385252.1	Ig kappa chain V-III region GOL	11.823	9.24658	SDS-PAGE Sequest only
IPI:IPI00386010.1	5C5	19.5323	9.5249	SDS-PAGE Sequest only
IPI:IPI00396004.3	cDNA FLJ46111 fis, clone TESTI2034913, moderately similar to Keratin, type II cytoskeletal 8	22.3291	4.84326	SDS-PAGE Sequest only
IPI:IPI00400835.6	Uncharacterized protein	58.9314	6.25244	SDS-PAGE Sequest only
IPI:IPI00413691.2	polypyrimidine tract-binding protein 1 isoform d	21.8995	9.5542	SDS-PAGE Sequest only
IPI:IPI00444138.3	cDNA FLJ46074 fis, clone TESTI2001915, highly similar to Homo sapiens actin filament associated protein	45.0102	9.48096	SDS-PAGE Sequest only
IPI:IPI00477355.3	KIF1-binding protein	71.7684	5.49072	SDS-PAGE Sequest only
IPI:IPI00478209.6	Isoform 1 of Ras-related protein Rab-19	31.7841	8.00146	SDS-PAGE Sequest only
IPI:IPI00479010.1	Uncharacterized protein	14.2041	9.51025	SDS-PAGE Sequest only
IPI:IPI00513814.1	Chaperonin containing TCP1, subunit 3	20.9365	5.43994	SDS-PAGE Sequest only
IPI:IPI00640611.1	9 kDa protein	9.15759	6.771	SDS-PAGE Sequest only
IPI:IPI00645966.1	Uncharacterized protein	23.6583	9.80322	SDS-PAGE Sequest only
IPI:IPI00646774.1	51 kDa protein	51.4443	8.35303	SDS-PAGE Sequest only
IPI:IPI00657702.1	cDNA FLJ30017 fis, clone 3NB692000484, highly similar to Ubiquitin carboxyl-terminal hydrolase isozymeL1	15.6806	5.35107	SDS-PAGE Sequest only
IPI:IPI00759680.3	Isoform 3 of Bromodomain-containing protein 9	53.2154	5.32568	SDS-PAGE Sequest only
IPI:IPI00783250.1	TRIP12 protein	191.954	6.49365	SDS-PAGE Sequest only
IPI:IPI00784332.4	Tubulin alpha-3C/D chain	35.9029	6.11279	SDS-PAGE Sequest only
IPI:IPI00786995.1	similar to protein kinase, DNA-activated, catalytic polypeptide	465.166	7.2251	SDS-PAGE Sequest only
IPI:IPI00788781.1	Uncharacterized protein	11.2495	6.07471	SDS-PAGE Sequest only
IPI:IPI00789295.1	11 kDa protein	11.1543	4.88135	SDS-PAGE Sequest only
IPI:IPI00790304.1	Uncharacterized protein	20.3612	7.32764	SDS-PAGE Sequest only
IPI:IPI00792130.1	Conserved hypothetical protein	8.02719	9.26123	SDS-PAGE Sequest only
IPI:IPI00793352.2	27 kDa protein	26.9264	8.41162	SDS-PAGE Sequest only
IPI:IPI00794777.1	Uncharacterized protein	15.1288	6.12549	SDS-PAGE Sequest only
IPI:IPI00795527.1	21 kDa protein	20.8002	7.40088	SDS-PAGE Sequest only
IPI:IPI00796137.1	38 kDa protein	37.8475	5.47803	SDS-PAGE Sequest only
IPI:IPI00815805.1	Isoform 3 of Probable tRNA (uracil-O(2)-)-methyltransferase	41.3007	8.63135	SDS-PAGE Sequest only
IPI:IPI00815947.1	Truncated beta-globin (Fragment)	4.50535	9.46631	SDS-PAGE Sequest only
IPI:IPI00816520.1	MYH6 protein (Fragment)	10.0713	6.56592	SDS-PAGE Sequest only
IPI:IPI00843764.2	Isoform C of Trypsin-3	26.7102	6.1001	SDS-PAGE Sequest only
IPI:IPI00845307.1	Isoform 4 of Metalloreductase STEAP3	50.467	7.86963	SDS-PAGE Sequest only
IPI:IPI00847179.1	apolipoprotein A-IV precursor	45.3445	5.37646	SDS-PAGE Sequest only
IPI:IPI00872788.1	Dihydropyrimidinase-related protein 3	61.9241	6.49365	SDS-PAGE Sequest only
IPI:IPI00878850.1	6 kDa protein	6.47636	8.70459	SDS-PAGE Sequest only
IPI:IPI00884981.2	Isoform 2 of Pregnancy zone protein	140.279	6.29053	SDS-PAGE Sequest only
IPI:IPI00888126.2	similar to pyruvate kinase, muscle	30.7009	6.94678	SDS-PAGE Sequest only
IPI:IPI00888160.2	similar to phosphodiesterase 4D interacting protein	28.1067	9.12939	SDS-PAGE Sequest only
IPI:IPI00890750.2	Isoform 2 of Fibrous sheath-interacting protein 2	391.458	7.81104	SDS-PAGE Sequest only
IPI:IPI00893243.1	22 kDa protein	21.9012	7.26904	SDS-PAGE Sequest only
IPI:IPI00893580.1	HLA-B associated transcript 1	38.2107	7.1958	SDS-PAGE Sequest only
IPI:IPI00908787.1	cDNA FLJ57403, moderately similar to Creatine kinase M-type	14.1151	4.85596	SDS-PAGE Sequest only
IPI:IPI00909658.1	cDNA FLJ52759, highly similar to Plastin-2	21.7781	5.43994	SDS-PAGE Sequest only
IPI:IPI00910249.1	cDNA FLJ59562, highly similar to Cartilage oligomeric matrix protein	77.165	4.52588	SDS-PAGE Sequest only
IPI:IPI00910923.1	cDNA FLJ60404, highly similar to Mitogen-activated protein kinase 7 (Fragment)	95.9664	7.86963	SDS-PAGE Sequest only
IPI:IPI00914948.1	apolipoprotein L1 isoform c precursor	42.132	5.79541	SDS-PAGE Sequest only
IPI:IPI00916391.1	Uncharacterized protein	17.6598	5.49072	SDS-PAGE Sequest only
IPI:IPI00920976.1	Transposase, L1 family protein	13.1592	9.74463	SDS-PAGE Sequest only
IPI:IPI00921283.1	2-oxoglutarate dehydrogenase-like, mitochondrial isoform c	91.1738	6.82959	SDS-PAGE Sequest only
IPI:IPI00922193.1	cDNA FLJ59705, highly similar to Transcription factor 7-like 2	37.9743	9.30518	SDS-PAGE Sequest only
IPI:IPI00924593.1	cDNA FLJ52880, highly similar to Malate dehydrogenase, mitochondrial	30.8552	8.42627	SDS-PAGE Sequest only
IPI:IPI00926190.1	Uncharacterized protein	23.6172	9.14404	SDS-PAGE Sequest only
IPI:IPI00926948.1	Uncharacterized protein	8.67958	10.1987	SDS-PAGE Sequest only
IPI:IPI00929247.1	Conserved hypothetical protein	10.2333	8.07471	SDS-PAGE Sequest only
IPI:IPI00930562.1	Activated RNA polymerase II transcription cofactor 4 (Fragment)	8.64939	8.44092	SDS-PAGE Sequest only
IPI:IPI00939362.1	Uncharacterized protein	9.3767	4.99561	SDS-PAGE Sequest only
IPI:IPI00939422.1	ATP-citrate synthase isoform 2	119.695	7.32764	SDS-PAGE Sequest only
IPI:IPI00939596.1	18 kDa protein	17.9841	8.90967	SDS-PAGE Sequest only
IPI:IPI00940746.1	hypothetical protein LOC342346	124.963	7.03467	SDS-PAGE Sequest only
IPI:IPI00942117.1	Cysteine-rich secretory protein 3	27.612	7.79639	SDS-PAGE Sequest only
IPI:IPI00942831.1	cDNA FLJ50711, moderately similar to Ras-related protein Rap-1b	16.0233	8.85107	SDS-PAGE Sequest only
IPI:IPI00963858.1	Heterogeneous nuclear ribonucleoprotein U	27.3873	5.43994	SDS-PAGE Sequest only
IPI:IPI00964493.1	cDNA FLJ51747, highly similar to Succinyl-CoA:3-ketoacid-coenzyme A transferase1, mitochondrial	36.6669	6.7417	SDS-PAGE Sequest only
IPI:IPI00966681.1	Uncharacterized protein	11.0102	5.17334	SDS-PAGE Sequest only
IPI:IPI00967298.1	Uncharacterized protein	9.6405	4.52588	SDS-PAGE Sequest only
IPI:IPI00967837.1	111 kDa protein	110.683	7.02002	SDS-PAGE Sequest only
IPI:IPI00003362.3	78 kDa glucose-regulated protein	72.2884	5.16064	SDS-PAGE mascot only
IPI:IPI00011736.4	Phosphatidylinositol 3-kinase regulatory subunit beta	81.4949	6.43018	SDS-PAGE mascot only
IPI:IPI00019980.1	Rhodopsin kinase	63.4851	5.87158	SDS-PAGE mascot only
IPI:IPI00021290.5	ATP-citrate synthase	120.762	7.32764	SDS-PAGE mascot only
IPI:IPI00059366.4	Isoform 3 of Core histone macro-H2A.1	39.4644	9.77393	SDS-PAGE mascot only
IPI:IPI00293057.6	Isoform 2 of Carboxypeptidase B2	40.8956	7.53271	SDS-PAGE mascot only
IPI:IPI00329306.3	Keratin, type II cytoskeletal 74	57.8296	7.7085	SDS-PAGE mascot only
IPI:IPI00375559.3	Isoform 1 of Otoferlin	226.61	5.69385	SDS-PAGE mascot only
IPI:IPI00385250.2	Protease, serine, 3	19.3888	6.07471	SDS-PAGE mascot only
IPI:IPI00418705.1	cDNA FLJ46332 fis, clone TESTI4045470	15.503	12.2202	SDS-PAGE mascot only
IPI:IPI00419744.4	Isoform 2 of Ficolin-3	31.6574	6.84424	SDS-PAGE mascot only
IPI:IPI00470637.3	Long-chain fatty acid transport protein 6	70.0666	8.51416	SDS-PAGE mascot only
IPI:IPI00470803.2	Uncharacterized protein	22.7874	5.59229	SDS-PAGE mascot only
IPI:IPI00550987.2	Isoform 1 of Centrosomal protein of 135 kDa	133.408	6.21436	SDS-PAGE mascot only
IPI:IPI00552199.4	Uncharacterized protein	37.7989	7.10791	SDS-PAGE mascot only
IPI:IPI00642045.1	14 kDa protein	13.696	5.21143	SDS-PAGE mascot only
IPI:IPI00643525.1	Uncharacterized protein	192.621	7.07861	SDS-PAGE mascot only
IPI:IPI00787845.2	Wilms tumor protein 1-interacting protein	67.4115	8.92432	SDS-PAGE mascot only
IPI:IPI00816182.1	PNAS-140 (Fragment)	17.1185	4.79248	SDS-PAGE mascot only
IPI:IPI00844400.1	23 kDa protein	23.4339	9.17334	SDS-PAGE mascot only
IPI:IPI00892519.1	23 kDa protein	23.3739	9.46631	SDS-PAGE mascot only
IPI:IPI00893760.1	Protein	18.0205	8.00146	SDS-PAGE mascot only
IPI:IPI00894030.2	258 kDa protein	257.85	8.54346	SDS-PAGE mascot only
IPI:IPI00895858.1	72 kDa type IV collagenase isoform b	68.787	5.33838	SDS-PAGE mascot only
IPI:IPI00909207.1	cDNA FLJ60461, highly similar to Peroxiredoxin-2	20.0946	8.77783	SDS-PAGE mascot only
IPI:IPI00909555.1	cDNA FLJ51602, highly similar to Interferon-induced guanylate-binding protein 1	41.2442	6.72705	SDS-PAGE mascot only
IPI:IPI00924973.1	Isoform 4 of Mannan-binding lectin serine protease 1	68.8735	5.33838	SDS-PAGE mascot only
IPI:IPI00946206.1	63 kDa protein	63.4231	7.84033	SDS-PAGE mascot only
IPI:IPI00953390.1	Coagulation factor V (Fragment)	8.53427	8.99756	SDS-PAGE mascot only
IPI:IPI00966417.1	Uncharacterized protein	13.7763	9.30518	SDS-PAGE mascot only
IPI:IPI00980065.1	Protein	23.7446	4.76709	SDS-PAGE mascot only
IPI:IPI00984879.1	ACTA2 protein (Fragment)	36.7832	5.35107	SDS-PAGE mascot only
IPI:IPI00985187.1	14 kDa protein	14.3352	5.99854	SDS-PAGE mascot only
